# Supplementary material for: Co-Prescription Trends in a Large Cohort of Subjects Predict Substantial Drug-Drug Interactions
Source: PLoS One. 2015 Mar 4;10(3):e0118991. doi: 10.1371/journal.pone.0118991 (PMC4349653; doi:10.1371/journal.pone.0118991)
Supplement: S1 Dataset — All percentages and subject counts calculated on elderly subset only. To find all pairs involving a given drug, columns B and G must both be searched. (XLS) [file pone.0118991.s004.xls]

## Sheet: Dataset S1
Supporting Information Dataset S1. Unique drug pairs from elderly subjects in 2009-2010 survey. All percentages and subject counts calculated on elderly subset only. To find all pairs involving a given drug, columns B and G must both be searched
RXDDRGID - drug1	RXDDRUG - drug1	RXDICN1A - drug1	RXDICN1B - drug1	RXDICN1C - drug1	RXDDRGID - drug2	RXDDRUG - drug2	RXDICN1A - drug2	RXDICN1B - drug2	RXDICN1C - drug2	Percent coprescribed 2009-2010	Percent drug1 prescribed 2009-2010	Percent drug2 prescribed 2009-2010	enrichment 2009-2010	Subjects coprescribed 2009-2010	Subjects drug1 prescribed 2009-2010	Subjects drug2 prescribed 2009-2010	Percent coprescribed 2007-2008	Percent drug1 prescribed 2007-2008	Percent drug2 prescribed 2007-2008	enrichment 2007-2008	Subjects coprescribed 2007-2008	Subjects drug1 prescribed 2007-2008	Subjects drug2 prescribed 2007-2008	average coprescription enrichment from two surveys	Alert level from Drugs.com	abstracts containing both drugs	abstracts drug1	abstracts drug2	lit enrichment
d00134	METOPROLOL	CARDIOVASCULAR AGENTS	BETA-ADRENERGIC BLOCKING AGENTS	CARDIOSELECTIVE BETA BLOCKERS	d00746	SIMVASTATIN	METABOLIC AGENTS	ANTIHYPERLIPIDEMIC AGENTS	HMG-COA REDUCTASE INHIBITORS	5.3135	17.0806	19.6523	1.58294	84	267	305	3.629	15.1741	14.2557	1.67762	58	237	231	1.63028	None	14	967	2289	0.222992
d00732	LISINOPRIL	CARDIOVASCULAR AGENTS	ANGIOTENSIN CONVERTING ENZYME INHIBITORS		d00746	SIMVASTATIN	METABOLIC AGENTS	ANTIHYPERLIPIDEMIC AGENTS	HMG-COA REDUCTASE INHIBITORS	5.1629	16.537	19.6523	1.58863	85	266	305	3.2289	12.108	14.2557	1.87064	56	200	231	1.72964	None	17	423	2289	0.619007
d00278	LEVOTHYROXINE	HORMONES/HORMONE MODIFIERS	THYROID HORMONES		d00746	SIMVASTATIN	METABOLIC AGENTS	ANTIHYPERLIPIDEMIC AGENTS	HMG-COA REDUCTASE INHIBITORS	3.6605	15.9474	19.6523	1.16798	56	219	305	1.8977	15.5402	14.2557	0.85661	32	208	231	1.01229	Minor	7	114	2289	0.945759
d00070	FUROSEMIDE	CARDIOVASCULAR AGENTS	DIURETICS	LOOP DIURETICS	d00345	POTASSIUM CHLORIDE	NUTRITIONAL PRODUCTS	MINERALS AND ELECTROLYTES		3.3126	10.0494	6.0296	5.46689	53	169	93	3.68203	10.4435	6.48772	5.43437	60	175	100	5.45063	None	196	760	639	14.229
d00134	METOPROLOL	CARDIOVASCULAR AGENTS	BETA-ADRENERGIC BLOCKING AGENTS	CARDIOSELECTIVE BETA BLOCKERS	d00732	LISINOPRIL	CARDIOVASCULAR AGENTS	ANGIOTENSIN CONVERTING ENZYME INHIBITORS		3.2312	17.0806	16.537	1.14394	60	267	266	1.64041	15.1741	12.108	0.89285	31	237	200	1.01839	None	14	967	423	1.20669
d00325	OMEPRAZOLE	GASTROINTESTINAL AGENTS	PROTON PUMP INHIBITORS		d00746	SIMVASTATIN	METABOLIC AGENTS	ANTIHYPERLIPIDEMIC AGENTS	HMG-COA REDUCTASE INHIBITORS	3.163	10.1584	19.6523	1.58438	49	149	305	1.6009	6.99599	14.2557	1.60519	28	103	231	1.59478	Moderate	22	1265	2289	0.267867
d00278	LEVOTHYROXINE	HORMONES/HORMONE MODIFIERS	THYROID HORMONES		d00732	LISINOPRIL	CARDIOVASCULAR AGENTS	ANGIOTENSIN CONVERTING ENZYME INHIBITORS		3.1418	15.9474	16.537	1.19133	51	219	266	2.02978	15.5402	12.108	1.07875	28	208	200	1.13504	None	0	114	423	0
d00732	LISINOPRIL	CARDIOVASCULAR AGENTS	ANGIOTENSIN CONVERTING ENZYME INHIBITORS		d03807	METFORMIN	METABOLIC AGENTS	ANTIDIABETIC AGENTS	BIGUANIDES	3.0348	16.537	9.6251	1.90664	51	266	172	1.61872	12.108	8.29091	1.61248	35	200	151	1.75956	Moderate	6	423	1966	0.254367
d00070	FUROSEMIDE	CARDIOVASCULAR AGENTS	DIURETICS	LOOP DIURETICS	d00134	METOPROLOL	CARDIOVASCULAR AGENTS	BETA-ADRENERGIC BLOCKING AGENTS	CARDIOSELECTIVE BETA BLOCKERS	2.748	10.0494	17.0806	1.60093	48	169	267	3.5606	10.4435	15.1741	2.24685	56	175	237	1.92389	Moderate	22	760	967	1.0554
d00746	SIMVASTATIN	METABOLIC AGENTS	ANTIHYPERLIPIDEMIC AGENTS	HMG-COA REDUCTASE INHIBITORS	d03807	METFORMIN	METABOLIC AGENTS	ANTIDIABETIC AGENTS	BIGUANIDES	2.7135	19.6523	9.6251	1.43454	50	305	172	2.07935	14.2557	8.29091	1.75928	35	231	151	1.59691	None	44	2289	1966	0.344712
d00689	AMLODIPINE	CARDIOVASCULAR AGENTS	CALCIUM CHANNEL BLOCKING AGENTS		d00746	SIMVASTATIN	METABOLIC AGENTS	ANTIHYPERLIPIDEMIC AGENTS	HMG-COA REDUCTASE INHIBITORS	2.679	10.107	19.6523	1.34877	50	170	305	1.62685	9.37892	14.2557	1.21676	30	159	231	1.28276	Major	22	1362	2289	0.24879
d00070	FUROSEMIDE	CARDIOVASCULAR AGENTS	DIURETICS	LOOP DIURETICS	d00746	SIMVASTATIN	METABOLIC AGENTS	ANTIHYPERLIPIDEMIC AGENTS	HMG-COA REDUCTASE INHIBITORS	2.5493	10.0494	19.6523	1.29083	47	169	305	2.54391	10.4435	14.2557	1.7087	45	175	231	1.49976	None	5	760	2289	0.101331
d00325	OMEPRAZOLE	GASTROINTESTINAL AGENTS	PROTON PUMP INHIBITORS		d00732	LISINOPRIL	CARDIOVASCULAR AGENTS	ANGIOTENSIN CONVERTING ENZYME INHIBITORS		2.5333	10.1584	16.537	1.50801	37	149	266	1.09819	6.99599	12.108	1.29645	15	103	200	1.40223	None	1	1265	423	0.0658874
d00070	FUROSEMIDE	CARDIOVASCULAR AGENTS	DIURETICS	LOOP DIURETICS	d00732	LISINOPRIL	CARDIOVASCULAR AGENTS	ANGIOTENSIN CONVERTING ENZYME INHIBITORS		2.5307	10.0494	16.537	1.5228	43	169	266	1.69972	10.4435	12.108	1.34418	35	175	200	1.43349	Moderate	12	760	423	1.31601
d00134	METOPROLOL	CARDIOVASCULAR AGENTS	BETA-ADRENERGIC BLOCKING AGENTS	CARDIOSELECTIVE BETA BLOCKERS	d00689	AMLODIPINE	CARDIOVASCULAR AGENTS	CALCIUM CHANNEL BLOCKING AGENTS		2.5035	17.0806	10.107	1.45018	41	267	170	2.49556	15.1741	9.37892	1.75353	44	237	159	1.60185	Moderate	39	967	1362	1.04398
d00278	LEVOTHYROXINE	HORMONES/HORMONE MODIFIERS	THYROID HORMONES		d00325	OMEPRAZOLE	GASTROINTESTINAL AGENTS	PROTON PUMP INHIBITORS		2.4704	15.9474	10.1584	1.52494	30	219	149	1.22233	15.5402	6.99599	1.1243	18	208	103	1.32462	None	1	114	1265	0.244477
d00022	WARFARIN	COAGULATION MODIFIERS	ANTICOAGULANTS	COUMARINS AND INDANEDIONES	d00134	METOPROLOL	CARDIOVASCULAR AGENTS	BETA-ADRENERGIC BLOCKING AGENTS	CARDIOSELECTIVE BETA BLOCKERS	2.4332	7.7629	17.0806	1.83506	33	116	267	2.17789	7.94499	15.1741	1.80651	29	114	237	1.82078	None	17	2162	967	0.286682
d00134	METOPROLOL	CARDIOVASCULAR AGENTS	BETA-ADRENERGIC BLOCKING AGENTS	CARDIOSELECTIVE BETA BLOCKERS	d00325	OMEPRAZOLE	GASTROINTESTINAL AGENTS	PROTON PUMP INHIBITORS		2.4044	17.0806	10.1584	1.38573	31	267	149	1.54098	15.1741	6.99599	1.4516	20	237	103	1.41866	None	13	967	1265	0.374679
d00253	HYDROCHLOROTHIAZIDE	CARDIOVASCULAR AGENTS	DIURETICS	THIAZIDE DIURETICS	d00732	LISINOPRIL	CARDIOVASCULAR AGENTS	ANGIOTENSIN CONVERTING ENZYME INHIBITORS		2.3481	8.7096	16.537	1.63028	39	144	266	1.86691	9.38642	12.108	1.64267	30	148	200	1.63647	Moderate	58	1091	423	4.43094
d00022	WARFARIN	COAGULATION MODIFIERS	ANTICOAGULANTS	COUMARINS AND INDANEDIONES	d00070	FUROSEMIDE	CARDIOVASCULAR AGENTS	DIURETICS	LOOP DIURETICS	2.3245	7.7629	10.0494	2.97965	37	116	169	1.99706	7.94499	10.4435	2.40686	34	114	175	2.69325	Minor	18	2162	760	0.386221
d00004	ATENOLOL	CARDIOVASCULAR AGENTS	BETA-ADRENERGIC BLOCKING AGENTS	CARDIOSELECTIVE BETA BLOCKERS	d00732	LISINOPRIL	CARDIOVASCULAR AGENTS	ANGIOTENSIN CONVERTING ENZYME INHIBITORS		2.2917	9.186	16.537	1.5086	36	129	266	1.8022	9.3916	12.108	1.58486	30	141	200	1.54673	None	19	1005	423	1.57572
d00134	METOPROLOL	CARDIOVASCULAR AGENTS	BETA-ADRENERGIC BLOCKING AGENTS	CARDIOSELECTIVE BETA BLOCKERS	d04258	CLOPIDOGREL	COAGULATION MODIFIERS	ANTIPLATELET AGENTS	PLATELET AGGREGATION INHIBITORS	2.2271	17.0806	4.3349	3.00786	34	267	78	2.31523	15.1741	7.53579	2.0247	37	237	114	2.51628	None	27	967	4621	0.213027
d00070	FUROSEMIDE	CARDIOVASCULAR AGENTS	DIURETICS	LOOP DIURETICS	d00278	LEVOTHYROXINE	HORMONES/HORMONE MODIFIERS	THYROID HORMONES		2.1968	10.0494	15.9474	1.37076	34	169	219	2.48463	10.4435	15.5402	1.53094	30	175	208	1.45085	None	5	760	114	2.03463
d00253	HYDROCHLOROTHIAZIDE	CARDIOVASCULAR AGENTS	DIURETICS	THIAZIDE DIURETICS	d00746	SIMVASTATIN	METABOLIC AGENTS	ANTIHYPERLIPIDEMIC AGENTS	HMG-COA REDUCTASE INHIBITORS	2.1716	8.7096	19.6523	1.26873	34	144	305	1.15588	9.38642	14.2557	0.86382	23	148	231	1.06628	None	20	1091	2289	0.282353
d00246	GLIPIZIDE	METABOLIC AGENTS	ANTIDIABETIC AGENTS	SULFONYLUREAS	d03807	METFORMIN	METABOLIC AGENTS	ANTIDIABETIC AGENTS	BIGUANIDES	2.1665	4.5554	9.6251	4.94114	38	79	172	1.91327	3.52739	8.29091	6.54214	38	76	151	5.74164	None	74	170	1966	7.80607
d00732	LISINOPRIL	CARDIOVASCULAR AGENTS	ANGIOTENSIN CONVERTING ENZYME INHIBITORS		d04105	ATORVASTATIN	METABOLIC AGENTS	ANTIHYPERLIPIDEMIC AGENTS	HMG-COA REDUCTASE INHIBITORS	2.1658	16.537	10.6506	1.22967	29	266	156	1.72038	12.108	15.2683	0.93059	29	200	224	1.08013	None	8	423	2188	0.304744
d00689	AMLODIPINE	CARDIOVASCULAR AGENTS	CALCIUM CHANNEL BLOCKING AGENTS		d00732	LISINOPRIL	CARDIOVASCULAR AGENTS	ANGIOTENSIN CONVERTING ENZYME INHIBITORS		2.1392	10.107	16.537	1.27989	40	170	266	1.47236	9.37892	12.108	1.29655	24	159	200	1.28822	Minor	95	1362	423	5.81352
d00134	METOPROLOL	CARDIOVASCULAR AGENTS	BETA-ADRENERGIC BLOCKING AGENTS	CARDIOSELECTIVE BETA BLOCKERS	d04105	ATORVASTATIN	METABOLIC AGENTS	ANTIHYPERLIPIDEMIC AGENTS	HMG-COA REDUCTASE INHIBITORS	2.1325	17.0806	10.6506	1.17223	35	267	156	2.28394	15.1741	15.2683	0.9858	38	237	224	1.07902	None	14	967	2188	0.233285
d00004	ATENOLOL	CARDIOVASCULAR AGENTS	BETA-ADRENERGIC BLOCKING AGENTS	CARDIOSELECTIVE BETA BLOCKERS	d00746	SIMVASTATIN	METABOLIC AGENTS	ANTIHYPERLIPIDEMIC AGENTS	HMG-COA REDUCTASE INHIBITORS	2.0954	9.186	19.6523	1.16072	32	129	305	1.48542	9.3916	14.2557	1.10948	26	141	231	1.1351	None	14	1005	2289	0.21456
d00022	WARFARIN	COAGULATION MODIFIERS	ANTICOAGULANTS	COUMARINS AND INDANEDIONES	d00746	SIMVASTATIN	METABOLIC AGENTS	ANTIHYPERLIPIDEMIC AGENTS	HMG-COA REDUCTASE INHIBITORS	2.0822	7.7629	19.6523	1.36485	33	116	305	1.30742	7.94499	14.2557	1.15433	23	114	231	1.25959	Minor	41	2162	2289	0.292089
d00134	METOPROLOL	CARDIOVASCULAR AGENTS	BETA-ADRENERGIC BLOCKING AGENTS	CARDIOSELECTIVE BETA BLOCKERS	d00278	LEVOTHYROXINE	HORMONES/HORMONE MODIFIERS	THYROID HORMONES		2.0222	17.0806	15.9474	0.74239	35	267	219	2.22636	15.1741	15.5402	0.94414	33	237	208	0.843266	Minor	2	967	114	0.639634
d00278	LEVOTHYROXINE	HORMONES/HORMONE MODIFIERS	THYROID HORMONES		d04105	ATORVASTATIN	METABOLIC AGENTS	ANTIHYPERLIPIDEMIC AGENTS	HMG-COA REDUCTASE INHIBITORS	1.9449	15.9474	10.6506	1.14507	28	219	156	2.50849	15.5402	15.2683	1.05722	32	208	224	1.10114	None	1	114	2188	0.141345
d00070	FUROSEMIDE	CARDIOVASCULAR AGENTS	DIURETICS	LOOP DIURETICS	d04105	ATORVASTATIN	METABOLIC AGENTS	ANTIHYPERLIPIDEMIC AGENTS	HMG-COA REDUCTASE INHIBITORS	1.9057	10.0494	10.6506	1.78049	31	169	156	1.25657	10.4435	15.2683	0.78804	26	175	224	1.28427	None	3	760	2188	0.0636053
d00070	FUROSEMIDE	CARDIOVASCULAR AGENTS	DIURETICS	LOOP DIURETICS	d03847	CARVEDILOL	CARDIOVASCULAR AGENTS	BETA-ADRENERGIC BLOCKING AGENTS	NON-CARDIOSELECTIVE BETA BLOCKERS	1.8835	10.0494	4.7991	3.9054	28	169	70	1.19765	10.4435	2.7038	4.24142	26	175	49	4.07341	Moderate	20	760	580	1.59964
d00278	LEVOTHYROXINE	HORMONES/HORMONE MODIFIERS	THYROID HORMONES		d03807	METFORMIN	METABOLIC AGENTS	ANTIDIABETIC AGENTS	BIGUANIDES	1.8519	15.9474	9.6251	1.20649	29	219	172	1.39852	15.5402	8.29091	1.08545	20	208	151	1.14597	Moderate	9	114	1966	1.41575
d00022	WARFARIN	COAGULATION MODIFIERS	ANTICOAGULANTS	COUMARINS AND INDANEDIONES	d00732	LISINOPRIL	CARDIOVASCULAR AGENTS	ANGIOTENSIN CONVERTING ENZYME INHIBITORS		1.8182	7.7629	16.537	1.41632	27	116	266	1.37446	7.94499	12.108	1.42878	25	114	200	1.42255	None	1	2162	423	0.0385511
d00134	METOPROLOL	CARDIOVASCULAR AGENTS	BETA-ADRENERGIC BLOCKING AGENTS	CARDIOSELECTIVE BETA BLOCKERS	d03807	METFORMIN	METABOLIC AGENTS	ANTIDIABETIC AGENTS	BIGUANIDES	1.8	17.0806	9.6251	1.09487	29	267	172	0.904318	15.1741	8.29091	0.71881	19	237	151	0.906842	Moderate	9	967	1966	0.166904
d00023	ALLOPURINOL	METABOLIC AGENTS	ANTIGOUT AGENTS		d00070	FUROSEMIDE	CARDIOVASCULAR AGENTS	DIURETICS	LOOP DIURETICS	1.7763	4.2888	10.0494	4.12136	25	59	169	1.11869	3.62274	10.4435	2.95684	20	62	175	3.5391	None	16	364	760	2.0391
d00070	FUROSEMIDE	CARDIOVASCULAR AGENTS	DIURETICS	LOOP DIURETICS	d00325	OMEPRAZOLE	GASTROINTESTINAL AGENTS	PROTON PUMP INHIBITORS		1.7131	10.0494	10.1584	1.6781	22	169	149	1.2555	10.4435	6.99599	1.71839	20	175	103	1.69824	Moderate	8	760	1265	0.293372
d00134	METOPROLOL	CARDIOVASCULAR AGENTS	BETA-ADRENERGIC BLOCKING AGENTS	CARDIOSELECTIVE BETA BLOCKERS	d00253	HYDROCHLOROTHIAZIDE	CARDIOVASCULAR AGENTS	DIURETICS	THIAZIDE DIURETICS	1.7068	17.0806	8.7096	1.14731	29	267	144	1.82088	15.1741	9.38642	1.27844	29	237	148	1.21287	Moderate	31	967	1091	1.03596
d00022	WARFARIN	COAGULATION MODIFIERS	ANTICOAGULANTS	COUMARINS AND INDANEDIONES	d00278	LEVOTHYROXINE	HORMONES/HORMONE MODIFIERS	THYROID HORMONES		1.5972	7.7629	15.9474	1.29017	23	116	219	1.93914	7.94499	15.5402	1.57058	22	114	208	1.43038	Moderate	10	2162	114	1.43045
d00325	OMEPRAZOLE	GASTROINTESTINAL AGENTS	PROTON PUMP INHIBITORS		d00689	AMLODIPINE	CARDIOVASCULAR AGENTS	CALCIUM CHANNEL BLOCKING AGENTS		1.5896	10.1584	10.107	1.54825	23	149	170	0.805118	6.99599	9.37892	1.22704	13	103	159	1.38764	None	5	1265	1362	0.102314
d00004	ATENOLOL	CARDIOVASCULAR AGENTS	BETA-ADRENERGIC BLOCKING AGENTS	CARDIOSELECTIVE BETA BLOCKERS	d00253	HYDROCHLOROTHIAZIDE	CARDIOVASCULAR AGENTS	DIURETICS	THIAZIDE DIURETICS	1.5567	9.186	8.7096	1.94572	22	129	144	1.09416	9.3916	9.38642	1.2412	19	141	148	1.59346	Moderate	112	1005	1091	3.60131
d00004	ATENOLOL	CARDIOVASCULAR AGENTS	BETA-ADRENERGIC BLOCKING AGENTS	CARDIOSELECTIVE BETA BLOCKERS	d00325	OMEPRAZOLE	GASTROINTESTINAL AGENTS	PROTON PUMP INHIBITORS		1.5523	9.186	10.1584	1.6635	25	129	149	0.779116	9.3916	6.99599	1.18581	12	141	103	1.42465	None	2	1005	1265	0.0554634
d03847	CARVEDILOL	CARDIOVASCULAR AGENTS	BETA-ADRENERGIC BLOCKING AGENTS	NON-CARDIOSELECTIVE BETA BLOCKERS	d04105	ATORVASTATIN	METABOLIC AGENTS	ANTIHYPERLIPIDEMIC AGENTS	HMG-COA REDUCTASE INHIBITORS	1.502	4.7991	10.6506	2.93857	16	70	156	0.749833	2.7038	15.2683	1.81635	10	49	224	2.37746	None	3	580	2188	0.0833449
d00253	HYDROCHLOROTHIAZIDE	CARDIOVASCULAR AGENTS	DIURETICS	THIAZIDE DIURETICS	d00689	AMLODIPINE	CARDIOVASCULAR AGENTS	CALCIUM CHANNEL BLOCKING AGENTS		1.4935	8.7096	10.107	1.69662	21	144	170	0.669413	9.38642	9.37892	0.7604	13	148	159	1.22851	Minor	291	1091	1362	6.90437
d00246	GLIPIZIDE	METABOLIC AGENTS	ANTIDIABETIC AGENTS	SULFONYLUREAS	d00732	LISINOPRIL	CARDIOVASCULAR AGENTS	ANGIOTENSIN CONVERTING ENZYME INHIBITORS		1.4659	4.5554	16.537	1.9459	25	79	266	0.81227	3.52739	12.108	1.90184	18	76	200	1.92387	Moderate	1	170	423	0.49028
d00004	ATENOLOL	CARDIOVASCULAR AGENTS	BETA-ADRENERGIC BLOCKING AGENTS	CARDIOSELECTIVE BETA BLOCKERS	d00278	LEVOTHYROXINE	HORMONES/HORMONE MODIFIERS	THYROID HORMONES		1.4205	9.186	15.9474	0.96967	23	129	219	1.89775	9.3916	15.5402	1.3003	26	141	208	1.13499	Minor	3	1005	114	0.923174
d00253	HYDROCHLOROTHIAZIDE	CARDIOVASCULAR AGENTS	DIURETICS	THIAZIDE DIURETICS	d03807	METFORMIN	METABOLIC AGENTS	ANTIDIABETIC AGENTS	BIGUANIDES	1.4183	8.7096	9.6251	1.69186	23	144	172	0.954848	9.38642	8.29091	1.22697	21	148	151	1.45941	Moderate	13	1091	1966	0.213682
d00023	ALLOPURINOL	METABOLIC AGENTS	ANTIGOUT AGENTS		d00746	SIMVASTATIN	METABOLIC AGENTS	ANTIHYPERLIPIDEMIC AGENTS	HMG-COA REDUCTASE INHIBITORS	1.415	4.2888	19.6523	1.67883	22	59	305	0.616277	3.62274	14.2557	1.1933	10	62	231	1.43606	None	1	364	2289	0.0423142
d00325	OMEPRAZOLE	GASTROINTESTINAL AGENTS	PROTON PUMP INHIBITORS		d04105	ATORVASTATIN	METABOLIC AGENTS	ANTIHYPERLIPIDEMIC AGENTS	HMG-COA REDUCTASE INHIBITORS	1.4136	10.1584	10.6506	1.30655	18	149	156	0.664399	6.99599	15.2683	0.622	10	103	224	0.964273	Moderate	16	1265	2188	0.203805
d00746	SIMVASTATIN	METABOLIC AGENTS	ANTIHYPERLIPIDEMIC AGENTS	HMG-COA REDUCTASE INHIBITORS	d04258	CLOPIDOGREL	COAGULATION MODIFIERS	ANTIPLATELET AGENTS	PLATELET AGGREGATION INHIBITORS	1.4127	19.6523	4.3349	1.65828	29	305	78	2.02153	14.2557	7.53579	1.88175	32	231	114	1.77001	None	33	2289	4621	0.109993
d00689	AMLODIPINE	CARDIOVASCULAR AGENTS	CALCIUM CHANNEL BLOCKING AGENTS		d04105	ATORVASTATIN	METABOLIC AGENTS	ANTIHYPERLIPIDEMIC AGENTS	HMG-COA REDUCTASE INHIBITORS	1.4068	10.107	10.6506	1.30688	20	170	156	2.02928	9.37892	15.2683	1.41709	37	159	224	1.36198	None	121	1362	2188	1.43151
d00022	WARFARIN	COAGULATION MODIFIERS	ANTICOAGULANTS	COUMARINS AND INDANEDIONES	d03847	CARVEDILOL	CARDIOVASCULAR AGENTS	BETA-ADRENERGIC BLOCKING AGENTS	NON-CARDIOSELECTIVE BETA BLOCKERS	1.4016	7.7629	4.7991	3.76219	21	116	70	0.374614	7.94499	2.7038	1.74388	10	114	49	2.75304	None	6	2162	580	0.168694
d00134	METOPROLOL	CARDIOVASCULAR AGENTS	BETA-ADRENERGIC BLOCKING AGENTS	CARDIOSELECTIVE BETA BLOCKERS	d00170	ASPIRIN	CENTRAL NERVOUS SYSTEM AGENTS	ANALGESICS	SALICYLATES	1.3743	17.0806	4.726	1.70249	29	267	88	0.870758	15.1741	2.99783	1.9142	20	237	64	1.80835	Minor	49	967	7328	0.243791
d00278	LEVOTHYROXINE	HORMONES/HORMONE MODIFIERS	THYROID HORMONES		d00689	AMLODIPINE	CARDIOVASCULAR AGENTS	CALCIUM CHANNEL BLOCKING AGENTS		1.3717	15.9474	10.107	0.85103	21	219	170	1.52998	15.5402	9.37892	1.04973	24	208	159	0.950379	None	1	114	1362	0.227065
d00022	WARFARIN	COAGULATION MODIFIERS	ANTICOAGULANTS	COUMARINS AND INDANEDIONES	d00210	DIGOXIN	CARDIOVASCULAR AGENTS	ANTIARRHYTHMIC AGENTS	GROUP V ANTIARRHYTHMICS	1.3476	7.7629	2.3643	7.34234	19	116	36	1.04145	7.94499	3.0303	4.32575	18	114	52	5.83404	None	98	2162	707	2.26039
d00345	POTASSIUM CHLORIDE	NUTRITIONAL PRODUCTS	MINERALS AND ELECTROLYTES		d04105	ATORVASTATIN	METABOLIC AGENTS	ANTIHYPERLIPIDEMIC AGENTS	HMG-COA REDUCTASE INHIBITORS	1.3251	6.0296	10.6506	2.06341	17	93	156	1.36322	6.48772	15.2683	1.3762	20	100	224	1.71981	None	2	639	2188	0.050433
d00004	ATENOLOL	CARDIOVASCULAR AGENTS	BETA-ADRENERGIC BLOCKING AGENTS	CARDIOSELECTIVE BETA BLOCKERS	d04105	ATORVASTATIN	METABOLIC AGENTS	ANTIHYPERLIPIDEMIC AGENTS	HMG-COA REDUCTASE INHIBITORS	1.3134	9.186	10.6506	1.34244	19	129	156	1.68139	9.3916	15.2683	1.17257	26	141	224	1.2575	None	14	1005	2188	0.224465
d00253	HYDROCHLOROTHIAZIDE	CARDIOVASCULAR AGENTS	DIURETICS	THIAZIDE DIURETICS	d04105	ATORVASTATIN	METABOLIC AGENTS	ANTIHYPERLIPIDEMIC AGENTS	HMG-COA REDUCTASE INHIBITORS	1.3065	8.7096	10.6506	1.40844	21	144	156	1.61388	9.38642	15.2683	1.12611	28	148	224	1.26727	None	8	1091	2188	0.118155
d00746	SIMVASTATIN	METABOLIC AGENTS	ANTIHYPERLIPIDEMIC AGENTS	HMG-COA REDUCTASE INHIBITORS	d03849	ALENDRONATE	METABOLIC AGENTS	BONE RESORPTION INHIBITORS	BISPHOSPHONATES	1.2978	19.6523	3.8058	1.7352	16	305	51	0.703516	14.2557	4.80434	1.02719	10	231	61	1.38119	None	10	2289	606	0.254164
d00325	OMEPRAZOLE	GASTROINTESTINAL AGENTS	PROTON PUMP INHIBITORS		d03807	METFORMIN	METABOLIC AGENTS	ANTIDIABETIC AGENTS	BIGUANIDES	1.2861	10.1584	9.6251	1.31536	20	149	172	0.879116	6.99599	8.29091	1.51564	14	103	151	1.4155	None	2	1265	1966	0.0283523
d00170	ASPIRIN	CENTRAL NERVOUS SYSTEM AGENTS	ANALGESICS	SALICYLATES	d00732	LISINOPRIL	CARDIOVASCULAR AGENTS	ANGIOTENSIN CONVERTING ENZYME INHIBITORS		1.284	4.726	16.537	1.64291	29	88	266	0.737934	2.99783	12.108	2.033	15	64	200	1.83795	Moderate	22	7328	423	0.250225
d03807	METFORMIN	METABOLIC AGENTS	ANTIDIABETIC AGENTS	BIGUANIDES	d04105	ATORVASTATIN	METABOLIC AGENTS	ANTIHYPERLIPIDEMIC AGENTS	HMG-COA REDUCTASE INHIBITORS	1.2695	9.6251	10.6506	1.23838	22	172	156	1.68383	8.29091	15.2683	1.33016	35	151	224	1.28427	None	34	1966	2188	0.278664
d00386	TERAZOSIN	CARDIOVASCULAR AGENTS	ANTIADRENERGIC AGENTS, PERIPHERALLY ACTING		d00746	SIMVASTATIN	METABOLIC AGENTS	ANTIHYPERLIPIDEMIC AGENTS	HMG-COA REDUCTASE INHIBITORS	1.2657	2.5573	19.6523	2.51846	20	41	305	0.687273	2.17192	14.2557	2.21971	9	40	231	2.36908	None	0	141	2289	0
d00345	POTASSIUM CHLORIDE	NUTRITIONAL PRODUCTS	MINERALS AND ELECTROLYTES		d00689	AMLODIPINE	CARDIOVASCULAR AGENTS	CALCIUM CHANNEL BLOCKING AGENTS		1.2566	6.0296	10.107	2.06199	21	93	170	1.11892	6.48772	9.37892	1.83888	19	100	159	1.95044	None	10	639	1362	0.405093
d00134	METOPROLOL	CARDIOVASCULAR AGENTS	BETA-ADRENERGIC BLOCKING AGENTS	CARDIOSELECTIVE BETA BLOCKERS	d00345	POTASSIUM CHLORIDE	NUTRITIONAL PRODUCTS	MINERALS AND ELECTROLYTES		1.2533	17.0806	6.0296	1.21692	21	267	93	1.48682	15.1741	6.48772	1.5103	24	237	100	1.36361	None	0	967	639	0
d00246	GLIPIZIDE	METABOLIC AGENTS	ANTIDIABETIC AGENTS	SULFONYLUREAS	d00746	SIMVASTATIN	METABOLIC AGENTS	ANTIHYPERLIPIDEMIC AGENTS	HMG-COA REDUCTASE INHIBITORS	1.248	4.5554	19.6523	1.39404	24	79	305	0.784335	3.52739	14.2557	1.55976	15	76	231	1.4769	None	3	170	2289	0.271806
d00278	LEVOTHYROXINE	HORMONES/HORMONE MODIFIERS	THYROID HORMONES		d00345	POTASSIUM CHLORIDE	NUTRITIONAL PRODUCTS	MINERALS AND ELECTROLYTES		1.2351	15.9474	6.0296	1.28447	20	219	93	1.80987	15.5402	6.48772	1.79515	23	208	100	1.53981	None	0	114	639	0
d00022	WARFARIN	COAGULATION MODIFIERS	ANTICOAGULANTS	COUMARINS AND INDANEDIONES	d00345	POTASSIUM CHLORIDE	NUTRITIONAL PRODUCTS	MINERALS AND ELECTROLYTES		1.224	7.7629	6.0296	2.61498	20	116	93	1.20186	7.94499	6.48772	2.33167	19	114	100	2.47333	None	1	2162	639	0.0255198
d00023	ALLOPURINOL	METABOLIC AGENTS	ANTIGOUT AGENTS		d00732	LISINOPRIL	CARDIOVASCULAR AGENTS	ANGIOTENSIN CONVERTING ENZYME INHIBITORS		1.22	4.2888	16.537	1.72015	18	59	266	0.775884	3.62274	12.108	1.76883	12	62	200	1.74449	Major	3	364	423	0.68693
d00170	ASPIRIN	CENTRAL NERVOUS SYSTEM AGENTS	ANALGESICS	SALICYLATES	d00746	SIMVASTATIN	METABOLIC AGENTS	ANTIHYPERLIPIDEMIC AGENTS	HMG-COA REDUCTASE INHIBITORS	1.2097	4.726	19.6523	1.30248	27	88	305	0.881104	2.99783	14.2557	2.06172	17	64	231	1.6821	None	101	7328	2289	0.212287
d00732	LISINOPRIL	CARDIOVASCULAR AGENTS	ANGIOTENSIN CONVERTING ENZYME INHIBITORS		d03847	CARVEDILOL	CARDIOVASCULAR AGENTS	BETA-ADRENERGIC BLOCKING AGENTS	NON-CARDIOSELECTIVE BETA BLOCKERS	1.1828	16.537	4.7991	1.49037	16	266	70	0.703061	12.108	2.7038	2.14756	12	200	49	1.81896	None	12	423	580	1.72443
d03807	METFORMIN	METABOLIC AGENTS	ANTIDIABETIC AGENTS	BIGUANIDES	d04442	PIOGLITAZONE	METABOLIC AGENTS	ANTIDIABETIC AGENTS	THIAZOLIDINEDIONES	1.1471	9.6251	2.3105	5.1581	20	172	40	0.568351	8.29091	2.76239	2.48158	13	151	46	3.81984	None	536	1966	1422	6.7595
d00070	FUROSEMIDE	CARDIOVASCULAR AGENTS	DIURETICS	LOOP DIURETICS	d00689	AMLODIPINE	CARDIOVASCULAR AGENTS	CALCIUM CHANNEL BLOCKING AGENTS		1.1404	10.0494	10.107	1.12278	28	169	170	1.9029	10.4435	9.37892	1.94275	33	175	159	1.53276	None	11	760	1362	0.374658
d00278	LEVOTHYROXINE	HORMONES/HORMONE MODIFIERS	THYROID HORMONES		d04113	VALSARTAN	CARDIOVASCULAR AGENTS	ANGIOTENSIN II INHIBITORS		1.1387	15.9474	4.7043	1.51783	12	219	74	0.563746	15.5402	4.03487	0.89908	8	208	69	1.20846	None	3	114	763	1.21598
d00070	FUROSEMIDE	CARDIOVASCULAR AGENTS	DIURETICS	LOOP DIURETICS	d00210	DIGOXIN	CARDIOVASCULAR AGENTS	ANTIARRHYTHMIC AGENTS	GROUP V ANTIARRHYTHMICS	1.1364	10.0494	2.3643	4.78287	17	169	36	1.28082	10.4435	3.0303	4.04722	27	175	52	4.41505	Moderate	54	760	707	3.54318
d00070	FUROSEMIDE	CARDIOVASCULAR AGENTS	DIURETICS	LOOP DIURETICS	d00246	GLIPIZIDE	METABOLIC AGENTS	ANTIDIABETIC AGENTS	SULFONYLUREAS	1.1358	10.0494	4.5554	2.48105	16	169	79	0.850106	10.4435	3.52739	2.30767	16	175	76	2.39436	Moderate	4	760	170	1.09152
d00070	FUROSEMIDE	CARDIOVASCULAR AGENTS	DIURETICS	LOOP DIURETICS	d03821	LOSARTAN	CARDIOVASCULAR AGENTS	ANGIOTENSIN II INHIBITORS		1.1254	10.0494	4.1203	2.71793	18	169	65	1.03003	10.4435	3.64034	2.70932	14	175	53	2.71362	None	17	760	1306	0.603845
d00689	AMLODIPINE	CARDIOVASCULAR AGENTS	CALCIUM CHANNEL BLOCKING AGENTS		d03807	METFORMIN	METABOLIC AGENTS	ANTIDIABETIC AGENTS	BIGUANIDES	1.1151	10.107	9.6251	1.14627	28	170	172	0.90307	9.37892	8.29091	1.16136	21	159	151	1.15381	None	9	1362	1966	0.118499
d00134	METOPROLOL	CARDIOVASCULAR AGENTS	BETA-ADRENERGIC BLOCKING AGENTS	CARDIOSELECTIVE BETA BLOCKERS	d00246	GLIPIZIDE	METABOLIC AGENTS	ANTIDIABETIC AGENTS	SULFONYLUREAS	1.1137	17.0806	4.5554	1.43133	17	267	79	0.638081	15.1741	3.52739	1.19212	14	237	76	1.31172	Moderate	1	967	170	0.214466
d00746	SIMVASTATIN	METABOLIC AGENTS	ANTIHYPERLIPIDEMIC AGENTS	HMG-COA REDUCTASE INHIBITORS	d04113	VALSARTAN	CARDIOVASCULAR AGENTS	ANGIOTENSIN II INHIBITORS		1.1124	19.6523	4.7043	1.20324	13	305	74	0.850838	14.2557	4.03487	1.4792	15	231	69	1.34122	None	12	2289	763	0.242239
d00070	FUROSEMIDE	CARDIOVASCULAR AGENTS	DIURETICS	LOOP DIURETICS	d00373	SPIRONOLACTONE	CARDIOVASCULAR AGENTS	DIURETICS	POTASSIUM-SPARING DIURETICS	1.112	10.0494	1.8439	6.00105	18	169	30	0.591154	10.4435	1.52925	3.70147	13	175	26	4.85126	None	118	760	589	9.29365
d00345	POTASSIUM CHLORIDE	NUTRITIONAL PRODUCTS	MINERALS AND ELECTROLYTES		d00746	SIMVASTATIN	METABOLIC AGENTS	ANTIHYPERLIPIDEMIC AGENTS	HMG-COA REDUCTASE INHIBITORS	1.0958	6.0296	19.6523	0.92476	22	93	305	1.05403	6.48772	14.2557	1.13965	18	100	231	1.0322	None	1	639	2289	0.0241038
d00134	METOPROLOL	CARDIOVASCULAR AGENTS	BETA-ADRENERGIC BLOCKING AGENTS	CARDIOSELECTIVE BETA BLOCKERS	d00280	LOVASTATIN	METABOLIC AGENTS	ANTIHYPERLIPIDEMIC AGENTS	HMG-COA REDUCTASE INHIBITORS	1.094	17.0806	4.4137	1.45115	17	267	72	0.453378	15.1741	3.2709	0.91346	8	237	59	1.18231	None	2	967	529	0.137842
d00134	METOPROLOL	CARDIOVASCULAR AGENTS	BETA-ADRENERGIC BLOCKING AGENTS	CARDIOSELECTIVE BETA BLOCKERS	d03821	LOSARTAN	CARDIOVASCULAR AGENTS	ANGIOTENSIN II INHIBITORS		1.0909	17.0806	4.1203	1.55008	15	267	65	1.04369	15.1741	3.64034	1.88941	15	237	53	1.71974	None	16	967	1306	0.446666
d00248	GLYBURIDE	METABOLIC AGENTS	ANTIDIABETIC AGENTS	SULFONYLUREAS	d03807	METFORMIN	METABOLIC AGENTS	ANTIDIABETIC AGENTS	BIGUANIDES	1.0835	2.0886	9.6251	5.38975	22	37	172	0.97745	2.26967	8.29091	5.19432	19	42	151	5.29204	None	299	830	1966	6.46015
d00134	METOPROLOL	CARDIOVASCULAR AGENTS	BETA-ADRENERGIC BLOCKING AGENTS	CARDIOSELECTIVE BETA BLOCKERS	d04113	VALSARTAN	CARDIOVASCULAR AGENTS	ANGIOTENSIN II INHIBITORS		1.0774	17.0806	4.7043	1.34085	16	267	74	0.816613	15.1741	4.03487	1.33378	13	237	69	1.33732	Moderate	14	967	763	0.668975
d00134	METOPROLOL	CARDIOVASCULAR AGENTS	BETA-ADRENERGIC BLOCKING AGENTS	CARDIOSELECTIVE BETA BLOCKERS	d00728	RAMIPRIL	CARDIOVASCULAR AGENTS	ANGIOTENSIN CONVERTING ENZYME INHIBITORS		1.0642	17.0806	2.166	2.87648	14	267	29	0.324185	15.1741	2.33347	0.91556	4	237	33	1.89602	None	22	967	380	2.11079
d00280	LOVASTATIN	METABOLIC AGENTS	ANTIHYPERLIPIDEMIC AGENTS	HMG-COA REDUCTASE INHIBITORS	d00732	LISINOPRIL	CARDIOVASCULAR AGENTS	ANGIOTENSIN CONVERTING ENZYME INHIBITORS		1.0618	4.4137	16.537	1.45473	25	72	266	0.753755	3.2709	12.108	1.90322	13	59	200	1.67897	None	5	529	423	0.787784
d00134	METOPROLOL	CARDIOVASCULAR AGENTS	BETA-ADRENERGIC BLOCKING AGENTS	CARDIOSELECTIVE BETA BLOCKERS	d00210	DIGOXIN	CARDIOVASCULAR AGENTS	ANTIARRHYTHMIC AGENTS	GROUP V ANTIARRHYTHMICS	1.0596	17.0806	2.3643	2.62383	14	267	36	0.729589	15.1741	3.0303	1.58668	13	237	52	2.10526	Moderate	26	967	707	1.34079
d00689	AMLODIPINE	CARDIOVASCULAR AGENTS	CALCIUM CHANNEL BLOCKING AGENTS		d04258	CLOPIDOGREL	COAGULATION MODIFIERS	ANTIPLATELET AGENTS	PLATELET AGGREGATION INHIBITORS	1.0494	10.107	4.3349	2.39519	16	170	78	1.99867	9.37892	7.53579	2.82787	28	159	114	2.61153	None	12	1362	4621	0.0672204
d00004	ATENOLOL	CARDIOVASCULAR AGENTS	BETA-ADRENERGIC BLOCKING AGENTS	CARDIOSELECTIVE BETA BLOCKERS	d00689	AMLODIPINE	CARDIOVASCULAR AGENTS	CALCIUM CHANNEL BLOCKING AGENTS		1.0412	9.186	10.107	1.12146	19	129	170	0.93436	9.3916	9.37892	1.06077	11	141	159	1.09112	Moderate	129	1005	1362	3.32261
d00278	LEVOTHYROXINE	HORMONES/HORMONE MODIFIERS	THYROID HORMONES		d00280	LOVASTATIN	METABOLIC AGENTS	ANTIHYPERLIPIDEMIC AGENTS	HMG-COA REDUCTASE INHIBITORS	1.0401	15.9474	4.4137	1.47769	16	219	72	0.407248	15.5402	3.2709	0.80119	8	208	59	1.13944	Minor	1	114	529	0.584618
d00023	ALLOPURINOL	METABOLIC AGENTS	ANTIGOUT AGENTS		d00134	METOPROLOL	CARDIOVASCULAR AGENTS	BETA-ADRENERGIC BLOCKING AGENTS	CARDIOSELECTIVE BETA BLOCKERS	1.032	4.2888	17.0806	1.40877	13	59	267	1.2908	3.62274	15.1741	2.34812	20	62	237	1.87844	None	1	364	967	0.100163
d00023	ALLOPURINOL	METABOLIC AGENTS	ANTIGOUT AGENTS		d03847	CARVEDILOL	CARDIOVASCULAR AGENTS	BETA-ADRENERGIC BLOCKING AGENTS	NON-CARDIOSELECTIVE BETA BLOCKERS	1.0203	4.2888	4.7991	4.95715	11	59	70	0.218132	3.62274	2.7038	2.22693	5	62	49	3.59204	None	1	364	580	0.166995
d00732	LISINOPRIL	CARDIOVASCULAR AGENTS	ANGIOTENSIN CONVERTING ENZYME INHIBITORS		d04442	PIOGLITAZONE	METABOLIC AGENTS	ANTIDIABETIC AGENTS	THIAZOLIDINEDIONES	1.0161	16.537	2.3105	2.65934	13	266	40	0.397205	12.108	2.76239	1.18756	8	200	46	1.92345	None	0	423	1422	0
d00134	METOPROLOL	CARDIOVASCULAR AGENTS	BETA-ADRENERGIC BLOCKING AGENTS	CARDIOSELECTIVE BETA BLOCKERS	d04121	TAMSULOSIN	CARDIOVASCULAR AGENTS	ANTIADRENERGIC AGENTS, PERIPHERALLY ACTING		1.015	17.0806	3.3291	1.78499	15	267	61	0.7432	15.1741	3.41007	1.43628	13	237	60	1.61064	None	0	967	272	0
d00134	METOPROLOL	CARDIOVASCULAR AGENTS	BETA-ADRENERGIC BLOCKING AGENTS	CARDIOSELECTIVE BETA BLOCKERS	d03052	HYDROCHLOROTHIAZIDE; TRIAMTERENE	CARDIOVASCULAR AGENTS	DIURETICS	POTASSIUM-SPARING DIURETICS	1.0103	17.0806	3.4784	1.70047	16	267	50	0.417656	15.1741	3.3163	0.82997	8	237	45	1.26522	Moderate	0	967	20	0
d00004	ATENOLOL	CARDIOVASCULAR AGENTS	BETA-ADRENERGIC BLOCKING AGENTS	CARDIOSELECTIVE BETA BLOCKERS	d00070	FUROSEMIDE	CARDIOVASCULAR AGENTS	DIURETICS	LOOP DIURETICS	0.9939	9.186	10.0494	1.07665	18	129	169	1.07006	9.3916	10.4435	1.09099	19	141	175	1.08382	Moderate	18	1005	760	0.830856
d00732	LISINOPRIL	CARDIOVASCULAR AGENTS	ANGIOTENSIN CONVERTING ENZYME INHIBITORS		d04258	CLOPIDOGREL	COAGULATION MODIFIERS	ANTIPLATELET AGENTS	PLATELET AGGREGATION INHIBITORS	0.9654	16.537	4.3349	1.3467	19	266	78	1.41648	12.108	7.53579	1.55241	21	200	114	1.44956	None	0	423	4621	0
d00732	LISINOPRIL	CARDIOVASCULAR AGENTS	ANGIOTENSIN CONVERTING ENZYME INHIBITORS		d04851	ROSUVASTATIN	METABOLIC AGENTS	ANTIHYPERLIPIDEMIC AGENTS	HMG-COA REDUCTASE INHIBITORS	0.9539	16.537	3.4402	1.67673	14	266	54	0.306926	12.108	2.35789	1.07507	6	200	41	1.3759	None	4	423	816	0.408566
d00170	ASPIRIN	CENTRAL NERVOUS SYSTEM AGENTS	ANALGESICS	SALICYLATES	d00689	AMLODIPINE	CARDIOVASCULAR AGENTS	CALCIUM CHANNEL BLOCKING AGENTS		0.9492	4.726	10.107	1.9872	19	88	170	0.452429	2.99783	9.37892	1.60913	8	64	159	1.79816	Moderate	18	7328	1362	0.0635833
d00022	WARFARIN	COAGULATION MODIFIERS	ANTICOAGULANTS	COUMARINS AND INDANEDIONES	d00689	AMLODIPINE	CARDIOVASCULAR AGENTS	CALCIUM CHANNEL BLOCKING AGENTS		0.948	7.7629	10.107	1.20826	15	116	170	0.856401	7.94499	9.37892	1.14929	12	114	159	1.17878	None	9	2162	1362	0.107756
d00022	WARFARIN	COAGULATION MODIFIERS	ANTICOAGULANTS	COUMARINS AND INDANEDIONES	d04105	ATORVASTATIN	METABOLIC AGENTS	ANTIHYPERLIPIDEMIC AGENTS	HMG-COA REDUCTASE INHIBITORS	0.9421	7.7629	10.6506	1.13946	12	116	156	1.48731	7.94499	15.2683	1.22607	20	114	224	1.18276	Minor	23	2162	2188	0.171419
d03807	METFORMIN	METABOLIC AGENTS	ANTIDIABETIC AGENTS	BIGUANIDES	d04538	INSULIN GLARGINE	METABOLIC AGENTS	ANTIDIABETIC AGENTS	INSULIN	0.9413	9.6251	2.5685	3.80753	13	172	39	0.737388	8.29091	1.78746	4.97574	11	151	33	4.39164	Moderate	100	1966	319	5.62159
d00280	LOVASTATIN	METABOLIC AGENTS	ANTIHYPERLIPIDEMIC AGENTS	HMG-COA REDUCTASE INHIBITORS	d03807	METFORMIN	METABOLIC AGENTS	ANTIDIABETIC AGENTS	BIGUANIDES	0.9385	4.4137	9.6251	2.20916	15	72	172	0.430301	3.2709	8.29091	1.58673	13	59	151	1.89794	None	7	529	1966	0.237297
d00021	RANITIDINE	GASTROINTESTINAL AGENTS	H2 ANTAGONISTS		d00746	SIMVASTATIN	METABOLIC AGENTS	ANTIHYPERLIPIDEMIC AGENTS	HMG-COA REDUCTASE INHIBITORS	0.936	3.0959	19.6523	1.53842	15	51	305	0.123911	1.64261	14.2557	0.52916	5	33	231	1.03379	None	5	335	2289	0.229886
d00345	POTASSIUM CHLORIDE	NUTRITIONAL PRODUCTS	MINERALS AND ELECTROLYTES		d00732	LISINOPRIL	CARDIOVASCULAR AGENTS	ANGIOTENSIN CONVERTING ENZYME INHIBITORS		0.9281	6.0296	16.537	0.93079	14	93	266	0.860699	6.48772	12.108	1.09568	15	100	200	1.01324	Major	2	639	423	0.260869
d00246	GLIPIZIDE	METABOLIC AGENTS	ANTIDIABETIC AGENTS	SULFONYLUREAS	d04105	ATORVASTATIN	METABOLIC AGENTS	ANTIHYPERLIPIDEMIC AGENTS	HMG-COA REDUCTASE INHIBITORS	0.9238	4.5554	10.6506	1.90405	14	79	156	0.695022	3.52739	15.2683	1.29049	17	76	224	1.59727	None	1	170	2188	0.0947844
d00070	FUROSEMIDE	CARDIOVASCULAR AGENTS	DIURETICS	LOOP DIURETICS	d03807	METFORMIN	METABOLIC AGENTS	ANTIDIABETIC AGENTS	BIGUANIDES	0.9194	10.0494	9.6251	0.95052	19	169	172	1.28498	10.4435	8.29091	1.48405	22	175	151	1.21729	Moderate	7	760	1966	0.165171
d00248	GLYBURIDE	METABOLIC AGENTS	ANTIDIABETIC AGENTS	SULFONYLUREAS	d00732	LISINOPRIL	CARDIOVASCULAR AGENTS	ANGIOTENSIN CONVERTING ENZYME INHIBITORS		0.9188	2.0886	16.537	2.66017	12	37	266	0.440578	2.26967	12.108	1.60319	11	42	200	2.13168	Moderate	0	830	423	0
d00278	LEVOTHYROXINE	HORMONES/HORMONE MODIFIERS	THYROID HORMONES		d04258	CLOPIDOGREL	COAGULATION MODIFIERS	ANTIPLATELET AGENTS	PLATELET AGGREGATION INHIBITORS	0.9154	15.9474	4.3349	1.32416	16	219	78	1.313	15.5402	7.53579	1.12119	18	208	114	1.22268	None	1	114	4621	0.0669256
d00023	ALLOPURINOL	METABOLIC AGENTS	ANTIGOUT AGENTS		d00278	LEVOTHYROXINE	HORMONES/HORMONE MODIFIERS	THYROID HORMONES		0.9039	4.2888	15.9474	1.32158	12	59	219	0.31135	3.62274	15.5402	0.55304	6	62	208	0.93731	None	2	364	114	1.69925
d00278	LEVOTHYROXINE	HORMONES/HORMONE MODIFIERS	THYROID HORMONES		d04749	ESOMEPRAZOLE	GASTROINTESTINAL AGENTS	PROTON PUMP INHIBITORS		0.9037	15.9474	3.8572	1.46914	12	219	65	0.800311	15.5402	4.69558	1.09677	11	208	69	1.28295	None	1	114	373	0.829124
d00253	HYDROCHLOROTHIAZIDE	CARDIOVASCULAR AGENTS	DIURETICS	THIAZIDE DIURETICS	d00278	LEVOTHYROXINE	HORMONES/HORMONE MODIFIERS	THYROID HORMONES		0.9033	8.7096	15.9474	0.65035	13	144	219	1.90829	9.38642	15.5402	1.30824	25	148	208	0.979296	None	1	1091	114	0.283468
d00345	POTASSIUM CHLORIDE	NUTRITIONAL PRODUCTS	MINERALS AND ELECTROLYTES		d03847	CARVEDILOL	CARDIOVASCULAR AGENTS	BETA-ADRENERGIC BLOCKING AGENTS	NON-CARDIOSELECTIVE BETA BLOCKERS	0.8951	6.0296	4.7991	3.09331	14	93	70	0.662286	6.48772	2.7038	3.77554	12	100	49	3.43443	None	0	639	580	0
d00278	LEVOTHYROXINE	HORMONES/HORMONE MODIFIERS	THYROID HORMONES		d03052	HYDROCHLOROTHIAZIDE; TRIAMTERENE	CARDIOVASCULAR AGENTS	DIURETICS	POTASSIUM-SPARING DIURETICS	0.8947	15.9474	3.4784	1.6129	10	219	50	0.617034	15.5402	3.3163	1.19729	10	208	45	1.4051	None	0	114	20	0
d00070	FUROSEMIDE	CARDIOVASCULAR AGENTS	DIURETICS	LOOP DIURETICS	d04258	CLOPIDOGREL	COAGULATION MODIFIERS	ANTIPLATELET AGENTS	PLATELET AGGREGATION INHIBITORS	0.887	10.0494	4.3349	2.03612	20	169	78	1.3613	10.4435	7.53579	1.72973	23	175	114	1.88292	None	2	760	4621	0.0200777
d00746	SIMVASTATIN	METABOLIC AGENTS	ANTIHYPERLIPIDEMIC AGENTS	HMG-COA REDUCTASE INHIBITORS	d03821	LOSARTAN	CARDIOVASCULAR AGENTS	ANGIOTENSIN II INHIBITORS		0.8866	19.6523	4.1203	1.09493	14	305	65	0.78715	14.2557	3.64034	1.51679	16	231	53	1.30586	None	36	2289	1306	0.424567
d00170	ASPIRIN	CENTRAL NERVOUS SYSTEM AGENTS	ANALGESICS	SALICYLATES	d00278	LEVOTHYROXINE	HORMONES/HORMONE MODIFIERS	THYROID HORMONES		0.8825	4.726	15.9474	1.17093	13	88	219	0.423678	2.99783	15.5402	0.90944	8	64	208	1.04018	None	6	7328	114	0.253218
d00022	WARFARIN	COAGULATION MODIFIERS	ANTICOAGULANTS	COUMARINS AND INDANEDIONES	d00325	OMEPRAZOLE	GASTROINTESTINAL AGENTS	PROTON PUMP INHIBITORS		0.8701	7.7629	10.1584	1.10337	12	116	149	0.731027	7.94499	6.99599	1.3152	11	114	103	1.20928	Moderate	33	2162	1265	0.425403
d00746	SIMVASTATIN	METABOLIC AGENTS	ANTIHYPERLIPIDEMIC AGENTS	HMG-COA REDUCTASE INHIBITORS	d03266	HYDROCHLOROTHIAZIDE; LISINOPRIL	CARDIOVASCULAR AGENTS	ANGIOTENSIN CONVERTING ENZYME INHIBITORS		0.8694	19.6523	2.3259	1.90202	12	305	31	0.261497	14.2557	1.56819	1.16971	3	231	25	1.53587	None	4	2289	58	1.06223
d00134	METOPROLOL	CARDIOVASCULAR AGENTS	BETA-ADRENERGIC BLOCKING AGENTS	CARDIOSELECTIVE BETA BLOCKERS	d03829	AMLODIPINE; BENAZEPRIL	CARDIOVASCULAR AGENTS	ANGIOTENSIN CONVERTING ENZYME INHIBITORS		0.8681	17.0806	1.8688	2.71959	10	267	29	0.414256	15.1741	1.53201	1.78199	6	237	28	2.25079	Moderate	0	967	79	0
d00021	RANITIDINE	GASTROINTESTINAL AGENTS	H2 ANTAGONISTS		d00732	LISINOPRIL	CARDIOVASCULAR AGENTS	ANGIOTENSIN CONVERTING ENZYME INHIBITORS		0.8653	3.0959	16.537	1.69014	17	51	266	0.183136	1.64261	12.108	0.9208	5	33	200	1.30547	None	1	335	423	0.248799
d00278	LEVOTHYROXINE	HORMONES/HORMONE MODIFIERS	THYROID HORMONES		d03849	ALENDRONATE	METABOLIC AGENTS	BONE RESORPTION INHIBITORS	BISPHOSPHONATES	0.8646	15.9474	3.8058	1.42456	12	219	51	1.43734	15.5402	4.80434	1.92518	16	208	61	1.67487	None	1	114	606	0.510335
d03821	LOSARTAN	CARDIOVASCULAR AGENTS	ANGIOTENSIN II INHIBITORS		d04105	ATORVASTATIN	METABOLIC AGENTS	ANTIHYPERLIPIDEMIC AGENTS	HMG-COA REDUCTASE INHIBITORS	0.8587	4.1203	10.6506	1.95676	8	65	156	0.542586	3.64034	15.2683	0.97619	6	53	224	1.46648	None	26	1306	2188	0.320786
d03807	METFORMIN	METABOLIC AGENTS	ANTIDIABETIC AGENTS	BIGUANIDES	d03864	GLIMEPIRIDE	METABOLIC AGENTS	ANTIDIABETIC AGENTS	SULFONYLUREAS	0.8578	9.6251	2.3113	3.85589	13	172	36	0.326616	8.29091	1.87923	2.0963	9	151	33	2.9761	None	219	1966	432	9.09096
d00746	SIMVASTATIN	METABOLIC AGENTS	ANTIHYPERLIPIDEMIC AGENTS	HMG-COA REDUCTASE INHIBITORS	d04121	TAMSULOSIN	CARDIOVASCULAR AGENTS	ANTIADRENERGIC AGENTS, PERIPHERALLY ACTING		0.8568	19.6523	3.3291	1.3096	17	305	61	0.725291	14.2557	3.41007	1.49196	12	231	60	1.40078	None	1	2289	272	0.0566263
d00253	HYDROCHLOROTHIAZIDE	CARDIOVASCULAR AGENTS	DIURETICS	THIAZIDE DIURETICS	d00325	OMEPRAZOLE	GASTROINTESTINAL AGENTS	PROTON PUMP INHIBITORS		0.8428	8.7096	10.1584	0.95258	13	144	149	0.619502	9.38642	6.99599	0.9434	13	148	103	0.947988	Moderate	2	1091	1265	0.0510914
d00070	FUROSEMIDE	CARDIOVASCULAR AGENTS	DIURETICS	LOOP DIURETICS	d04113	VALSARTAN	CARDIOVASCULAR AGENTS	ANGIOTENSIN II INHIBITORS		0.8423	10.0494	4.7043	1.78169	11	169	74	0.414082	10.4435	4.03487	0.98268	9	175	69	1.38218	None	8	760	763	0.48639
d03807	METFORMIN	METABOLIC AGENTS	ANTIDIABETIC AGENTS	BIGUANIDES	d04113	VALSARTAN	CARDIOVASCULAR AGENTS	ANGIOTENSIN II INHIBITORS		0.8326	9.6251	4.7043	1.83881	13	172	74	0.609237	8.29091	4.03487	1.82119	12	151	69	1.83	None	6	1966	763	0.141019
d00070	FUROSEMIDE	CARDIOVASCULAR AGENTS	DIURETICS	LOOP DIURETICS	d04538	INSULIN GLARGINE	METABOLIC AGENTS	ANTIDIABETIC AGENTS	INSULIN	0.8306	10.0494	2.5685	3.2179	14	169	39	0.546019	10.4435	1.78746	2.925	12	175	33	3.07145	Moderate	0	760	319	0
d00070	FUROSEMIDE	CARDIOVASCULAR AGENTS	DIURETICS	LOOP DIURETICS	d04332	CITALOPRAM	PSYCHOTHERAPEUTIC AGENTS	ANTIDEPRESSANTS	SSRI ANTIDEPRESSANTS	0.8247	10.0494	1.8455	4.44674	12	169	29	0.210442	10.4435	1.72819	1.16599	4	175	25	2.80636	Moderate	1	760	1653	0.0280638
d00002	AMIODARONE	CARDIOVASCULAR AGENTS	ANTIARRHYTHMIC AGENTS	GROUP III ANTIARRHYTHMICS	d00022	WARFARIN	COAGULATION MODIFIERS	ANTICOAGULANTS	COUMARINS AND INDANEDIONES	0.8247	1.0994	7.7629	9.6631	10	14	116	0.908242	1.86306	7.94499	6.13594	12	26	114	7.89952	Major	93	723	2162	2.0976
d00746	SIMVASTATIN	METABOLIC AGENTS	ANTIHYPERLIPIDEMIC AGENTS	HMG-COA REDUCTASE INHIBITORS	d04538	INSULIN GLARGINE	METABOLIC AGENTS	ANTIDIABETIC AGENTS	INSULIN	0.8156	19.6523	2.5685	1.61579	11	305	39	0.500596	14.2557	1.78746	1.96454	10	231	33	1.79017	None	0	2289	319	0
d00021	RANITIDINE	GASTROINTESTINAL AGENTS	H2 ANTAGONISTS		d00278	LEVOTHYROXINE	HORMONES/HORMONE MODIFIERS	THYROID HORMONES		0.813	3.0959	15.9474	1.6467	14	51	219	0.365041	1.64261	15.5402	1.43005	4	33	208	1.53838	None	1	335	114	0.923174
d00325	OMEPRAZOLE	GASTROINTESTINAL AGENTS	PROTON PUMP INHIBITORS		d03821	LOSARTAN	CARDIOVASCULAR AGENTS	ANGIOTENSIN II INHIBITORS		0.8127	10.1584	4.1203	1.94167	11	149	65	0.780403	6.99599	3.64034	3.06428	9	103	53	2.50298	None	17	1265	1306	0.362784
d00732	LISINOPRIL	CARDIOVASCULAR AGENTS	ANGIOTENSIN CONVERTING ENZYME INHIBITORS		d03052	HYDROCHLOROTHIAZIDE; TRIAMTERENE	CARDIOVASCULAR AGENTS	DIURETICS	POTASSIUM-SPARING DIURETICS	0.8094	16.537	3.4784	1.40711	13	266	50	0.191587	12.108	3.3163	0.47713	2	200	45	0.942121	Moderate	0	423	20	0
d03807	METFORMIN	METABOLIC AGENTS	ANTIDIABETIC AGENTS	BIGUANIDES	d03821	LOSARTAN	CARDIOVASCULAR AGENTS	ANGIOTENSIN II INHIBITORS		0.808	9.6251	4.1203	2.0374	13	172	65	0.508683	8.29091	3.64034	1.6854	9	151	53	1.8614	None	15	1966	1306	0.205967
d00278	LEVOTHYROXINE	HORMONES/HORMONE MODIFIERS	THYROID HORMONES		d03182	GABAPENTIN	CENTRAL NERVOUS SYSTEM AGENTS	ANTICONVULSANTS	GAMMA-AMINOBUTYRIC ACID ANALOGS	0.8047	15.9474	3.2797	1.53854	13	219	55	0.243031	15.5402	2.86941	0.54502	5	208	44	1.04178	None	0	114	866	0
d00134	METOPROLOL	CARDIOVASCULAR AGENTS	BETA-ADRENERGIC BLOCKING AGENTS	CARDIOSELECTIVE BETA BLOCKERS	d00386	TERAZOSIN	CARDIOVASCULAR AGENTS	ANTIADRENERGIC AGENTS, PERIPHERALLY ACTING		0.8043	17.0806	2.5573	1.84134	12	267	41	0.346353	15.1741	2.17192	1.05093	6	237	40	1.44613	Moderate	1	967	141	0.258576
d00070	FUROSEMIDE	CARDIOVASCULAR AGENTS	DIURETICS	LOOP DIURETICS	d00880	SERTRALINE	PSYCHOTHERAPEUTIC AGENTS	ANTIDEPRESSANTS	SSRI ANTIDEPRESSANTS	0.7994	10.0494	3.1345	2.53779	10	169	40	0.350465	10.4435	2.82389	1.18837	8	175	36	1.86308	Moderate	1	760	846	0.0548339
d00689	AMLODIPINE	CARDIOVASCULAR AGENTS	CALCIUM CHANNEL BLOCKING AGENTS		d03847	CARVEDILOL	CARDIOVASCULAR AGENTS	BETA-ADRENERGIC BLOCKING AGENTS	NON-CARDIOSELECTIVE BETA BLOCKERS	0.7954	10.107	4.7991	1.63985	10	170	70	0.264808	9.37892	2.7038	1.04425	6	159	49	1.34205	Moderate	13	1362	580	0.580191
d00746	SIMVASTATIN	METABOLIC AGENTS	ANTIHYPERLIPIDEMIC AGENTS	HMG-COA REDUCTASE INHIBITORS	d00880	SERTRALINE	PSYCHOTHERAPEUTIC AGENTS	ANTIDEPRESSANTS	SSRI ANTIDEPRESSANTS	0.7951	19.6523	3.1345	1.29074	14	305	40	0.826091	14.2557	2.82389	2.05206	10	231	36	1.6714	None	4	2289	846	0.0728244
d00004	ATENOLOL	CARDIOVASCULAR AGENTS	BETA-ADRENERGIC BLOCKING AGENTS	CARDIOSELECTIVE BETA BLOCKERS	d00022	WARFARIN	COAGULATION MODIFIERS	ANTICOAGULANTS	COUMARINS AND INDANEDIONES	0.7949	9.186	7.7629	1.11471	13	129	116	0.816844	9.3916	7.94499	1.09473	12	141	114	1.10472	None	9	1005	2162	0.146034
d00004	ATENOLOL	CARDIOVASCULAR AGENTS	BETA-ADRENERGIC BLOCKING AGENTS	CARDIOSELECTIVE BETA BLOCKERS	d00023	ALLOPURINOL	METABOLIC AGENTS	ANTIGOUT AGENTS		0.7855	9.186	4.2888	1.99381	11	129	59	0.488227	9.3916	3.62274	1.43498	7	141	62	1.71439	None	1	1005	364	0.0963753
d00023	ALLOPURINOL	METABOLIC AGENTS	ANTIGOUT AGENTS		d00345	POTASSIUM CHLORIDE	NUTRITIONAL PRODUCTS	MINERALS AND ELECTROLYTES		0.7846	4.2888	6.0296	3.03406	14	59	93	0.619272	3.62274	6.48772	2.63483	10	62	100	2.83444	None	64	364	639	9.70087
d00134	METOPROLOL	CARDIOVASCULAR AGENTS	BETA-ADRENERGIC BLOCKING AGENTS	CARDIOSELECTIVE BETA BLOCKERS	d04851	ROSUVASTATIN	METABOLIC AGENTS	ANTIHYPERLIPIDEMIC AGENTS	HMG-COA REDUCTASE INHIBITORS	0.7833	17.0806	3.4402	1.33303	12	267	54	0.338224	15.1741	2.35789	0.94532	7	237	41	1.13918	None	3	967	816	0.134041
d00746	SIMVASTATIN	METABOLIC AGENTS	ANTIHYPERLIPIDEMIC AGENTS	HMG-COA REDUCTASE INHIBITORS	d04442	PIOGLITAZONE	METABOLIC AGENTS	ANTIDIABETIC AGENTS	THIAZOLIDINEDIONES	0.7812	19.6523	2.3105	1.72045	13	305	40	0.470638	14.2557	2.76239	1.19512	7	231	46	1.45778	None	23	2289	1422	0.249124
d00023	ALLOPURINOL	METABOLIC AGENTS	ANTIGOUT AGENTS		d04105	ATORVASTATIN	METABOLIC AGENTS	ANTIHYPERLIPIDEMIC AGENTS	HMG-COA REDUCTASE INHIBITORS	0.7768	4.2888	10.6506	1.70059	10	59	156	1.01111	3.62274	15.2683	1.82797	14	62	224	1.76428	None	6	364	2188	0.265605
d00022	WARFARIN	COAGULATION MODIFIERS	ANTICOAGULANTS	COUMARINS AND INDANEDIONES	d03052	HYDROCHLOROTHIAZIDE; TRIAMTERENE	CARDIOVASCULAR AGENTS	DIURETICS	POTASSIUM-SPARING DIURETICS	0.7719	7.7629	3.4784	2.85863	9	116	50	0.418955	7.94499	3.3163	1.59008	5	114	45	2.22436	Minor	0	2162	20	0
d04289	MONTELUKAST	RESPIRATORY AGENTS	LEUKOTRIENE MODIFIERS		d04611	FLUTICASONE; SALMETEROL	RESPIRATORY AGENTS	BRONCHODILATORS	ADRENERGIC BRONCHODILATORS	0.7661	2.4858	2.8601	10.7755	8	29	38	0.485022	1.77147	2.88902	9.47715	7	27	42	10.1263	None	50	299	623	9.46333
d00022	WARFARIN	COAGULATION MODIFIERS	ANTICOAGULANTS	COUMARINS AND INDANEDIONES	d00045	DILTIAZEM	CARDIOVASCULAR AGENTS	ANTIARRHYTHMIC AGENTS	GROUP IV ANTIARRHYTHMICS	0.766	7.7629	2.5981	3.79795	14	116	39	0.734271	7.94499	3.47885	2.6566	10	114	58	3.22728	None	11	2162	639	0.280717
d00278	LEVOTHYROXINE	HORMONES/HORMONE MODIFIERS	THYROID HORMONES		d04289	MONTELUKAST	RESPIRATORY AGENTS	LEUKOTRIENE MODIFIERS		0.7573	15.9474	2.4858	1.91035	6	219	29	0.379659	15.5402	1.77147	1.37913	6	208	27	1.64474	None	0	114	299	0
d00746	SIMVASTATIN	METABOLIC AGENTS	ANTIHYPERLIPIDEMIC AGENTS	HMG-COA REDUCTASE INHIBITORS	d04749	ESOMEPRAZOLE	GASTROINTESTINAL AGENTS	PROTON PUMP INHIBITORS		0.7544	19.6523	3.8572	0.99521	14	305	65	0.593925	14.2557	4.69558	0.88726	7	231	69	0.941237	Moderate	2	2289	373	0.0825864
d00689	AMLODIPINE	CARDIOVASCULAR AGENTS	CALCIUM CHANNEL BLOCKING AGENTS		d03182	GABAPENTIN	CENTRAL NERVOUS SYSTEM AGENTS	ANTICONVULSANTS	GAMMA-AMINOBUTYRIC ACID ANALOGS	0.7529	10.107	3.2797	2.27133	14	170	55	0.484514	9.37892	2.86941	1.80037	6	159	44	2.03585	None	5	1362	866	0.149454
d00746	SIMVASTATIN	METABOLIC AGENTS	ANTIHYPERLIPIDEMIC AGENTS	HMG-COA REDUCTASE INHIBITORS	d03847	CARVEDILOL	CARDIOVASCULAR AGENTS	BETA-ADRENERGIC BLOCKING AGENTS	NON-CARDIOSELECTIVE BETA BLOCKERS	0.7469	19.6523	4.7991	0.79193	13	305	70	0.50608	14.2557	2.7038	1.31297	10	231	49	1.05245	None	7	2289	580	0.185891
d00278	LEVOTHYROXINE	HORMONES/HORMONE MODIFIERS	THYROID HORMONES		d00910	ZOLPIDEM	CENTRAL NERVOUS SYSTEM AGENTS	ANXIOLYTICS, SEDATIVES, AND HYPNOTICS	MISCELLANEOUS ANXIOLYTICS, SEDATIVES AND HYPNOTICS	0.7444	15.9474	2.3858	1.95651	9	219	32	0.259757	15.5402	1.77516	0.94162	4	208	27	1.44906	None	0	114	196	0
d00070	FUROSEMIDE	CARDIOVASCULAR AGENTS	DIURETICS	LOOP DIURETICS	d00170	ASPIRIN	CENTRAL NERVOUS SYSTEM AGENTS	ANALGESICS	SALICYLATES	0.742	10.0494	4.726	1.56232	15	169	88	0.568303	10.4435	2.99783	1.81521	11	175	64	1.68877	Minor	20	760	7328	0.126609
d00134	METOPROLOL	CARDIOVASCULAR AGENTS	BETA-ADRENERGIC BLOCKING AGENTS	CARDIOSELECTIVE BETA BLOCKERS	d00321	NITROGLYCERIN	CARDIOVASCULAR AGENTS	ANTIANGINAL AGENTS		0.7327	17.0806	1.0037	4.27385	10	267	17	0.556677	15.1741	1.68559	2.17645	9	237	26	3.22515	None	21	967	456	1.67904
d00278	LEVOTHYROXINE	HORMONES/HORMONE MODIFIERS	THYROID HORMONES		d00350	PREDNISONE	HORMONES/HORMONE MODIFIERS	ADRENAL CORTICAL STEROIDS	GLUCOCORTICOIDS	0.7324	15.9474	1.9714	2.32961	11	219	36	0.0761796	15.5402	1.49771	0.32731	1	208	24	1.32846	None	14	114	822	5.26726
d00246	GLIPIZIDE	METABOLIC AGENTS	ANTIDIABETIC AGENTS	SULFONYLUREAS	d00278	LEVOTHYROXINE	HORMONES/HORMONE MODIFIERS	THYROID HORMONES		0.7318	4.5554	15.9474	1.00734	15	79	219	0.717356	3.52739	15.5402	1.30866	9	76	208	1.158	Moderate	0	170	114	0
d00280	LOVASTATIN	METABOLIC AGENTS	ANTIHYPERLIPIDEMIC AGENTS	HMG-COA REDUCTASE INHIBITORS	d00325	OMEPRAZOLE	GASTROINTESTINAL AGENTS	PROTON PUMP INHIBITORS		0.7296	4.4137	10.1584	1.62726	11	72	149	0.350565	3.2709	6.99599	1.53198	6	59	103	1.57962	Moderate	3	529	1265	0.158055
d00278	LEVOTHYROXINE	HORMONES/HORMONE MODIFIERS	THYROID HORMONES		d04812	ESCITALOPRAM	PSYCHOTHERAPEUTIC AGENTS	ANTIDEPRESSANTS	SSRI ANTIDEPRESSANTS	0.7292	15.9474	1.4812	3.08705	7	219	18	0.663654	15.5402	1.68988	2.52714	8	208	25	2.8071	None	0	114	1002	0
d00278	LEVOTHYROXINE	HORMONES/HORMONE MODIFIERS	THYROID HORMONES		d03847	CARVEDILOL	CARDIOVASCULAR AGENTS	BETA-ADRENERGIC BLOCKING AGENTS	NON-CARDIOSELECTIVE BETA BLOCKERS	0.7256	15.9474	4.7991	0.94809	10	219	70	0.19542	15.5402	2.7038	0.46509	3	208	49	0.706591	Minor	2	114	580	1.06642
d00004	ATENOLOL	CARDIOVASCULAR AGENTS	BETA-ADRENERGIC BLOCKING AGENTS	CARDIOSELECTIVE BETA BLOCKERS	d00749	ALBUTEROL	RESPIRATORY AGENTS	BRONCHODILATORS	ADRENERGIC BRONCHODILATORS	0.7239	9.186	3.0747	2.563	9	129	52	0.421851	9.3916	3.58354	1.25345	5	141	54	1.90822	Moderate	19	1005	1193	0.558702
d00070	FUROSEMIDE	CARDIOVASCULAR AGENTS	DIURETICS	LOOP DIURETICS	d04611	FLUTICASONE; SALMETEROL	RESPIRATORY AGENTS	BRONCHODILATORS	ADRENERGIC BRONCHODILATORS	0.7233	10.0494	2.8601	2.5165	13	169	38	0.859038	10.4435	2.88902	2.84719	13	175	42	2.68184	Moderate	0	760	623	0
d00023	ALLOPURINOL	METABOLIC AGENTS	ANTIGOUT AGENTS		d03807	METFORMIN	METABOLIC AGENTS	ANTIDIABETIC AGENTS	BIGUANIDES	0.7177	4.2888	9.6251	1.73861	10	59	172	0.462878	3.62274	8.29091	1.54109	10	62	151	1.63985	None	0	364	1966	0
d00023	ALLOPURINOL	METABOLIC AGENTS	ANTIGOUT AGENTS		d00689	AMLODIPINE	CARDIOVASCULAR AGENTS	CALCIUM CHANNEL BLOCKING AGENTS		0.7168	4.2888	10.107	1.65364	10	59	170	0.442817	3.62274	9.37892	1.30327	7	62	159	1.47846	None	3	364	1362	0.213342
d00134	METOPROLOL	CARDIOVASCULAR AGENTS	BETA-ADRENERGIC BLOCKING AGENTS	CARDIOSELECTIVE BETA BLOCKERS	d00653	ISOSORBIDE	MISCELLANEOUS AGENTS	MISCELLANEOUS UNCATEGORIZED AGENTS		0.7147	17.0806	1.0872	3.84867	9	267	17	0.373872	15.1741	1.09455	2.25104	6	237	16	3.04986	None	1	967	273	0.13355
d00248	GLYBURIDE	METABOLIC AGENTS	ANTIDIABETIC AGENTS	SULFONYLUREAS	d00746	SIMVASTATIN	METABOLIC AGENTS	ANTIHYPERLIPIDEMIC AGENTS	HMG-COA REDUCTASE INHIBITORS	0.7121	2.0886	19.6523	1.73489	12	37	305	0.714318	2.26967	14.2557	2.20769	15	42	231	1.97129	None	11	830	2289	0.204128
d00278	LEVOTHYROXINE	HORMONES/HORMONE MODIFIERS	THYROID HORMONES		d03428	ACETAMINOPHEN; HYDROCODONE	CENTRAL NERVOUS SYSTEM AGENTS	ANALGESICS	MISCELLANEOUS ANALGESICS	0.7111	15.9474	2.0092	2.21931	10	219	37	0.387796	15.5402	2.95641	0.84408	4	208	34	1.53169	None	0	114	111	0
d00749	ALBUTEROL	RESPIRATORY AGENTS	BRONCHODILATORS	ADRENERGIC BRONCHODILATORS	d04289	MONTELUKAST	RESPIRATORY AGENTS	LEUKOTRIENE MODIFIERS		0.711	3.0747	2.4858	9.30252	9	52	29	0.553032	3.58354	1.77147	8.71173	8	54	27	9.00713	None	84	1193	299	8.30234
d00746	SIMVASTATIN	METABOLIC AGENTS	ANTIHYPERLIPIDEMIC AGENTS	HMG-COA REDUCTASE INHIBITORS	d03864	GLIMEPIRIDE	METABOLIC AGENTS	ANTIDIABETIC AGENTS	SULFONYLUREAS	0.7103	19.6523	2.3113	1.56377	11	305	36	0.50216	14.2557	1.87923	1.87444	10	231	33	1.7191	None	7	2289	432	0.249575
d00373	SPIRONOLACTONE	CARDIOVASCULAR AGENTS	DIURETICS	POTASSIUM-SPARING DIURETICS	d03847	CARVEDILOL	CARDIOVASCULAR AGENTS	BETA-ADRENERGIC BLOCKING AGENTS	NON-CARDIOSELECTIVE BETA BLOCKERS	0.7037	1.8439	4.7991	7.95226	9	30	70	0.612037	1.52925	2.7038	14.8021	10	26	49	11.3772	Moderate	31	589	580	3.19927
d00134	METOPROLOL	CARDIOVASCULAR AGENTS	BETA-ADRENERGIC BLOCKING AGENTS	CARDIOSELECTIVE BETA BLOCKERS	d00248	GLYBURIDE	METABOLIC AGENTS	ANTIDIABETIC AGENTS	SULFONYLUREAS	0.7021	17.0806	2.0886	1.96807	9	267	37	0.574369	15.1741	2.26967	1.66773	10	237	42	1.8179	Moderate	3	967	830	0.13178
d00325	OMEPRAZOLE	GASTROINTESTINAL AGENTS	PROTON PUMP INHIBITORS		d04851	ROSUVASTATIN	METABOLIC AGENTS	ANTIHYPERLIPIDEMIC AGENTS	HMG-COA REDUCTASE INHIBITORS	0.6928	10.1584	3.4402	1.98243	10	149	54		6.99599	2.35789	0		103	41	0.991215	None	7	1265	816	0.239084
d00325	OMEPRAZOLE	GASTROINTESTINAL AGENTS	PROTON PUMP INHIBITORS		d04258	CLOPIDOGREL	COAGULATION MODIFIERS	ANTIPLATELET AGENTS	PLATELET AGGREGATION INHIBITORS	0.6918	10.1584	4.3349	1.571	9	149	78	1.12551	6.99599	7.53579	2.13486	15	103	114	1.85293	Major	139	1265	4621	0.838342
d00746	SIMVASTATIN	METABOLIC AGENTS	ANTIHYPERLIPIDEMIC AGENTS	HMG-COA REDUCTASE INHIBITORS	d03052	HYDROCHLOROTHIAZIDE; TRIAMTERENE	CARDIOVASCULAR AGENTS	DIURETICS	POTASSIUM-SPARING DIURETICS	0.6912	19.6523	3.4784	1.01114	12	305	50	0.386965	14.2557	3.3163	0.81852	6	231	45	0.914829	None	0	2289	20	0
d00070	FUROSEMIDE	CARDIOVASCULAR AGENTS	DIURETICS	LOOP DIURETICS	d04289	MONTELUKAST	RESPIRATORY AGENTS	LEUKOTRIENE MODIFIERS		0.688	10.0494	2.4858	2.75412	9	169	29	0.194449	10.4435	1.77147	1.05106	4	175	27	1.90259	None	1	760	299	0.155149
d00728	RAMIPRIL	CARDIOVASCULAR AGENTS	ANGIOTENSIN CONVERTING ENZYME INHIBITORS		d04105	ATORVASTATIN	METABOLIC AGENTS	ANTIHYPERLIPIDEMIC AGENTS	HMG-COA REDUCTASE INHIBITORS	0.6871	2.166	10.6506	2.97843	11	29	156	0.693733	2.33347	15.2683	1.94714	11	33	224	2.46279	None	13	380	2188	0.551246
d00004	ATENOLOL	CARDIOVASCULAR AGENTS	BETA-ADRENERGIC BLOCKING AGENTS	CARDIOSELECTIVE BETA BLOCKERS	d00170	ASPIRIN	CENTRAL NERVOUS SYSTEM AGENTS	ANALGESICS	SALICYLATES	0.6791	9.186	4.726	1.56428	12	129	88	0.401273	9.3916	2.99783	1.42526	7	141	64	1.49477	Minor	30	1005	7328	0.143616
d00022	WARFARIN	COAGULATION MODIFIERS	ANTICOAGULANTS	COUMARINS AND INDANEDIONES	d00023	ALLOPURINOL	METABOLIC AGENTS	ANTIGOUT AGENTS		0.6764	7.7629	4.2888	2.03163	10	116	59	0.772343	7.94499	3.62274	2.68336	12	114	62	2.3575	Moderate	7	2162	364	0.313599
d00170	ASPIRIN	CENTRAL NERVOUS SYSTEM AGENTS	ANALGESICS	SALICYLATES	d00325	OMEPRAZOLE	GASTROINTESTINAL AGENTS	PROTON PUMP INHIBITORS		0.6692	4.726	10.1584	1.39392	11	88	149	0.0615404	2.99783	6.99599	0.29343	1	64	103	0.843675	Minor	130	7328	1265	0.494425
d03807	METFORMIN	METABOLIC AGENTS	ANTIDIABETIC AGENTS	BIGUANIDES	d03847	CARVEDILOL	CARDIOVASCULAR AGENTS	BETA-ADRENERGIC BLOCKING AGENTS	NON-CARDIOSELECTIVE BETA BLOCKERS	0.6629	9.6251	4.7991	1.4351	8	172	70	0.105825	8.29091	2.7038	0.47208	2	151	49	0.953588	Moderate	7	1966	580	0.216431
d04105	ATORVASTATIN	METABOLIC AGENTS	ANTIHYPERLIPIDEMIC AGENTS	HMG-COA REDUCTASE INHIBITORS	d04113	VALSARTAN	CARDIOVASCULAR AGENTS	ANGIOTENSIN II INHIBITORS		0.6614	10.6506	4.7043	1.32006	14	156	74	0.689467	15.2683	4.03487	1.11916	13	224	69	1.21961	None	2	2188	763	0.0422368
d04105	ATORVASTATIN	METABOLIC AGENTS	ANTIHYPERLIPIDEMIC AGENTS	HMG-COA REDUCTASE INHIBITORS	d04258	CLOPIDOGREL	COAGULATION MODIFIERS	ANTIPLATELET AGENTS	PLATELET AGGREGATION INHIBITORS	0.6603	10.6506	4.3349	1.43017	12	156	78	1.57977	15.2683	7.53579	1.37301	24	224	114	1.40159	Moderate	114	2188	4621	0.397516
d00689	AMLODIPINE	CARDIOVASCULAR AGENTS	CALCIUM CHANNEL BLOCKING AGENTS		d03828	LANSOPRAZOLE	GASTROINTESTINAL AGENTS	PROTON PUMP INHIBITORS		0.6578	10.107	1.5329	4.24578	7	170	23	0.448338	9.37892	2.89287	1.65243	8	159	40	2.94911	None	0	1362	588	0
d00689	AMLODIPINE	CARDIOVASCULAR AGENTS	CALCIUM CHANNEL BLOCKING AGENTS		d04113	VALSARTAN	CARDIOVASCULAR AGENTS	ANGIOTENSIN II INHIBITORS		0.6576	10.107	4.7043	1.38307	12	170	74	0.434648	9.37892	4.03487	1.14856	11	159	69	1.26582	None	247	1362	763	8.3797
d04611	FLUTICASONE; SALMETEROL	RESPIRATORY AGENTS	BRONCHODILATORS	ADRENERGIC BRONCHODILATORS	d04829	TIOTROPIUM	RESPIRATORY AGENTS	BRONCHODILATORS	ANTICHOLINERGIC BRONCHODILATORS	0.6546	2.8601	1.5529	14.7384	10	38	24	0.86989	2.88902	1.84971	16.2783	11	42	25	15.5084	None	70	623	314	12.6158
d00070	FUROSEMIDE	CARDIOVASCULAR AGENTS	DIURETICS	LOOP DIURETICS	d00749	ALBUTEROL	RESPIRATORY AGENTS	BRONCHODILATORS	ADRENERGIC BRONCHODILATORS	0.6487	10.0494	3.0747	2.09943	14	169	52	0.96485	10.4435	3.58354	2.57811	15	175	54	2.33877	Moderate	3	760	1193	0.116654
d00134	METOPROLOL	CARDIOVASCULAR AGENTS	BETA-ADRENERGIC BLOCKING AGENTS	CARDIOSELECTIVE BETA BLOCKERS	d00880	SERTRALINE	PSYCHOTHERAPEUTIC AGENTS	ANTIDEPRESSANTS	SSRI ANTIDEPRESSANTS	0.6468	17.0806	3.1345	1.20809	9	267	40	0.572044	15.1741	2.82389	1.33499	7	237	36	1.27154	Moderate	6	967	846	0.258576
d00325	OMEPRAZOLE	GASTROINTESTINAL AGENTS	PROTON PUMP INHIBITORS		d03182	GABAPENTIN	CENTRAL NERVOUS SYSTEM AGENTS	ANTICONVULSANTS	GAMMA-AMINOBUTYRIC ACID ANALOGS	0.6439	10.1584	3.2797	1.93268	11	149	55	0.503407	6.99599	2.86941	2.50771	8	103	44	2.22019	None	3	1265	866	0.0965486
d03182	GABAPENTIN	CENTRAL NERVOUS SYSTEM AGENTS	ANTICONVULSANTS	GAMMA-AMINOBUTYRIC ACID ANALOGS	d03807	METFORMIN	METABOLIC AGENTS	ANTIDIABETIC AGENTS	BIGUANIDES	0.6438	3.2797	9.6251	2.03944	11	55	172	0.470108	2.86941	8.29091	1.97607	9	44	151	2.00776	None	8	866	1966	0.165662
d00004	ATENOLOL	CARDIOVASCULAR AGENTS	BETA-ADRENERGIC BLOCKING AGENTS	CARDIOSELECTIVE BETA BLOCKERS	d03807	METFORMIN	METABOLIC AGENTS	ANTIDIABETIC AGENTS	BIGUANIDES	0.6403	9.186	9.6251	0.72419	14	129	172	0.91579	9.3916	8.29091	1.17613	18	141	151	0.950159	Moderate	9	1005	1966	0.160593
d04289	MONTELUKAST	RESPIRATORY AGENTS	LEUKOTRIENE MODIFIERS		d04749	ESOMEPRAZOLE	GASTROINTESTINAL AGENTS	PROTON PUMP INHIBITORS		0.6394	2.4858	3.8572	6.66859	6	29	65	0.344164	1.77147	4.69558	4.13755	6	27	69	5.40307	None	0	299	373	0
d00045	DILTIAZEM	CARDIOVASCULAR AGENTS	ANTIARRHYTHMIC AGENTS	GROUP IV ANTIARRHYTHMICS	d00134	METOPROLOL	CARDIOVASCULAR AGENTS	BETA-ADRENERGIC BLOCKING AGENTS	CARDIOSELECTIVE BETA BLOCKERS	0.6391	2.5981	17.0806	1.44016	9	39	267	0.68599	3.47885	15.1741	1.29951	10	58	237	1.36983	Major	32	639	967	1.82581
d00746	SIMVASTATIN	METABOLIC AGENTS	ANTIHYPERLIPIDEMIC AGENTS	HMG-COA REDUCTASE INHIBITORS	d04099	DONEPEZIL	CENTRAL NERVOUS SYSTEM AGENTS	CHOLINESTERASE INHIBITORS		0.6386	19.6523	1.5672	2.07344	11	305	28	0.482973	14.2557	1.7164	1.97385	8	231	28	2.02365	None	0	2289	376	0
d00023	ALLOPURINOL	METABOLIC AGENTS	ANTIGOUT AGENTS		d00325	OMEPRAZOLE	GASTROINTESTINAL AGENTS	PROTON PUMP INHIBITORS		0.6338	4.2888	10.1584	1.45476	9	59	149	0.140556	3.62274	6.99599	0.55458	3	62	103	1.00467	None	4	364	1265	0.306268
d03807	METFORMIN	METABOLIC AGENTS	ANTIDIABETIC AGENTS	BIGUANIDES	d04851	ROSUVASTATIN	METABOLIC AGENTS	ANTIHYPERLIPIDEMIC AGENTS	HMG-COA REDUCTASE INHIBITORS	0.6308	9.6251	3.4402	1.90503	14	172	54	0.355557	8.29091	2.35789	1.8188	4	151	41	1.86191	None	13	1966	816	0.285695
d00044	CLONIDINE	CARDIOVASCULAR AGENTS	ANTIADRENERGIC AGENTS, CENTRALLY ACTING		d00746	SIMVASTATIN	METABOLIC AGENTS	ANTIHYPERLIPIDEMIC AGENTS	HMG-COA REDUCTASE INHIBITORS	0.6243	1.3394	19.6523	2.37175	10	25	305	0.348044	1.68901	14.2557	1.44548	7	28	231	1.90861	None	2	455	2289	0.0677027
d00246	GLIPIZIDE	METABOLIC AGENTS	ANTIDIABETIC AGENTS	SULFONYLUREAS	d00689	AMLODIPINE	CARDIOVASCULAR AGENTS	CALCIUM CHANNEL BLOCKING AGENTS		0.6242	4.5554	10.107	1.35574	16	79	170	0.674925	3.52739	9.37892	2.04009	15	76	159	1.69792	None	0	170	1362	0
d00746	SIMVASTATIN	METABOLIC AGENTS	ANTIHYPERLIPIDEMIC AGENTS	HMG-COA REDUCTASE INHIBITORS	d03829	AMLODIPINE; BENAZEPRIL	CARDIOVASCULAR AGENTS	ANGIOTENSIN CONVERTING ENZYME INHIBITORS		0.6216	19.6523	1.8688	1.69252	7	305	29	0.115899	14.2557	1.53201	0.53068	1	231	28	1.1116	Major	0	2289	79	0
d00563	FINASTERIDE	HORMONES/HORMONE MODIFIERS	5-ALPHA-REDUCTASE INHIBITORS		d00746	SIMVASTATIN	METABOLIC AGENTS	ANTIHYPERLIPIDEMIC AGENTS	HMG-COA REDUCTASE INHIBITORS	0.6214	1.5685	19.6523	2.01592	9	28	305	0.517694	1.52153	14.2557	2.38673	9	23	231	2.20133	None	2	342	2289	0.0900723
d00246	GLIPIZIDE	METABOLIC AGENTS	ANTIDIABETIC AGENTS	SULFONYLUREAS	d04442	PIOGLITAZONE	METABOLIC AGENTS	ANTIDIABETIC AGENTS	THIAZOLIDINEDIONES	0.621	4.5554	2.3105	5.9001	11	79	40	0.553932	3.52739	2.76239	5.68484	11	76	46	5.79247	None	23	170	1422	3.35438
d00134	METOPROLOL	CARDIOVASCULAR AGENTS	BETA-ADRENERGIC BLOCKING AGENTS	CARDIOSELECTIVE BETA BLOCKERS	d03182	GABAPENTIN	CENTRAL NERVOUS SYSTEM AGENTS	ANTICONVULSANTS	GAMMA-AMINOBUTYRIC ACID ANALOGS	0.6202	17.0806	3.2797	1.10712	13	267	55	0.230582	15.1741	2.86941	0.52958	4	237	44	0.818349	None	7	967	866	0.294704
d00004	ATENOLOL	CARDIOVASCULAR AGENTS	BETA-ADRENERGIC BLOCKING AGENTS	CARDIOSELECTIVE BETA BLOCKERS	d00280	LOVASTATIN	METABOLIC AGENTS	ANTIHYPERLIPIDEMIC AGENTS	HMG-COA REDUCTASE INHIBITORS	0.6161	9.186	4.4137	1.51957	8	129	72	0.576941	9.3916	3.2709	1.87812	8	141	59	1.69885	None	4	1005	529	0.26526
d00746	SIMVASTATIN	METABOLIC AGENTS	ANTIHYPERLIPIDEMIC AGENTS	HMG-COA REDUCTASE INHIBITORS	d04332	CITALOPRAM	PSYCHOTHERAPEUTIC AGENTS	ANTIDEPRESSANTS	SSRI ANTIDEPRESSANTS	0.6152	19.6523	1.8455	1.69625	11	305	29	0.247715	14.2557	1.72819	1.00547	4	231	25	1.35086	None	1	2289	1653	0.00931782
d00045	DILTIAZEM	CARDIOVASCULAR AGENTS	ANTIARRHYTHMIC AGENTS	GROUP IV ANTIARRHYTHMICS	d00070	FUROSEMIDE	CARDIOVASCULAR AGENTS	DIURETICS	LOOP DIURETICS	0.6141	2.5981	10.0494	2.35203	10	39	169	0.881635	3.47885	10.4435	2.42665	13	58	175	2.38934	None	6	639	760	0.435582
d00746	SIMVASTATIN	METABOLIC AGENTS	ANTIHYPERLIPIDEMIC AGENTS	HMG-COA REDUCTASE INHIBITORS	d04370	INSULIN ISOPHANE	METABOLIC AGENTS	ANTIDIABETIC AGENTS	INSULIN	0.6126	19.6523	0.9116	3.41947	8	305	13	0.118327	14.2557	0.566776	1.46447	2	231	8	2.44197	None	0	2289	340	0
d00880	SERTRALINE	PSYCHOTHERAPEUTIC AGENTS	ANTIDEPRESSANTS	SSRI ANTIDEPRESSANTS	d03182	GABAPENTIN	CENTRAL NERVOUS SYSTEM AGENTS	ANTICONVULSANTS	GAMMA-AMINOBUTYRIC ACID ANALOGS	0.6123	3.1345	3.2797	5.9561	6	40	55	0.122698	2.82389	2.86941	1.51424	1	36	44	3.73517	Moderate	7	846	866	0.336855
d00749	ALBUTEROL	RESPIRATORY AGENTS	BRONCHODILATORS	ADRENERGIC BRONCHODILATORS	d04829	TIOTROPIUM	RESPIRATORY AGENTS	BRONCHODILATORS	ANTICHOLINERGIC BRONCHODILATORS	0.611	3.0747	1.5529	12.7966	11	52	24	0.868591	3.58354	1.84971	13.1039	9	54	25	12.9502	None	141	1193	314	13.2703
d00022	WARFARIN	COAGULATION MODIFIERS	ANTICOAGULANTS	COUMARINS AND INDANEDIONES	d00246	GLIPIZIDE	METABOLIC AGENTS	ANTIDIABETIC AGENTS	SULFONYLUREAS	0.6095	7.7629	4.5554	1.72355	7	116	79	0.21579	7.94499	3.52739	0.76999	5	114	76	1.24677	Moderate	5	2162	170	0.479621
d00246	GLIPIZIDE	METABOLIC AGENTS	ANTIDIABETIC AGENTS	SULFONYLUREAS	d03821	LOSARTAN	CARDIOVASCULAR AGENTS	ANGIOTENSIN II INHIBITORS		0.6083	4.5554	4.1203	3.24088	8	79	65	0.340662	3.52739	3.64034	2.65295	5	76	53	2.94692	None	3	170	1306	0.47639
d00749	ALBUTEROL	RESPIRATORY AGENTS	BRONCHODILATORS	ADRENERGIC BRONCHODILATORS	d04611	FLUTICASONE; SALMETEROL	RESPIRATORY AGENTS	BRONCHODILATORS	ADRENERGIC BRONCHODILATORS	0.6079	3.0747	2.8601	6.91271	12	52	38	1.02484	3.58354	2.88902	9.89903	14	54	42	8.40587	Minor	534	1193	623	25.3306
d00210	DIGOXIN	CARDIOVASCULAR AGENTS	ANTIARRHYTHMIC AGENTS	GROUP V ANTIARRHYTHMICS	d00278	LEVOTHYROXINE	HORMONES/HORMONE MODIFIERS	THYROID HORMONES		0.6064	2.3643	15.9474	1.6083	8	36	219	0.498415	3.0303	15.5402	1.0584	7	52	208	1.33335	Moderate	7	707	114	3.06201
d00732	LISINOPRIL	CARDIOVASCULAR AGENTS	ANGIOTENSIN CONVERTING ENZYME INHIBITORS		d00880	SERTRALINE	PSYCHOTHERAPEUTIC AGENTS	ANTIDEPRESSANTS	SSRI ANTIDEPRESSANTS	0.6064	16.537	3.1345	1.16986	7	266	40	0.241847	12.108	2.82389	0.70732	5	200	36	0.938592	None	1	423	846	0.0985195
d00023	ALLOPURINOL	METABOLIC AGENTS	ANTIGOUT AGENTS		d00210	DIGOXIN	CARDIOVASCULAR AGENTS	ANTIARRHYTHMIC AGENTS	GROUP V ANTIARRHYTHMICS	0.6054	4.2888	2.3643	5.97041	5	59	36	0.21711	3.62274	3.0303	1.97768	5	62	52	3.97405	None	1	364	707	0.136997
d00689	AMLODIPINE	CARDIOVASCULAR AGENTS	CALCIUM CHANNEL BLOCKING AGENTS		d03849	ALENDRONATE	METABOLIC AGENTS	BONE RESORPTION INHIBITORS	BISPHOSPHONATES	0.6045	10.107	3.8058	1.57155	11	170	51	0.458384	9.37892	4.80434	1.01729	7	159	61	1.29442	None	2	1362	606	0.0854306
d00004	ATENOLOL	CARDIOVASCULAR AGENTS	BETA-ADRENERGIC BLOCKING AGENTS	CARDIOSELECTIVE BETA BLOCKERS	d00246	GLIPIZIDE	METABOLIC AGENTS	ANTIDIABETIC AGENTS	SULFONYLUREAS	0.6012	9.186	4.5554	1.4367	8	129	79	0.427119	9.3916	3.52739	1.28931	6	141	76	1.363	Moderate	0	1005	170	0
d00023	ALLOPURINOL	METABOLIC AGENTS	ANTIGOUT AGENTS		d00170	ASPIRIN	CENTRAL NERVOUS SYSTEM AGENTS	ANALGESICS	SALICYLATES	0.601	4.2888	4.726	2.96514	9	59	88	0.172914	3.62274	2.99783	1.59216	4	62	64	2.27865	None	14	364	7328	0.185044
d00278	LEVOTHYROXINE	HORMONES/HORMONE MODIFIERS	THYROID HORMONES		d03821	LOSARTAN	CARDIOVASCULAR AGENTS	ANGIOTENSIN II INHIBITORS		0.5953	15.9474	4.1203	0.90598	11	219	65	0.945504	15.5402	3.64034	1.67135	12	208	53	1.28866	None	1	114	1306	0.236802
d00689	AMLODIPINE	CARDIOVASCULAR AGENTS	CALCIUM CHANNEL BLOCKING AGENTS		d03821	LOSARTAN	CARDIOVASCULAR AGENTS	ANGIOTENSIN II INHIBITORS		0.5935	10.107	4.1203	1.42518	10	170	65	0.642433	9.37892	3.64034	1.88163	11	159	53	1.6534	None	108	1362	1306	2.1406
d00022	WARFARIN	COAGULATION MODIFIERS	ANTICOAGULANTS	COUMARINS AND INDANEDIONES	d00253	HYDROCHLOROTHIAZIDE	CARDIOVASCULAR AGENTS	DIURETICS	THIAZIDE DIURETICS	0.5927	7.7629	8.7096	0.87662	9	116	144	0.737824	7.94499	9.38642	0.98937	9	114	148	0.932996	Minor	3	2162	1091	0.0448409
d00253	HYDROCHLOROTHIAZIDE	CARDIOVASCULAR AGENTS	DIURETICS	THIAZIDE DIURETICS	d04113	VALSARTAN	CARDIOVASCULAR AGENTS	ANGIOTENSIN II INHIBITORS		0.5915	8.7096	4.7043	1.44365	7	144	74	0.505073	9.38642	4.03487	1.3336	9	148	69	1.38862	None	158	1091	763	6.69177
d00170	ASPIRIN	CENTRAL NERVOUS SYSTEM AGENTS	ANALGESICS	SALICYLATES	d04121	TAMSULOSIN	CARDIOVASCULAR AGENTS	ANTIADRENERGIC AGENTS, PERIPHERALLY ACTING		0.5911	4.726	3.3291	3.75699	9	88	61	0.466927	2.99783	3.41007	4.56749	6	64	60	4.16224	None	1	7328	272	0.017688
d00732	LISINOPRIL	CARDIOVASCULAR AGENTS	ANGIOTENSIN CONVERTING ENZYME INHIBITORS		d04749	ESOMEPRAZOLE	GASTROINTESTINAL AGENTS	PROTON PUMP INHIBITORS		0.5889	16.537	3.8572	0.92324	9	266	65	0.34598	12.108	4.69558	0.60854	5	200	69	0.76589	None	0	423	373	0
d00278	LEVOTHYROXINE	HORMONES/HORMONE MODIFIERS	THYROID HORMONES		d00880	SERTRALINE	PSYCHOTHERAPEUTIC AGENTS	ANTIDEPRESSANTS	SSRI ANTIDEPRESSANTS	0.588	15.9474	3.1345	1.1763	7	219	40	0.438246	15.5402	2.82389	0.99865	5	208	36	1.08748	None	3	114	846	1.09668
d00023	ALLOPURINOL	METABOLIC AGENTS	ANTIGOUT AGENTS		d03821	LOSARTAN	CARDIOVASCULAR AGENTS	ANGIOTENSIN II INHIBITORS		0.5868	4.2888	4.1203	3.32067	7	59	65	0.0295529	3.62274	3.64034	0.22409	1	62	53	1.77238	None	19	364	1306	1.4091
d00021	RANITIDINE	GASTROINTESTINAL AGENTS	H2 ANTAGONISTS		d00134	METOPROLOL	CARDIOVASCULAR AGENTS	BETA-ADRENERGIC BLOCKING AGENTS	CARDIOSELECTIVE BETA BLOCKERS	0.5859	3.0959	17.0806	1.10798	11	51	267	0.188219	1.64261	15.1741	0.75514	6	33	237	0.93156	None	7	335	967	0.761833
d00653	ISOSORBIDE	MISCELLANEOUS AGENTS	MISCELLANEOUS UNCATEGORIZED AGENTS		d04258	CLOPIDOGREL	COAGULATION MODIFIERS	ANTIPLATELET AGENTS	PLATELET AGGREGATION INHIBITORS	0.5848	1.0872	4.3349	12.4085	6	17	78	0.577239	1.09455	7.53579	6.99827	9	16	114	9.70338	None	1	273	4621	0.027947
d00004	ATENOLOL	CARDIOVASCULAR AGENTS	BETA-ADRENERGIC BLOCKING AGENTS	CARDIOSELECTIVE BETA BLOCKERS	d04532	MELOXICAM	CENTRAL NERVOUS SYSTEM AGENTS	ANALGESICS	NONSTEROIDAL ANTI-INFLAMMATORY AGENTS	0.5848	9.186	1.9949	3.19124	4	129	26	0.0730614	9.3916	1.20504	0.64557	2	141	14	1.91841		1	1005	237	0.148019
d00002	AMIODARONE	CARDIOVASCULAR AGENTS	ANTIARRHYTHMIC AGENTS	GROUP III ANTIARRHYTHMICS	d00070	FUROSEMIDE	CARDIOVASCULAR AGENTS	DIURETICS	LOOP DIURETICS	0.5836	1.0994	10.0494	5.28226	5	14	169	0.822716	1.86306	10.4435	4.22841	12	26	175	4.75533	Major	12	723	760	0.76995
d00045	DILTIAZEM	CARDIOVASCULAR AGENTS	ANTIARRHYTHMIC AGENTS	GROUP IV ANTIARRHYTHMICS	d00746	SIMVASTATIN	METABOLIC AGENTS	ANTIHYPERLIPIDEMIC AGENTS	HMG-COA REDUCTASE INHIBITORS	0.5807	2.5981	19.6523	1.13732	12	39	305	0.605452	3.47885	14.2557	1.22083	11	58	231	1.17907	Major	20	639	2289	0.482077
d00134	METOPROLOL	CARDIOVASCULAR AGENTS	BETA-ADRENERGIC BLOCKING AGENTS	CARDIOSELECTIVE BETA BLOCKERS	d04749	ESOMEPRAZOLE	GASTROINTESTINAL AGENTS	PROTON PUMP INHIBITORS		0.5806	17.0806	3.8572	0.88126	10	267	65	1.29741	15.1741	4.69558	1.8209	18	237	69	1.35108	None	0	967	373	0
d00070	FUROSEMIDE	CARDIOVASCULAR AGENTS	DIURETICS	LOOP DIURETICS	d03182	GABAPENTIN	CENTRAL NERVOUS SYSTEM AGENTS	ANTICONVULSANTS	GAMMA-AMINOBUTYRIC ACID ANALOGS	0.5783	10.0494	3.2797	1.7546	11	169	55	0.321345	10.4435	2.86941	1.07234	7	175	44	1.41347	None	0	760	866	0
d00236	FLUOXETINE	PSYCHOTHERAPEUTIC AGENTS	ANTIDEPRESSANTS	SSRI ANTIDEPRESSANTS	d00278	LEVOTHYROXINE	HORMONES/HORMONE MODIFIERS	THYROID HORMONES		0.5711	1.6332	15.9474	2.19272	6	20	219	0.207932	1.22819	15.5402	1.08943	4	19	208	1.64108	Minor	5	1400	114	1.10451
d00134	METOPROLOL	CARDIOVASCULAR AGENTS	BETA-ADRENERGIC BLOCKING AGENTS	CARDIOSELECTIVE BETA BLOCKERS	d03849	ALENDRONATE	METABOLIC AGENTS	BONE RESORPTION INHIBITORS	BISPHOSPHONATES	0.5696	17.0806	3.8058	0.87624	8	267	51	0.271022	15.1741	4.80434	0.37176	4	237	61	0.624002	None	1	967	606	0.0601636
d00386	TERAZOSIN	CARDIOVASCULAR AGENTS	ANTIADRENERGIC AGENTS, PERIPHERALLY ACTING		d00732	LISINOPRIL	CARDIOVASCULAR AGENTS	ANGIOTENSIN CONVERTING ENZYME INHIBITORS		0.5667	2.5573	16.537	1.34003	10	41	266	0.297171	2.17192	12.108	1.13003	7	40	200	1.23503	Moderate	0	141	423	0
d00023	ALLOPURINOL	METABOLIC AGENTS	ANTIGOUT AGENTS		d04538	INSULIN GLARGINE	METABOLIC AGENTS	ANTIDIABETIC AGENTS	INSULIN	0.5659	4.2888	2.5685	5.13717	7	59	39	0.0334524	3.62274	1.78746	0.5166	1	62	33	2.82689	None	0	364	319	0
d00022	WARFARIN	COAGULATION MODIFIERS	ANTICOAGULANTS	COUMARINS AND INDANEDIONES	d03807	METFORMIN	METABOLIC AGENTS	ANTIDIABETIC AGENTS	BIGUANIDES	0.5633	7.7629	9.6251	0.75389	10	116	172	0.610315	7.94499	8.29091	0.92653	11	114	151	0.840208	None	8	2162	1966	0.0663566
d00278	LEVOTHYROXINE	HORMONES/HORMONE MODIFIERS	THYROID HORMONES		d00749	ALBUTEROL	RESPIRATORY AGENTS	BRONCHODILATORS	ADRENERGIC BRONCHODILATORS	0.5626	15.9474	3.0747	1.14738	9	219	52	0.460227	15.5402	3.58354	0.82643	5	208	54	0.986903	None	0	114	1193	0
d00746	SIMVASTATIN	METABOLIC AGENTS	ANTIHYPERLIPIDEMIC AGENTS	HMG-COA REDUCTASE INHIBITORS	d04514	PANTOPRAZOLE	GASTROINTESTINAL AGENTS	PROTON PUMP INHIBITORS		0.5613	19.6523	1.9642	1.45411	10	305	34	0.27769	14.2557	2.10076	0.92724	5	231	34	1.19068	Moderate	0	2289	488	0
d00070	FUROSEMIDE	CARDIOVASCULAR AGENTS	DIURETICS	LOOP DIURETICS	d00728	RAMIPRIL	CARDIOVASCULAR AGENTS	ANGIOTENSIN CONVERTING ENZYME INHIBITORS		0.5577	10.0494	2.166	2.56214	10	169	29	0.398535	10.4435	2.33347	1.63538	6	175	33	2.09876	Moderate	15	760	380	1.83116
d00732	LISINOPRIL	CARDIOVASCULAR AGENTS	ANGIOTENSIN CONVERTING ENZYME INHIBITORS		d04538	INSULIN GLARGINE	METABOLIC AGENTS	ANTIDIABETIC AGENTS	INSULIN	0.5568	16.537	2.5685	1.31088	12	266	39	0.285622	12.108	1.78746	1.31972	5	200	33	1.3153	Moderate	1	423	319	0.261277
d00004	ATENOLOL	CARDIOVASCULAR AGENTS	BETA-ADRENERGIC BLOCKING AGENTS	CARDIOSELECTIVE BETA BLOCKERS	d03821	LOSARTAN	CARDIOVASCULAR AGENTS	ANGIOTENSIN II INHIBITORS		0.5551	9.186	4.1203	1.46661	6	129	65	0.461634	9.3916	3.64034	1.35026	6	141	53	1.40843	None	189	1005	1306	5.07675
d00386	TERAZOSIN	CARDIOVASCULAR AGENTS	ANTIADRENERGIC AGENTS, PERIPHERALLY ACTING		d03821	LOSARTAN	CARDIOVASCULAR AGENTS	ANGIOTENSIN II INHIBITORS		0.5548	2.5573	4.1203	5.26533	7	41	65	0.043354	2.17192	3.64034	0.54833	1	40	53	2.90683	None	5	141	1306	0.957284
d00004	ATENOLOL	CARDIOVASCULAR AGENTS	BETA-ADRENERGIC BLOCKING AGENTS	CARDIOSELECTIVE BETA BLOCKERS	d00386	TERAZOSIN	CARDIOVASCULAR AGENTS	ANTIADRENERGIC AGENTS, PERIPHERALLY ACTING		0.553	9.186	2.5573	2.35406	7	129	41	0.217147	9.3916	2.17192	1.06456	4	141	40	1.70931	Moderate	5	1005	141	1.24399
d00023	ALLOPURINOL	METABOLIC AGENTS	ANTIGOUT AGENTS		d00246	GLIPIZIDE	METABOLIC AGENTS	ANTIDIABETIC AGENTS	SULFONYLUREAS	0.5517	4.2888	4.5554	2.82384	9	59	79	0.383827	3.62274	3.52739	3.00362	8	62	76	2.91373	None	0	364	170	0
d00325	OMEPRAZOLE	GASTROINTESTINAL AGENTS	PROTON PUMP INHIBITORS		d00345	POTASSIUM CHLORIDE	NUTRITIONAL PRODUCTS	MINERALS AND ELECTROLYTES		0.5502	10.1584	6.0296	0.89827	7	149	93	0.74325	6.99599	6.48772	1.63755	11	103	100	1.26791	None	2	1265	639	0.0872312
d00253	HYDROCHLOROTHIAZIDE	CARDIOVASCULAR AGENTS	DIURETICS	THIAZIDE DIURETICS	d00749	ALBUTEROL	RESPIRATORY AGENTS	BRONCHODILATORS	ADRENERGIC BRONCHODILATORS	0.5495	8.7096	3.0747	2.05195	8	144	52	0.432876	9.38642	3.58354	1.28692	5	148	54	1.66943	Moderate	1	1091	1193	0.0270874
d00689	AMLODIPINE	CARDIOVASCULAR AGENTS	CALCIUM CHANNEL BLOCKING AGENTS		d05348	EZETIMIBE; SIMVASTATIN	METABOLIC AGENTS	ANTIHYPERLIPIDEMIC AGENTS	HMG-COA REDUCTASE INHIBITORS	0.5493	10.107	1.5328	3.5457	9	170	25	0.24974	9.37892	4.71717	0.56449	4	159	57	2.05509	Major	1	1362	494	0.0523997
d00070	FUROSEMIDE	CARDIOVASCULAR AGENTS	DIURETICS	LOOP DIURETICS	d00348	PRAVASTATIN	METABOLIC AGENTS	ANTIHYPERLIPIDEMIC AGENTS	HMG-COA REDUCTASE INHIBITORS	0.5481	10.0494	2.7847	1.95858	8	169	47	0.272322	10.4435	2.73226	0.95436	5	175	40	1.45647	None	5	760	1054	0.220064
d00325	OMEPRAZOLE	GASTROINTESTINAL AGENTS	PROTON PUMP INHIBITORS		d03052	HYDROCHLOROTHIAZIDE; TRIAMTERENE	CARDIOVASCULAR AGENTS	DIURETICS	POTASSIUM-SPARING DIURETICS	0.5477	10.1584	3.4784	1.55002	8	149	50	0.0164933	6.99599	3.3163	0.07109	1	103	45	0.810555	Moderate	0	1265	20	0
d00345	POTASSIUM CHLORIDE	NUTRITIONAL PRODUCTS	MINERALS AND ELECTROLYTES		d03821	LOSARTAN	CARDIOVASCULAR AGENTS	ANGIOTENSIN II INHIBITORS		0.5468	6.0296	4.1203	2.20096	8	93	65	0.484891	6.48772	3.64034	2.0531	6	100	53	2.12703	Major	11	639	1306	0.46471
d00345	POTASSIUM CHLORIDE	NUTRITIONAL PRODUCTS	MINERALS AND ELECTROLYTES		d03182	GABAPENTIN	CENTRAL NERVOUS SYSTEM AGENTS	ANTICONVULSANTS	GAMMA-AMINOBUTYRIC ACID ANALOGS	0.5451	6.0296	3.2797	2.75647	9	93	55	0.160631	6.48772	2.86941	0.86287	4	100	44	1.80967	None	6	639	866	0.382266
d00345	POTASSIUM CHLORIDE	NUTRITIONAL PRODUCTS	MINERALS AND ELECTROLYTES		d03807	METFORMIN	METABOLIC AGENTS	ANTIDIABETIC AGENTS	BIGUANIDES	0.545	6.0296	9.6251	0.93908	12	93	172	0.585529	6.48772	8.29091	1.08856	11	100	151	1.01382	None	3	639	1966	0.0841918
d00278	LEVOTHYROXINE	HORMONES/HORMONE MODIFIERS	THYROID HORMONES		d04040	FEXOFENADINE	RESPIRATORY AGENTS	ANTIHISTAMINES		0.545	15.9474	1.8955	1.80295	7	219	28	0.297071	15.5402	1.73332	1.10288	4	208	20	1.45291	None	1	114	166	1.86303
d00732	LISINOPRIL	CARDIOVASCULAR AGENTS	ANGIOTENSIN CONVERTING ENZYME INHIBITORS		d00749	ALBUTEROL	RESPIRATORY AGENTS	BRONCHODILATORS	ADRENERGIC BRONCHODILATORS	0.5442	16.537	3.0747	1.07028	11	266	52	0.520109	12.108	3.58354	1.19869	9	200	54	1.13449	None	2	423	1193	0.139728
d00134	METOPROLOL	CARDIOVASCULAR AGENTS	BETA-ADRENERGIC BLOCKING AGENTS	CARDIOSELECTIVE BETA BLOCKERS	d04514	PANTOPRAZOLE	GASTROINTESTINAL AGENTS	PROTON PUMP INHIBITORS		0.5434	17.0806	1.9642	1.61969	11	267	34	0.231448	15.1741	2.10076	0.72606	4	237	34	1.17288	None	3	967	488	0.224134
d00210	DIGOXIN	CARDIOVASCULAR AGENTS	ANTIARRHYTHMIC AGENTS	GROUP V ANTIARRHYTHMICS	d00746	SIMVASTATIN	METABOLIC AGENTS	ANTIHYPERLIPIDEMIC AGENTS	HMG-COA REDUCTASE INHIBITORS	0.5385	2.3643	19.6523	1.15896	7	36	305	0.477494	3.0303	14.2557	1.10533	7	52	231	1.13215	None	15	707	2289	0.326783
d00210	DIGOXIN	CARDIOVASCULAR AGENTS	ANTIARRHYTHMIC AGENTS	GROUP V ANTIARRHYTHMICS	d03847	CARVEDILOL	CARDIOVASCULAR AGENTS	BETA-ADRENERGIC BLOCKING AGENTS	NON-CARDIOSELECTIVE BETA BLOCKERS	0.534	2.3643	4.7991	4.70629	7	36	70	0.46821	3.0303	2.7038	5.71453	11	52	49	5.21041	Moderate	34	707	580	2.92324
d00321	NITROGLYCERIN	CARDIOVASCULAR AGENTS	ANTIANGINAL AGENTS		d04258	CLOPIDOGREL	COAGULATION MODIFIERS	ANTIPLATELET AGENTS	PLATELET AGGREGATION INHIBITORS	0.5336	1.0037	4.3349	12.264	6	17	78	0.702928	1.68559	7.53579	5.53389	10	26	114	8.89896	None	15	456	4621	0.250971
d00278	LEVOTHYROXINE	HORMONES/HORMONE MODIFIERS	THYROID HORMONES		d04283	FLUTICASONE NASAL	TOPICAL AGENTS	NASAL PREPARATIONS	NASAL STEROIDS	0.5335	15.9474	1.5375	2.17585	6	219	20		15.5402	0.674219	0		208	9	1.08793	None	0	114	4	0
d00314	NIACIN	NUTRITIONAL PRODUCTS	VITAMINS		d03807	METFORMIN	METABOLIC AGENTS	ANTIDIABETIC AGENTS	BIGUANIDES	0.5329	1.4395	9.6251	3.84617	5	20	172	0.201651	1.53594	8.29091	1.58352	4	18	151	2.71485	Moderate	40	711	1966	1.00888
d00749	ALBUTEROL	RESPIRATORY AGENTS	BRONCHODILATORS	ADRENERGIC BRONCHODILATORS	d04276	BUDESONIDE	HORMONES/HORMONE MODIFIERS	ADRENAL CORTICAL STEROIDS	GLUCOCORTICOIDS	0.5325	3.0747	0.6707	25.8219	5	52	7	0.0567685	3.58354	0.192133	8.24506	2	54	4	17.0335	Minor	178	1193	726	7.24563
d00325	OMEPRAZOLE	GASTROINTESTINAL AGENTS	PROTON PUMP INHIBITORS		d03266	HYDROCHLOROTHIAZIDE; LISINOPRIL	CARDIOVASCULAR AGENTS	ANGIOTENSIN CONVERTING ENZYME INHIBITORS		0.5301	10.1584	2.3259	2.24358	7	149	31	0.0872626	6.99599	1.56819	0.79539	1	103	25	1.51949	Moderate	0	1265	58	0
d04289	MONTELUKAST	RESPIRATORY AGENTS	LEUKOTRIENE MODIFIERS		d04829	TIOTROPIUM	RESPIRATORY AGENTS	BRONCHODILATORS	ANTICHOLINERGIC BRONCHODILATORS	0.5292	2.4858	1.5529	13.7091	5	29	24	0.329951	1.77147	1.84971	10.0696	3	27	25	11.8894	None	2	299	314	0.751038
d00732	LISINOPRIL	CARDIOVASCULAR AGENTS	ANGIOTENSIN CONVERTING ENZYME INHIBITORS		d04289	MONTELUKAST	RESPIRATORY AGENTS	LEUKOTRIENE MODIFIERS		0.5285	16.537	2.4858	1.28565	5	266	29	0.0857115	12.108	1.77147	0.39961	1	200	27	0.842628	None	0	423	299	0
d00732	LISINOPRIL	CARDIOVASCULAR AGENTS	ANGIOTENSIN CONVERTING ENZYME INHIBITORS		d03849	ALENDRONATE	METABOLIC AGENTS	BONE RESORPTION INHIBITORS	BISPHOSPHONATES	0.5239	16.537	3.8058	0.83243	8	266	51	0.525518	12.108	4.80434	0.9034	7	200	61	0.867916	None	1	423	606	0.137537
d00280	LOVASTATIN	METABOLIC AGENTS	ANTIHYPERLIPIDEMIC AGENTS	HMG-COA REDUCTASE INHIBITORS	d03052	HYDROCHLOROTHIAZIDE; TRIAMTERENE	CARDIOVASCULAR AGENTS	DIURETICS	POTASSIUM-SPARING DIURETICS	0.5233	4.4137	3.4784	3.40854	5	72	50	0.168805	3.2709	3.3163	1.5562	2	59	45	2.48237	None	0	529	20	0
d00746	SIMVASTATIN	METABOLIC AGENTS	ANTIHYPERLIPIDEMIC AGENTS	HMG-COA REDUCTASE INHIBITORS	d04611	FLUTICASONE; SALMETEROL	RESPIRATORY AGENTS	BRONCHODILATORS	ADRENERGIC BRONCHODILATORS	0.523	19.6523	2.8601	0.93048	7	305	38	0.605384	14.2557	2.88902	1.46991	9	231	42	1.20019	None	1	2289	623	0.0247229
d00070	FUROSEMIDE	CARDIOVASCULAR AGENTS	DIURETICS	LOOP DIURETICS	d00386	TERAZOSIN	CARDIOVASCULAR AGENTS	ANTIADRENERGIC AGENTS, PERIPHERALLY ACTING		0.5218	10.0494	2.5573	2.0304	9	169	41	0.186334	10.4435	2.17192	0.82149	4	175	40	1.42594	None	0	760	141	0
d00070	FUROSEMIDE	CARDIOVASCULAR AGENTS	DIURETICS	LOOP DIURETICS	d00910	ZOLPIDEM	CENTRAL NERVOUS SYSTEM AGENTS	ANXIOLYTICS, SEDATIVES, AND HYPNOTICS	MISCELLANEOUS ANXIOLYTICS, SEDATIVES AND HYPNOTICS	0.5214	10.0494	2.3858	2.17469	8	169	32	0.214553	10.4435	1.77516	1.15732	4	175	27	1.666	Moderate	3	760	196	0.710043
d00746	SIMVASTATIN	METABOLIC AGENTS	ANTIHYPERLIPIDEMIC AGENTS	HMG-COA REDUCTASE INHIBITORS	d03182	GABAPENTIN	CENTRAL NERVOUS SYSTEM AGENTS	ANTICONVULSANTS	GAMMA-AMINOBUTYRIC ACID ANALOGS	0.5208	19.6523	3.2797	0.80802	13	305	55	0.477297	14.2557	2.86941	1.16682	7	231	44	0.987422	None	1	2289	866	0.0177856
d00004	ATENOLOL	CARDIOVASCULAR AGENTS	BETA-ADRENERGIC BLOCKING AGENTS	CARDIOSELECTIVE BETA BLOCKERS	d00345	POTASSIUM CHLORIDE	NUTRITIONAL PRODUCTS	MINERALS AND ELECTROLYTES		0.52	9.186	6.0296	0.93883	8	129	93	0.785725	9.3916	6.48772	1.28955	12	141	100	1.11419	None	4	1005	639	0.219597
d00045	DILTIAZEM	CARDIOVASCULAR AGENTS	ANTIARRHYTHMIC AGENTS	GROUP IV ANTIARRHYTHMICS	d00278	LEVOTHYROXINE	HORMONES/HORMONE MODIFIERS	THYROID HORMONES		0.5192	2.5981	15.9474	1.25311	7	39	219	0.986635	3.47885	15.5402	1.82501	13	58	208	1.53906	None	3	639	114	1.45194
d00246	GLIPIZIDE	METABOLIC AGENTS	ANTIDIABETIC AGENTS	SULFONYLUREAS	d00280	LOVASTATIN	METABOLIC AGENTS	ANTIHYPERLIPIDEMIC AGENTS	HMG-COA REDUCTASE INHIBITORS	0.5185	4.5554	4.4137	2.57881	7	79	72	0.262438	3.52739	3.2709	2.27461	8	76	59	2.42671	None	1	170	529	0.392038
d00023	ALLOPURINOL	METABOLIC AGENTS	ANTIGOUT AGENTS		d03864	GLIMEPIRIDE	METABOLIC AGENTS	ANTIDIABETIC AGENTS	SULFONYLUREAS	0.5119	4.2888	2.3113	5.16408	8	59	36	0.0295529	3.62274	1.87923	0.43409	1	62	33	2.79909	None	0	364	432	0
d00689	AMLODIPINE	CARDIOVASCULAR AGENTS	CALCIUM CHANNEL BLOCKING AGENTS		d04611	FLUTICASONE; SALMETEROL	RESPIRATORY AGENTS	BRONCHODILATORS	ADRENERGIC BRONCHODILATORS	0.5112	10.107	2.8601	1.76843	6	170	38	0.294077	9.37892	2.88902	1.08532	7	159	42	1.42687	None	1	1362	623	0.0415497
d00134	METOPROLOL	CARDIOVASCULAR AGENTS	BETA-ADRENERGIC BLOCKING AGENTS	CARDIOSELECTIVE BETA BLOCKERS	d04497	ASPIRIN; DIPYRIDAMOLE	CENTRAL NERVOUS SYSTEM AGENTS	ANALGESICS	SALICYLATES	0.5112	17.0806	1.3002	2.30185	7	267	17	0.125032	15.1741	0.617287	1.33485	2	237	9	1.81835	Minor	0	967	437	0
d00325	OMEPRAZOLE	GASTROINTESTINAL AGENTS	PROTON PUMP INHIBITORS		d00386	TERAZOSIN	CARDIOVASCULAR AGENTS	ANTIADRENERGIC AGENTS, PERIPHERALLY ACTING		0.5097	10.1584	2.5573	1.96204	6	149	41	0.0602221	6.99599	2.17192	0.39634	2	103	40	1.17919	None	0	1265	141	0
d00134	METOPROLOL	CARDIOVASCULAR AGENTS	BETA-ADRENERGIC BLOCKING AGENTS	CARDIOSELECTIVE BETA BLOCKERS	d03864	GLIMEPIRIDE	METABOLIC AGENTS	ANTIDIABETIC AGENTS	SULFONYLUREAS	0.5088	17.0806	2.3113	1.28881	7	267	36	0.363128	15.1741	1.87923	1.27343	7	237	33	1.28112	Moderate	1	967	432	0.0843962
d00023	ALLOPURINOL	METABOLIC AGENTS	ANTIGOUT AGENTS		d03182	GABAPENTIN	CENTRAL NERVOUS SYSTEM AGENTS	ANTICONVULSANTS	GAMMA-AMINOBUTYRIC ACID ANALOGS	0.5072	4.2888	3.2797	3.60586	7	59	55		3.62274	2.86941	0		62	44	1.80293	None	2	364	866	0.223689
d00070	FUROSEMIDE	CARDIOVASCULAR AGENTS	DIURETICS	LOOP DIURETICS	d04851	ROSUVASTATIN	METABOLIC AGENTS	ANTIHYPERLIPIDEMIC AGENTS	HMG-COA REDUCTASE INHIBITORS	0.5064	10.0494	3.4402	1.46477	6	169	54	0.208762	10.4435	2.35789	0.84778	3	175	41	1.15627	None	0	760	816	0
d00732	LISINOPRIL	CARDIOVASCULAR AGENTS	ANGIOTENSIN CONVERTING ENZYME INHIBITORS		d04099	DONEPEZIL	CENTRAL NERVOUS SYSTEM AGENTS	CHOLINESTERASE INHIBITORS		0.5054	16.537	1.5672	1.95009	9	266	28	0.259869	12.108	1.7164	1.25044	5	200	28	1.60027	None	1	423	376	0.221669
d00246	GLIPIZIDE	METABOLIC AGENTS	ANTIDIABETIC AGENTS	SULFONYLUREAS	d00325	OMEPRAZOLE	GASTROINTESTINAL AGENTS	PROTON PUMP INHIBITORS		0.5051	4.5554	10.1584	1.0915	8	79	149	0.529291	3.52739	6.99599	2.14483	8	76	103	1.61817	Minor	0	170	1265	0
d00373	SPIRONOLACTONE	CARDIOVASCULAR AGENTS	DIURETICS	POTASSIUM-SPARING DIURETICS	d00746	SIMVASTATIN	METABOLIC AGENTS	ANTIHYPERLIPIDEMIC AGENTS	HMG-COA REDUCTASE INHIBITORS	0.505	1.8439	19.6523	1.39361	11	30	305	0.450547	1.52925	14.2557	2.06667	6	26	231	1.73014	None	4	589	2289	0.1046
d00746	SIMVASTATIN	METABOLIC AGENTS	ANTIHYPERLIPIDEMIC AGENTS	HMG-COA REDUCTASE INHIBITORS	d00749	ALBUTEROL	RESPIRATORY AGENTS	BRONCHODILATORS	ADRENERGIC BRONCHODILATORS	0.5046	19.6523	3.0747	0.83509	8	305	52	0.716619	14.2557	3.58354	1.40277	11	231	54	1.11893	None	0	2289	1193	0
d00070	FUROSEMIDE	CARDIOVASCULAR AGENTS	DIURETICS	LOOP DIURETICS	d00329	OXYCODONE	CENTRAL NERVOUS SYSTEM AGENTS	ANALGESICS	NARCOTIC ANALGESICS	0.5037	10.0494	0.7801	6.42512	7	169	12	0.164306	10.4435	0.738426	2.13059	1	175	8	4.27786	None	3	760	397	0.35055
d00732	LISINOPRIL	CARDIOVASCULAR AGENTS	ANGIOTENSIN CONVERTING ENZYME INHIBITORS		d04121	TAMSULOSIN	CARDIOVASCULAR AGENTS	ANTIADRENERGIC AGENTS, PERIPHERALLY ACTING		0.5032	16.537	3.3291	0.91402	11	266	61	0.561032	12.108	3.41007	1.35878	7	200	60	1.1364	None	0	423	272	0
d00134	METOPROLOL	CARDIOVASCULAR AGENTS	BETA-ADRENERGIC BLOCKING AGENTS	CARDIOSELECTIVE BETA BLOCKERS	d00314	NIACIN	NUTRITIONAL PRODUCTS	VITAMINS		0.5023	17.0806	1.4395	2.04291	7	267	20	0.412509	15.1741	1.53594	1.76993	4	237	18	1.90642	None	0	967	711	0
d00004	ATENOLOL	CARDIOVASCULAR AGENTS	BETA-ADRENERGIC BLOCKING AGENTS	CARDIOSELECTIVE BETA BLOCKERS	d00021	RANITIDINE	GASTROINTESTINAL AGENTS	H2 ANTAGONISTS		0.5021	9.186	3.0959	1.76554	10	129	51	0.0602813	9.3916	1.64261	0.39076	1	141	33	1.07815	None	9	1005	335	0.942464
d03829	AMLODIPINE; BENAZEPRIL	CARDIOVASCULAR AGENTS	ANGIOTENSIN CONVERTING ENZYME INHIBITORS		d04105	ATORVASTATIN	METABOLIC AGENTS	ANTIHYPERLIPIDEMIC AGENTS	HMG-COA REDUCTASE INHIBITORS	0.5017	1.8688	10.6506	2.52062	7	29	156	0.311595	1.53201	15.2683	1.3321	6	28	224	1.92636	None	2	79	2188	0.407933
d00022	WARFARIN	COAGULATION MODIFIERS	ANTICOAGULANTS	COUMARINS AND INDANEDIONES	d00170	ASPIRIN	CENTRAL NERVOUS SYSTEM AGENTS	ANALGESICS	SALICYLATES	0.5014	7.7629	4.726	1.36668	8	116	88	0.298788	7.94499	2.99783	1.25448	4	114	64	1.31058	Major	1486	2162	7328	3.30682
d04105	ATORVASTATIN	METABOLIC AGENTS	ANTIHYPERLIPIDEMIC AGENTS	HMG-COA REDUCTASE INHIBITORS	d05896	SITAGLIPTIN	METABOLIC AGENTS	ANTIDIABETIC AGENTS	DIPEPTIDYL PEPTIDASE 4 INHIBITORS	0.5011	10.6506	1.5499	3.03561	6	156	23	0.164475	15.2683	1.07361	1.00337	3	224	15	2.01949	None	5	2188	370	0.217748
d00314	NIACIN	NUTRITIONAL PRODUCTS	VITAMINS		d00746	SIMVASTATIN	METABOLIC AGENTS	ANTIHYPERLIPIDEMIC AGENTS	HMG-COA REDUCTASE INHIBITORS	0.5007	1.4395	19.6523	1.76992	7	20	305	0.281343	1.53594	14.2557	1.28491	4	18	231	1.52742	Major	100	711	2289	2.1663
d00236	FLUOXETINE	PSYCHOTHERAPEUTIC AGENTS	ANTIDEPRESSANTS	SSRI ANTIDEPRESSANTS	d00746	SIMVASTATIN	METABOLIC AGENTS	ANTIHYPERLIPIDEMIC AGENTS	HMG-COA REDUCTASE INHIBITORS	0.5003	1.6332	19.6523	1.55875	7	20	305	0.127691	1.22819	14.2557	0.7293	3	19	231	1.14402	None	8	1400	2289	0.0880135
d00070	FUROSEMIDE	CARDIOVASCULAR AGENTS	DIURETICS	LOOP DIURETICS	d00132	HYDRALAZINE	CARDIOVASCULAR AGENTS	VASODILATORS		0.5002	10.0494	0.7475	6.65874	11	169	16	0.254036	10.4435	0.561994	4.3283	5	175	10	5.49352	Minor	15	760	431	1.61448
d00210	DIGOXIN	CARDIOVASCULAR AGENTS	ANTIARRHYTHMIC AGENTS	GROUP V ANTIARRHYTHMICS	d00732	LISINOPRIL	CARDIOVASCULAR AGENTS	ANGIOTENSIN CONVERTING ENZYME INHIBITORS		0.4968	2.3643	16.537	1.27064	7	36	266	0.844937	3.0303	12.108	2.30284	15	52	200	1.78674	Moderate	11	707	423	1.29678
d00746	SIMVASTATIN	METABOLIC AGENTS	ANTIHYPERLIPIDEMIC AGENTS	HMG-COA REDUCTASE INHIBITORS	d04497	ASPIRIN; DIPYRIDAMOLE	CENTRAL NERVOUS SYSTEM AGENTS	ANALGESICS	SALICYLATES	0.4967	19.6523	1.3002	1.94389	7	305	17	0.155551	14.2557	0.617287	1.76765	2	231	9	1.85577	None	4	2289	437	0.140983
d03847	CARVEDILOL	CARDIOVASCULAR AGENTS	BETA-ADRENERGIC BLOCKING AGENTS	NON-CARDIOSELECTIVE BETA BLOCKERS	d04258	CLOPIDOGREL	COAGULATION MODIFIERS	ANTIPLATELET AGENTS	PLATELET AGGREGATION INHIBITORS	0.4964	4.7991	4.3349	2.38612	10	70	78	0.655812	2.7038	7.53579	3.21867	10	49	114	2.80239	None	4	580	4621	0.0526174
d00246	GLIPIZIDE	METABOLIC AGENTS	ANTIDIABETIC AGENTS	SULFONYLUREAS	d05896	SITAGLIPTIN	METABOLIC AGENTS	ANTIDIABETIC AGENTS	DIPEPTIDYL PEPTIDASE 4 INHIBITORS	0.4935	4.5554	1.5499	6.98967	5	79	23	0.130872	3.52739	1.07361	3.45577	3	76	15	5.22272	Moderate	19	170	370	10.6497
d00044	CLONIDINE	CARDIOVASCULAR AGENTS	ANTIADRENERGIC AGENTS, CENTRALLY ACTING		d00134	METOPROLOL	CARDIOVASCULAR AGENTS	BETA-ADRENERGIC BLOCKING AGENTS	CARDIOSELECTIVE BETA BLOCKERS	0.4916	1.3394	17.0806	2.14881	9	25	267	0.596776	1.68901	15.1741	2.3285	9	28	237	2.23865	Moderate	14	455	967	1.12182
d00325	OMEPRAZOLE	GASTROINTESTINAL AGENTS	PROTON PUMP INHIBITORS		d03826	TRAMADOL	CENTRAL NERVOUS SYSTEM AGENTS	ANALGESICS	MISCELLANEOUS ANALGESICS	0.4901	10.1584	1.8395	2.62277	7	149	35	0.218926	6.99599	1.62918	1.92078	4	103	25	2.27178	None	2	1265	528	0.10557
d00004	ATENOLOL	CARDIOVASCULAR AGENTS	BETA-ADRENERGIC BLOCKING AGENTS	CARDIOSELECTIVE BETA BLOCKERS	d03849	ALENDRONATE	METABOLIC AGENTS	BONE RESORPTION INHIBITORS	BISPHOSPHONATES	0.4897	9.186	3.8058	1.40074	6	129	51	0.394352	9.3916	4.80434	0.874	5	141	61	1.13737	None	1	1005	606	0.0578888
d00278	LEVOTHYROXINE	HORMONES/HORMONE MODIFIERS	THYROID HORMONES		d04851	ROSUVASTATIN	METABOLIC AGENTS	ANTIHYPERLIPIDEMIC AGENTS	HMG-COA REDUCTASE INHIBITORS	0.4891	15.9474	3.4402	0.89151	7	219	54	0.500953	15.5402	2.35789	1.36716	6	208	41	1.12933	None	1	114	816	0.378999
d04113	VALSARTAN	CARDIOVASCULAR AGENTS	ANGIOTENSIN II INHIBITORS		d04538	INSULIN GLARGINE	METABOLIC AGENTS	ANTIDIABETIC AGENTS	INSULIN	0.4889	4.7043	2.5685	4.04618	5	74	39	0.0644792	4.03487	1.78746	0.89403	2	69	33	2.47011	None	0	763	319	0
d00150	COLCHICINE	METABOLIC AGENTS	ANTIGOUT AGENTS		d00746	SIMVASTATIN	METABOLIC AGENTS	ANTIHYPERLIPIDEMIC AGENTS	HMG-COA REDUCTASE INHIBITORS	0.4883	0.9131	19.6523	2.72117	7	14	305	0.0245612	0.570002	14.2557	0.30226	1	13	231	1.51172	Major	10	370	2289	0.41628
d00004	ATENOLOL	CARDIOVASCULAR AGENTS	BETA-ADRENERGIC BLOCKING AGENTS	CARDIOSELECTIVE BETA BLOCKERS	d00563	FINASTERIDE	HORMONES/HORMONE MODIFIERS	5-ALPHA-REDUCTASE INHIBITORS		0.4881	9.186	1.5685	3.38764	6	129	28	0.0781686	9.3916	1.52153	0.54703	2	141	23	1.96734	None	0	1005	342	0
d00181	BUPROPION	MISCELLANEOUS AGENTS	SMOKING CESSATION AGENTS		d00278	LEVOTHYROXINE	HORMONES/HORMONE MODIFIERS	THYROID HORMONES		0.4863	1.0761	15.9474	2.83375	5	12	219	0.0184748	0.612458	15.5402	0.19411	1	7	208	1.51393	None	0	483	114	0
d00170	ASPIRIN	CENTRAL NERVOUS SYSTEM AGENTS	ANALGESICS	SALICYLATES	d00246	GLIPIZIDE	METABOLIC AGENTS	ANTIDIABETIC AGENTS	SULFONYLUREAS	0.4853	4.726	4.5554	2.25419	8	88	79	0.296523	2.99783	3.52739	2.80414	6	64	76	2.52916	Moderate	2	7328	170	0.0566016
d00328	OXYBUTYNIN	GENITOURINARY TRACT AGENTS	URINARY ANTISPASMODICS		d00746	SIMVASTATIN	METABOLIC AGENTS	ANTIHYPERLIPIDEMIC AGENTS	HMG-COA REDUCTASE INHIBITORS	0.4849	1.0533	19.6523	2.34254	5	14	305	0.226186	1.18551	14.2557	1.33835	4	19	231	1.84045	None	0	239	2289	0
d00278	LEVOTHYROXINE	HORMONES/HORMONE MODIFIERS	THYROID HORMONES		d03864	GLIMEPIRIDE	METABOLIC AGENTS	ANTIDIABETIC AGENTS	SULFONYLUREAS	0.4819	15.9474	2.3113	1.30741	8	219	36	0.0641496	15.5402	1.87923	0.21966	3	208	33	0.763537	Moderate	0	114	432	0
d00345	POTASSIUM CHLORIDE	NUTRITIONAL PRODUCTS	MINERALS AND ELECTROLYTES		d04113	VALSARTAN	CARDIOVASCULAR AGENTS	ANGIOTENSIN II INHIBITORS		0.4815	6.0296	4.7043	1.69751	8	93	74	0.325805	6.48772	4.03487	1.24462	5	100	69	1.47106	Moderate	1	639	763	0.0723115
d00880	SERTRALINE	PSYCHOTHERAPEUTIC AGENTS	ANTIDEPRESSANTS	SSRI ANTIDEPRESSANTS	d04749	ESOMEPRAZOLE	GASTROINTESTINAL AGENTS	PROTON PUMP INHIBITORS		0.4805	3.1345	3.8572	3.97423	7	40	65	0.299828	2.82389	4.69558	2.26118	3	36	69	3.1177	None	0	846	373	0
d00345	POTASSIUM CHLORIDE	NUTRITIONAL PRODUCTS	MINERALS AND ELECTROLYTES		d04749	ESOMEPRAZOLE	GASTROINTESTINAL AGENTS	PROTON PUMP INHIBITORS		0.4757	6.0296	3.8572	2.04537	6	93	65	0.434012	6.48772	4.69558	1.42469	5	100	69	1.73503	None	0	639	373	0
d00070	FUROSEMIDE	CARDIOVASCULAR AGENTS	DIURETICS	LOOP DIURETICS	d03864	GLIMEPIRIDE	METABOLIC AGENTS	ANTIDIABETIC AGENTS	SULFONYLUREAS	0.4734	10.0494	2.3113	2.03813	7	169	36	0.240119	10.4435	1.87923	1.22349	5	175	33	1.63081	Moderate	2	760	432	0.214766
d00022	WARFARIN	COAGULATION MODIFIERS	ANTICOAGULANTS	COUMARINS AND INDANEDIONES	d00280	LOVASTATIN	METABOLIC AGENTS	ANTIHYPERLIPIDEMIC AGENTS	HMG-COA REDUCTASE INHIBITORS	0.4725	7.7629	4.4137	1.37903	8	116	72	0.387714	7.94499	3.2709	1.49193	5	114	59	1.43548	Moderate	13	2162	529	0.400742
d00245	GEMFIBROZIL	METABOLIC AGENTS	ANTIHYPERLIPIDEMIC AGENTS	FIBRIC ACID DERIVATIVES	d00732	LISINOPRIL	CARDIOVASCULAR AGENTS	ANGIOTENSIN CONVERTING ENZYME INHIBITORS		0.4712	1.3073	16.537	2.17958	6	20	266	0.292151	1.0867	12.108	2.22037	4	17	200	2.19997	None	1	390	423	0.213712
d00732	LISINOPRIL	CARDIOVASCULAR AGENTS	ANGIOTENSIN CONVERTING ENZYME INHIBITORS		d05348	EZETIMIBE; SIMVASTATIN	METABOLIC AGENTS	ANTIHYPERLIPIDEMIC AGENTS	HMG-COA REDUCTASE INHIBITORS	0.4706	16.537	1.5328	1.85656	7	266	25	0.598798	12.108	4.71717	1.0484	6	200	57	1.45248	None	0	423	494	0
d00732	LISINOPRIL	CARDIOVASCULAR AGENTS	ANGIOTENSIN CONVERTING ENZYME INHIBITORS		d04370	INSULIN ISOPHANE	METABOLIC AGENTS	ANTIDIABETIC AGENTS	INSULIN	0.4706	16.537	0.9116	3.1217	6	266	13	0.0872626	12.108	0.566776	1.27158	1	200	8	2.19664	Moderate	0	423	340	0
d00134	METOPROLOL	CARDIOVASCULAR AGENTS	BETA-ADRENERGIC BLOCKING AGENTS	CARDIOSELECTIVE BETA BLOCKERS	d04286	FENOFIBRATE	METABOLIC AGENTS	ANTIHYPERLIPIDEMIC AGENTS	FIBRIC ACID DERIVATIVES	0.4705	17.0806	1.8102	1.5217	6	267	26	0.604093	15.1741	2.29542	1.73436	9	237	31	1.62803	None	4	967	623	0.234088
d00246	GLIPIZIDE	METABOLIC AGENTS	ANTIDIABETIC AGENTS	SULFONYLUREAS	d00386	TERAZOSIN	CARDIOVASCULAR AGENTS	ANTIADRENERGIC AGENTS, PERIPHERALLY ACTING		0.4666	4.5554	2.5573	4.00531	5	79	41	0.0247645	3.52739	2.17192	0.32325	1	76	40	2.16428	None	0	170	141	0
d04105	ATORVASTATIN	METABOLIC AGENTS	ANTIHYPERLIPIDEMIC AGENTS	HMG-COA REDUCTASE INHIBITORS	d04289	MONTELUKAST	RESPIRATORY AGENTS	LEUKOTRIENE MODIFIERS		0.4665	10.6506	2.4858	1.76202	4	156	29	0.767501	15.2683	1.77147	2.83762	10	224	27	2.29982		7	2188	299	0.377236
d00170	ASPIRIN	CENTRAL NERVOUS SYSTEM AGENTS	ANALGESICS	SALICYLATES	d04258	CLOPIDOGREL	COAGULATION MODIFIERS	ANTIPLATELET AGENTS	PLATELET AGGREGATION INHIBITORS	0.4662	4.726	4.3349	2.27562	9	88	78	0.244528	2.99783	7.53579	1.08241	7	64	114	1.67902	Moderate	4216	7328	4621	4.38947
d00134	METOPROLOL	CARDIOVASCULAR AGENTS	BETA-ADRENERGIC BLOCKING AGENTS	CARDIOSELECTIVE BETA BLOCKERS	d05348	EZETIMIBE; SIMVASTATIN	METABOLIC AGENTS	ANTIHYPERLIPIDEMIC AGENTS	HMG-COA REDUCTASE INHIBITORS	0.4641	17.0806	1.5328	1.77265	5	267	25	0.956326	15.1741	4.71717	1.33605	14	237	57	1.55435	None	0	967	494	0
d00386	TERAZOSIN	CARDIOVASCULAR AGENTS	ANTIADRENERGIC AGENTS, PERIPHERALLY ACTING		d03807	METFORMIN	METABOLIC AGENTS	ANTIDIABETIC AGENTS	BIGUANIDES	0.4641	2.5573	9.6251	1.88549	7	41	172	0.304172	2.17192	8.29091	1.68917	6	40	151	1.78733	None	1	141	1966	0.127183
d00689	AMLODIPINE	CARDIOVASCULAR AGENTS	CALCIUM CHANNEL BLOCKING AGENTS		d00728	RAMIPRIL	CARDIOVASCULAR AGENTS	ANGIOTENSIN CONVERTING ENZYME INHIBITORS		0.4631	10.107	2.166	2.11541	5	170	29	0.125547	9.37892	2.33347	0.57365	3	159	33	1.34453	Minor	53	1362	380	3.61034
d00021	RANITIDINE	GASTROINTESTINAL AGENTS	H2 ANTAGONISTS		d00689	AMLODIPINE	CARDIOVASCULAR AGENTS	CALCIUM CHANNEL BLOCKING AGENTS		0.4616	3.0959	10.107	1.47522	7	51	170	0.141047	1.64261	9.37892	0.91554	3	33	159	1.19538	None	3	335	1362	0.23181
d00070	FUROSEMIDE	CARDIOVASCULAR AGENTS	DIURETICS	LOOP DIURETICS	d00280	LOVASTATIN	METABOLIC AGENTS	ANTIHYPERLIPIDEMIC AGENTS	HMG-COA REDUCTASE INHIBITORS	0.4604	10.0494	4.4137	1.03799	8	169	72	0.318466	10.4435	3.2709	0.93229	6	175	59	0.985138	None	1	760	529	0.0876928
d00246	GLIPIZIDE	METABOLIC AGENTS	ANTIDIABETIC AGENTS	SULFONYLUREAS	d04538	INSULIN GLARGINE	METABOLIC AGENTS	ANTIDIABETIC AGENTS	INSULIN	0.4598	4.5554	2.5685	3.92973	8	79	39	0.20729	3.52739	1.78746	3.28767	5	76	33	3.6087	None	1	170	319	0.65012
d00732	LISINOPRIL	CARDIOVASCULAR AGENTS	ANGIOTENSIN CONVERTING ENZYME INHIBITORS		d04286	FENOFIBRATE	METABOLIC AGENTS	ANTIHYPERLIPIDEMIC AGENTS	FIBRIC ACID DERIVATIVES	0.4593	16.537	1.8102	1.53431	5	266	26	0.0596961	12.108	2.29542	0.21479	2	200	31	0.874549	None	2	423	623	0.267568
d00134	METOPROLOL	CARDIOVASCULAR AGENTS	BETA-ADRENERGIC BLOCKING AGENTS	CARDIOSELECTIVE BETA BLOCKERS	d04611	FLUTICASONE; SALMETEROL	RESPIRATORY AGENTS	BRONCHODILATORS	ADRENERGIC BRONCHODILATORS	0.4583	17.0806	2.8601	0.93814	6	267	38	0.257669	15.1741	2.88902	0.58777	3	237	42	0.762956	Moderate	0	967	623	0
d04040	FEXOFENADINE	RESPIRATORY AGENTS	ANTIHISTAMINES		d04289	MONTELUKAST	RESPIRATORY AGENTS	LEUKOTRIENE MODIFIERS		0.4577	1.8955	2.4858	9.71384	4	28	29	0.362411	1.73332	1.77147	11.8029	5	20	27	10.7584		13	166	299	9.23415
d04113	VALSARTAN	CARDIOVASCULAR AGENTS	ANGIOTENSIN II INHIBITORS		d04749	ESOMEPRAZOLE	GASTROINTESTINAL AGENTS	PROTON PUMP INHIBITORS		0.4555	4.7043	3.8572	2.51027	7	74	65	0.183005	4.03487	4.69558	0.96593	3	69	69	1.7381	None	0	763	373	0
d00070	FUROSEMIDE	CARDIOVASCULAR AGENTS	DIURETICS	LOOP DIURETICS	d05896	SITAGLIPTIN	METABOLIC AGENTS	ANTIDIABETIC AGENTS	DIPEPTIDYL PEPTIDASE 4 INHIBITORS	0.4542	10.0494	1.5499	2.91611	6	169	23	0.291187	10.4435	1.07361	2.59704	4	175	15	2.75658	Moderate	0	760	370	0
d00048	VERAPAMIL	CARDIOVASCULAR AGENTS	ANTIARRHYTHMIC AGENTS	GROUP IV ANTIARRHYTHMICS	d00746	SIMVASTATIN	METABOLIC AGENTS	ANTIHYPERLIPIDEMIC AGENTS	HMG-COA REDUCTASE INHIBITORS	0.454	1.6446	19.6523	1.4047	5	26	305		1.09694	14.2557	0		16	231	0.70235	Major	13	1270	2289	0.157662
d00134	METOPROLOL	CARDIOVASCULAR AGENTS	BETA-ADRENERGIC BLOCKING AGENTS	CARDIOSELECTIVE BETA BLOCKERS	d03826	TRAMADOL	CENTRAL NERVOUS SYSTEM AGENTS	ANALGESICS	MISCELLANEOUS ANALGESICS	0.4539	17.0806	1.8395	1.44463	9	267	35	0.406327	15.1741	1.62918	1.64363	6	237	25	1.54413	None	6	967	528	0.414309
d00689	AMLODIPINE	CARDIOVASCULAR AGENTS	CALCIUM CHANNEL BLOCKING AGENTS		d03266	HYDROCHLOROTHIAZIDE; LISINOPRIL	CARDIOVASCULAR AGENTS	ANGIOTENSIN CONVERTING ENZYME INHIBITORS		0.4527	10.107	2.3259	1.92574	7	170	31	0.159603	9.37892	1.56819	1.08515	2	159	25	1.50544	Minor	8	1362	58	3.57041
d00021	RANITIDINE	GASTROINTESTINAL AGENTS	H2 ANTAGONISTS		d00070	FUROSEMIDE	CARDIOVASCULAR AGENTS	DIURETICS	LOOP DIURETICS	0.4524	3.0959	10.0494	1.4541	10	51	169	0.503638	1.64261	10.4435	2.93588	9	33	175	2.19499	None	16	335	760	2.21562
d00023	ALLOPURINOL	METABOLIC AGENTS	ANTIGOUT AGENTS		d00386	TERAZOSIN	CARDIOVASCULAR AGENTS	ANTIADRENERGIC AGENTS, PERIPHERALLY ACTING		0.4508	4.2888	2.5573	4.11023	5	59	41	0.132469	3.62274	2.17192	1.68358	2	62	40	2.89691	None	0	364	141	0
d00732	LISINOPRIL	CARDIOVASCULAR AGENTS	ANGIOTENSIN CONVERTING ENZYME INHIBITORS		d03864	GLIMEPIRIDE	METABOLIC AGENTS	ANTIDIABETIC AGENTS	SULFONYLUREAS	0.4507	16.537	2.3113	1.17916	9	266	36	0.177182	12.108	1.87923	0.77869	4	200	33	0.978925	Moderate	1	423	432	0.192934
d00269	ISOSORBIDE MONONITRATE	CARDIOVASCULAR AGENTS	ANTIANGINAL AGENTS		d00689	AMLODIPINE	CARDIOVASCULAR AGENTS	CALCIUM CHANNEL BLOCKING AGENTS		0.4507	1.2547	10.107	3.55407	8	23	170	0.233271	1.11338	9.37892	2.23391	5	21	159	2.89399	None	2	59	1362	0.877473
d03052	HYDROCHLOROTHIAZIDE; TRIAMTERENE	CARDIOVASCULAR AGENTS	DIURETICS	POTASSIUM-SPARING DIURETICS	d03182	GABAPENTIN	CENTRAL NERVOUS SYSTEM AGENTS	ANTICONVULSANTS	GAMMA-AMINOBUTYRIC ACID ANALOGS	0.4507	3.4784	3.2797	3.9507	6	50	55		3.3163	2.86941	0		45	44	1.97535	None	0	20	866	0
d00023	ALLOPURINOL	METABOLIC AGENTS	ANTIGOUT AGENTS		d04121	TAMSULOSIN	CARDIOVASCULAR AGENTS	ANTIADRENERGIC AGENTS, PERIPHERALLY ACTING		0.4504	4.2888	3.3291	3.15454	5	59	61	0.170422	3.62274	3.41007	1.37951	4	62	60	2.26702	None	0	364	272	0
d00269	ISOSORBIDE MONONITRATE	CARDIOVASCULAR AGENTS	ANTIANGINAL AGENTS		d04258	CLOPIDOGREL	COAGULATION MODIFIERS	ANTIPLATELET AGENTS	PLATELET AGGREGATION INHIBITORS	0.45	1.2547	4.3349	8.27358	8	23	78	0.333824	1.11338	7.53579	3.97874	7	21	114	6.12616	None	2	59	4621	0.258628
d00732	LISINOPRIL	CARDIOVASCULAR AGENTS	ANGIOTENSIN CONVERTING ENZYME INHIBITORS		d03182	GABAPENTIN	CENTRAL NERVOUS SYSTEM AGENTS	ANTICONVULSANTS	GAMMA-AMINOBUTYRIC ACID ANALOGS	0.4499	16.537	3.2797	0.82952	8	266	55	0.375723	12.108	2.86941	1.08144	8	200	44	0.955479	None	2	423	866	0.192488
d00134	METOPROLOL	CARDIOVASCULAR AGENTS	BETA-ADRENERGIC BLOCKING AGENTS	CARDIOSELECTIVE BETA BLOCKERS	d00269	ISOSORBIDE MONONITRATE	CARDIOVASCULAR AGENTS	ANTIANGINAL AGENTS		0.449	17.0806	1.2547	2.09509	9	267	23	0.57261	15.1741	1.11338	3.38933	8	237	21	2.74221	None	1	967	59	0.617952
d00280	LOVASTATIN	METABOLIC AGENTS	ANTIHYPERLIPIDEMIC AGENTS	HMG-COA REDUCTASE INHIBITORS	d03821	LOSARTAN	CARDIOVASCULAR AGENTS	ANGIOTENSIN II INHIBITORS		0.448	4.4137	4.1203	2.46346	6	72	65	0.169893	3.2709	3.64034	1.42681	2	59	53	1.94514	None	4	529	1306	0.204124
d00746	SIMVASTATIN	METABOLIC AGENTS	ANTIHYPERLIPIDEMIC AGENTS	HMG-COA REDUCTASE INHIBITORS	d04040	FEXOFENADINE	RESPIRATORY AGENTS	ANTIHISTAMINES		0.447	19.6523	1.8955	1.19997	6	305	28	0.227227	14.2557	1.73332	0.91959	4	231	20	1.05978	None	2	2289	166	0.185571
d00004	ATENOLOL	CARDIOVASCULAR AGENTS	BETA-ADRENERGIC BLOCKING AGENTS	CARDIOSELECTIVE BETA BLOCKERS	d04040	FEXOFENADINE	RESPIRATORY AGENTS	ANTIHISTAMINES		0.4468	9.186	1.8955	2.56604	6	129	28	0.436953	9.3916	1.73332	2.68421	3	141	20	2.62513	None	2	1005	166	0.422658
d00746	SIMVASTATIN	METABOLIC AGENTS	ANTIHYPERLIPIDEMIC AGENTS	HMG-COA REDUCTASE INHIBITORS	d00910	ZOLPIDEM	CENTRAL NERVOUS SYSTEM AGENTS	ANXIOLYTICS, SEDATIVES, AND HYPNOTICS	MISCELLANEOUS ANXIOLYTICS, SEDATIVES AND HYPNOTICS	0.4459	19.6523	2.3858	0.95102	8	305	32	0.361033	14.2557	1.77516	1.42666	6	231	27	1.18884	None	1	2289	196	0.0785835
d00004	ATENOLOL	CARDIOVASCULAR AGENTS	BETA-ADRENERGIC BLOCKING AGENTS	CARDIOSELECTIVE BETA BLOCKERS	d03428	ACETAMINOPHEN; HYDROCODONE	CENTRAL NERVOUS SYSTEM AGENTS	ANALGESICS	MISCELLANEOUS ANALGESICS	0.4453	9.186	2.0092	2.4127	7	129	37	0.194036	9.3916	2.95641	0.69884	2	141	34	1.55577	None	1	1005	111	0.316041
d00325	OMEPRAZOLE	GASTROINTESTINAL AGENTS	PROTON PUMP INHIBITORS		d03428	ACETAMINOPHEN; HYDROCODONE	CENTRAL NERVOUS SYSTEM AGENTS	ANALGESICS	MISCELLANEOUS ANALGESICS	0.445	10.1584	2.0092	2.18028	6	149	37	0.348703	6.99599	2.95641	1.68594	6	103	34	1.93311	None	0	1265	111	0
d00689	AMLODIPINE	CARDIOVASCULAR AGENTS	CALCIUM CHANNEL BLOCKING AGENTS		d04532	MELOXICAM	CENTRAL NERVOUS SYSTEM AGENTS	ANALGESICS	NONSTEROIDAL ANTI-INFLAMMATORY AGENTS	0.4448	10.107	1.9949	2.20608	4	170	26	0.20049	9.37892	1.20504	1.77394	2	159	14	1.99001		0	1362	237	0
d00345	POTASSIUM CHLORIDE	NUTRITIONAL PRODUCTS	MINERALS AND ELECTROLYTES		d00749	ALBUTEROL	RESPIRATORY AGENTS	BRONCHODILATORS	ADRENERGIC BRONCHODILATORS	0.443	6.0296	3.0747	2.38953	8	93	52	0.869147	6.48772	3.58354	3.73842	10	100	54	3.06398	None	4	639	1193	0.184991
d00325	OMEPRAZOLE	GASTROINTESTINAL AGENTS	PROTON PUMP INHIBITORS		d04332	CITALOPRAM	PSYCHOTHERAPEUTIC AGENTS	ANTIDEPRESSANTS	SSRI ANTIDEPRESSANTS	0.442	10.1584	1.8455	2.35767	6	149	29	0.207526	6.99599	1.72819	1.71645	3	103	25	2.03706	Major	15	1265	1653	0.252907
d00325	OMEPRAZOLE	GASTROINTESTINAL AGENTS	PROTON PUMP INHIBITORS		d04040	FEXOFENADINE	RESPIRATORY AGENTS	ANTIHISTAMINES		0.4418	10.1584	1.8955	2.29444	5	149	28	0.350513	6.99599	1.73332	2.89052	3	103	20	2.59248	None	3	1265	166	0.503681
d03807	METFORMIN	METABOLIC AGENTS	ANTIDIABETIC AGENTS	BIGUANIDES	d04697	INSULIN ASPART	METABOLIC AGENTS	ANTIDIABETIC AGENTS	INSULIN	0.4415	9.6251	0.8177	5.60959	5	172	13	0.116356	8.29091	0.682942	2.05496	3	151	12	3.83227	Moderate	48	1966	233	3.69432
d04538	INSULIN GLARGINE	METABOLIC AGENTS	ANTIDIABETIC AGENTS	INSULIN	d04697	INSULIN ASPART	METABOLIC AGENTS	ANTIDIABETIC AGENTS	INSULIN	0.4396	2.5685	0.8177	20.9307	7	39	13	0.453586	1.78746	0.682942	37.1569	9	33	12	29.0438	None	66	319	233	31.3062
d03807	METFORMIN	METABOLIC AGENTS	ANTIDIABETIC AGENTS	BIGUANIDES	d05896	SITAGLIPTIN	METABOLIC AGENTS	ANTIDIABETIC AGENTS	DIPEPTIDYL PEPTIDASE 4 INHIBITORS	0.4387	9.6251	1.5499	2.94075	6	172	23	0.265292	8.29091	1.07361	2.98041	4	151	15	2.96058	None	286	1966	370	13.8616
d00051	NIFEDIPINE	CARDIOVASCULAR AGENTS	CALCIUM CHANNEL BLOCKING AGENTS		d03807	METFORMIN	METABOLIC AGENTS	ANTIDIABETIC AGENTS	BIGUANIDES	0.4382	2.0235	9.6251	2.2499	7	36	172	0.126407	1.26125	8.29091	1.20884	3	27	151	1.72937	Moderate	7	1078	1966	0.116447
d00070	FUROSEMIDE	CARDIOVASCULAR AGENTS	DIURETICS	LOOP DIURETICS	d00350	PREDNISONE	HORMONES/HORMONE MODIFIERS	ADRENAL CORTICAL STEROIDS	GLUCOCORTICOIDS	0.4379	10.0494	1.9714	2.21034	9	169	36	0.719962	10.4435	1.49771	4.60294	10	175	24	3.40664	Moderate	27	760	822	1.52374
d00245	GEMFIBROZIL	METABOLIC AGENTS	ANTIHYPERLIPIDEMIC AGENTS	FIBRIC ACID DERIVATIVES	d00746	SIMVASTATIN	METABOLIC AGENTS	ANTIHYPERLIPIDEMIC AGENTS	HMG-COA REDUCTASE INHIBITORS	0.4373	1.3073	19.6523	1.70212	5	20	305	0.316131	1.0867	14.2557	2.04065	5	17	231	1.87139	Major	43	390	2289	1.69821
d00746	SIMVASTATIN	METABOLIC AGENTS	ANTIHYPERLIPIDEMIC AGENTS	HMG-COA REDUCTASE INHIBITORS	d04286	FENOFIBRATE	METABOLIC AGENTS	ANTIHYPERLIPIDEMIC AGENTS	FIBRIC ACID DERIVATIVES	0.4353	19.6523	1.8102	1.22363	5	305	26	0.52726	14.2557	2.29542	1.61129	8	231	31	1.41746	Major	119	2289	623	2.94202
d00278	LEVOTHYROXINE	HORMONES/HORMONE MODIFIERS	THYROID HORMONES		d04380	CELECOXIB	CENTRAL NERVOUS SYSTEM AGENTS	ANALGESICS	COX-2 INHIBITORS	0.435	15.9474	1.3904	1.96182	7	219	21	0.53396	15.5402	2.08985	1.64414	6	208	28	1.80298	None	0	114	934	0
d00022	WARFARIN	COAGULATION MODIFIERS	ANTICOAGULANTS	COUMARINS AND INDANEDIONES	d00728	RAMIPRIL	CARDIOVASCULAR AGENTS	ANGIOTENSIN CONVERTING ENZYME INHIBITORS		0.4345	7.7629	2.166	2.58409	6	116	29	0.315336	7.94499	2.33347	1.70089	3	114	33	2.14249	None	6	2162	380	0.257481
d00004	ATENOLOL	CARDIOVASCULAR AGENTS	BETA-ADRENERGIC BLOCKING AGENTS	CARDIOSELECTIVE BETA BLOCKERS	d04749	ESOMEPRAZOLE	GASTROINTESTINAL AGENTS	PROTON PUMP INHIBITORS		0.4342	9.186	3.8572	1.22544	6	129	65	0.778503	9.3916	4.69558	1.76535	9	141	69	1.4954	None	0	1005	373	0
d00345	POTASSIUM CHLORIDE	NUTRITIONAL PRODUCTS	MINERALS AND ELECTROLYTES		d00880	SERTRALINE	PSYCHOTHERAPEUTIC AGENTS	ANTIDEPRESSANTS	SSRI ANTIDEPRESSANTS	0.4338	6.0296	3.1345	2.29526	5	93	40	0.302875	6.48772	2.82389	1.65319	3	100	36	1.97422	None	2	639	846	0.130434
d00325	OMEPRAZOLE	GASTROINTESTINAL AGENTS	PROTON PUMP INHIBITORS		d04532	MELOXICAM	CENTRAL NERVOUS SYSTEM AGENTS	ANALGESICS	NONSTEROIDAL ANTI-INFLAMMATORY AGENTS	0.431	10.1584	1.9949	2.12682	5	149	26		6.99599	1.20504	0		103	14	1.06341	None	0	1265	237	0
d00253	HYDROCHLOROTHIAZIDE	CARDIOVASCULAR AGENTS	DIURETICS	THIAZIDE DIURETICS	d03428	ACETAMINOPHEN; HYDROCODONE	CENTRAL NERVOUS SYSTEM AGENTS	ANALGESICS	MISCELLANEOUS ANALGESICS	0.4304	8.7096	2.0092	2.45952	6	144	37	0.179655	9.38642	2.95641	0.6474	4	148	34	1.55346	None	0	1091	111	0
d00728	RAMIPRIL	CARDIOVASCULAR AGENTS	ANGIOTENSIN CONVERTING ENZYME INHIBITORS		d03847	CARVEDILOL	CARDIOVASCULAR AGENTS	BETA-ADRENERGIC BLOCKING AGENTS	NON-CARDIOSELECTIVE BETA BLOCKERS	0.4297	2.166	4.7991	4.13378	7	29	70	0.242631	2.33347	2.7038	3.84565	4	33	49	3.98972	None	12	380	580	1.91956
d00170	ASPIRIN	CENTRAL NERVOUS SYSTEM AGENTS	ANALGESICS	SALICYLATES	d03807	METFORMIN	METABOLIC AGENTS	ANTIDIABETIC AGENTS	BIGUANIDES	0.4283	4.726	9.6251	0.94156	11	88	172	0.287954	2.99783	8.29091	1.15855	7	64	151	1.05005	None	73	7328	1966	0.178643
d00497	OMEGA-3 POLYUNSATURATED FATTY ACIDS	ALTERNATIVE MEDICINES	NUTRACEUTICAL PRODUCTS		d04105	ATORVASTATIN	METABOLIC AGENTS	ANTIHYPERLIPIDEMIC AGENTS	HMG-COA REDUCTASE INHIBITORS	0.4279	0.688	10.6506	5.83956	5	8	156		0.171518	15.2683	0		3	224	2.91978	None	1	38	2188	0.424035
d00746	SIMVASTATIN	METABOLIC AGENTS	ANTIHYPERLIPIDEMIC AGENTS	HMG-COA REDUCTASE INHIBITORS	d03826	TRAMADOL	CENTRAL NERVOUS SYSTEM AGENTS	ANALGESICS	MISCELLANEOUS ANALGESICS	0.4278	19.6523	1.8395	1.18339	9	305	35	0.368785	14.2557	1.62918	1.58786	4	231	25	1.38563	None	2	2289	528	0.0583423
d00210	DIGOXIN	CARDIOVASCULAR AGENTS	ANTIARRHYTHMIC AGENTS	GROUP V ANTIARRHYTHMICS	d00325	OMEPRAZOLE	GASTROINTESTINAL AGENTS	PROTON PUMP INHIBITORS		0.4275	2.3643	10.1584	1.77995	4	36	149	0.309981	3.0303	6.99599	1.46218	3	52	103	1.62106		12	707	1265	0.473047
d00345	POTASSIUM CHLORIDE	NUTRITIONAL PRODUCTS	MINERALS AND ELECTROLYTES		d03052	HYDROCHLOROTHIAZIDE; TRIAMTERENE	CARDIOVASCULAR AGENTS	DIURETICS	POTASSIUM-SPARING DIURETICS	0.4266	6.0296	3.4784	2.03401	6	93	50	0.354938	6.48772	3.3163	1.6497	4	100	45	1.84186	Moderate	0	639	20	0
d00278	LEVOTHYROXINE	HORMONES/HORMONE MODIFIERS	THYROID HORMONES		d00859	MECLIZINE	CENTRAL NERVOUS SYSTEM AGENTS	ANTIEMETIC/ANTIVERTIGO AGENTS	ANTICHOLINERGIC ANTIEMETICS	0.4265	15.9474	0.9867	2.71047	6	219	18	0.0616924	15.5402	1.3206	0.30061	2	208	18	1.50554	None	0	114	11	0
d00689	AMLODIPINE	CARDIOVASCULAR AGENTS	CALCIUM CHANNEL BLOCKING AGENTS		d04749	ESOMEPRAZOLE	GASTROINTESTINAL AGENTS	PROTON PUMP INHIBITORS		0.425	10.107	3.8572	1.09017	9	170	65	0.739384	9.37892	4.69558	1.67892	12	159	69	1.38454	None	0	1362	373	0
d00045	DILTIAZEM	CARDIOVASCULAR AGENTS	ANTIARRHYTHMIC AGENTS	GROUP IV ANTIARRHYTHMICS	d04105	ATORVASTATIN	METABOLIC AGENTS	ANTIHYPERLIPIDEMIC AGENTS	HMG-COA REDUCTASE INHIBITORS	0.4237	2.5981	10.6506	1.53119	4	39	156	0.405461	3.47885	15.2683	0.76335	9	58	224	1.14727		9	639	2188	0.226949
d00248	GLYBURIDE	METABOLIC AGENTS	ANTIDIABETIC AGENTS	SULFONYLUREAS	d00325	OMEPRAZOLE	GASTROINTESTINAL AGENTS	PROTON PUMP INHIBITORS		0.4237	2.0886	10.1584	1.997	5	37	149	0.10341	2.26967	6.99599	0.65125	3	42	103	1.32413	Minor	2	830	1265	0.0671575
d00689	AMLODIPINE	CARDIOVASCULAR AGENTS	CALCIUM CHANNEL BLOCKING AGENTS		d04121	TAMSULOSIN	CARDIOVASCULAR AGENTS	ANTIADRENERGIC AGENTS, PERIPHERALLY ACTING		0.4222	10.107	3.3291	1.25478	7	170	61	0.363936	9.37892	3.41007	1.13791	7	159	60	1.19635	None	1	1362	272	0.0951671
d00278	LEVOTHYROXINE	HORMONES/HORMONE MODIFIERS	THYROID HORMONES		d04538	INSULIN GLARGINE	METABOLIC AGENTS	ANTIDIABETIC AGENTS	INSULIN	0.4218	15.9474	2.5685	1.02976	6	219	39	0.127286	15.5402	1.78746	0.45824	3	208	33	0.743998	Moderate	0	114	319	0
d03182	GABAPENTIN	CENTRAL NERVOUS SYSTEM AGENTS	ANTICONVULSANTS	GAMMA-AMINOBUTYRIC ACID ANALOGS	d03864	GLIMEPIRIDE	METABOLIC AGENTS	ANTIDIABETIC AGENTS	SULFONYLUREAS	0.4216	3.2797	2.3113	5.56173	6	55	36	0.23069	2.86941	1.87923	4.27814	4	44	33	4.91993	None	0	866	432	0
d00325	OMEPRAZOLE	GASTROINTESTINAL AGENTS	PROTON PUMP INHIBITORS		d04113	VALSARTAN	CARDIOVASCULAR AGENTS	ANGIOTENSIN II INHIBITORS		0.4216	10.1584	4.7043	0.88223	6	149	74	0.31494	6.99599	4.03487	1.1157	4	103	69	0.998967	None	2	1265	763	0.0730547
d00045	DILTIAZEM	CARDIOVASCULAR AGENTS	ANTIARRHYTHMIC AGENTS	GROUP IV ANTIARRHYTHMICS	d00345	POTASSIUM CHLORIDE	NUTRITIONAL PRODUCTS	MINERALS AND ELECTROLYTES		0.42	2.5981	6.0296	2.68105	8	39	93	0.516632	3.47885	6.48772	2.28904	8	58	100	2.48504	None	15	639	639	1.29516
d00278	LEVOTHYROXINE	HORMONES/HORMONE MODIFIERS	THYROID HORMONES		d04286	FENOFIBRATE	METABOLIC AGENTS	ANTIHYPERLIPIDEMIC AGENTS	FIBRIC ACID DERIVATIVES	0.4194	15.9474	1.8102	1.45282	4	219	26	0.473076	15.5402	2.29542	1.32622	6	208	31	1.38952		1	114	623	0.49641
d00689	AMLODIPINE	CARDIOVASCULAR AGENTS	CALCIUM CHANNEL BLOCKING AGENTS		d04099	DONEPEZIL	CENTRAL NERVOUS SYSTEM AGENTS	CHOLINESTERASE INHIBITORS		0.4179	10.107	1.5672	2.63831	6	170	28	0.0894395	9.37892	1.7164	0.5556	1	159	28	1.59695	Moderate	1	1362	376	0.0688443
d00051	NIFEDIPINE	CARDIOVASCULAR AGENTS	CALCIUM CHANNEL BLOCKING AGENTS		d00248	GLYBURIDE	METABOLIC AGENTS	ANTIDIABETIC AGENTS	SULFONYLUREAS	0.4176	2.0235	2.0886	9.88103	4	36	37		1.26125	2.26967	0		27	42	4.94052		56	1078	830	2.2066
d00070	FUROSEMIDE	CARDIOVASCULAR AGENTS	DIURETICS	LOOP DIURETICS	d04121	TAMSULOSIN	CARDIOVASCULAR AGENTS	ANTIADRENERGIC AGENTS, PERIPHERALLY ACTING		0.4173	10.0494	3.3291	1.24733	9	169	61	0.439838	10.4435	3.41007	1.23505	10	175	60	1.24119	Minor	0	760	272	0
d00280	LOVASTATIN	METABOLIC AGENTS	ANTIHYPERLIPIDEMIC AGENTS	HMG-COA REDUCTASE INHIBITORS	d00386	TERAZOSIN	CARDIOVASCULAR AGENTS	ANTIADRENERGIC AGENTS, PERIPHERALLY ACTING		0.417	4.4137	2.5573	3.69447	5	72	41	0.0766193	3.2709	2.17192	1.07852	1	59	40	2.38649	None	0	529	141	0
d00134	METOPROLOL	CARDIOVASCULAR AGENTS	BETA-ADRENERGIC BLOCKING AGENTS	CARDIOSELECTIVE BETA BLOCKERS	d00348	PRAVASTATIN	METABOLIC AGENTS	ANTIHYPERLIPIDEMIC AGENTS	HMG-COA REDUCTASE INHIBITORS	0.417	17.0806	2.7847	0.87671	9	267	47	0.733494	15.1741	2.73226	1.76918	9	237	40	1.32294	None	0	967	1054	0
d00732	LISINOPRIL	CARDIOVASCULAR AGENTS	ANGIOTENSIN CONVERTING ENZYME INHIBITORS		d03428	ACETAMINOPHEN; HYDROCODONE	CENTRAL NERVOUS SYSTEM AGENTS	ANALGESICS	MISCELLANEOUS ANALGESICS	0.4169	16.537	2.0092	1.25473	8	266	37	0.350433	12.108	2.95641	0.97896	5	200	34	1.11685	None	0	423	111	0
d04749	ESOMEPRAZOLE	GASTROINTESTINAL AGENTS	PROTON PUMP INHIBITORS		d05348	EZETIMIBE; SIMVASTATIN	METABOLIC AGENTS	ANTIHYPERLIPIDEMIC AGENTS	HMG-COA REDUCTASE INHIBITORS	0.4158	3.8572	1.5328	7.03278	6	65	25	0.189526	4.69558	4.71717	0.85565	3	69	57	3.94422	Moderate	1	373	494	0.191336
d00051	NIFEDIPINE	CARDIOVASCULAR AGENTS	CALCIUM CHANNEL BLOCKING AGENTS		d00325	OMEPRAZOLE	GASTROINTESTINAL AGENTS	PROTON PUMP INHIBITORS		0.4148	2.0235	10.1584	2.01795	6	36	149	0.110826	1.26125	6.99599	1.25601	3	27	103	1.63698	Moderate	7	1078	1265	0.180976
d00653	ISOSORBIDE	MISCELLANEOUS AGENTS	MISCELLANEOUS UNCATEGORIZED AGENTS		d00689	AMLODIPINE	CARDIOVASCULAR AGENTS	CALCIUM CHANNEL BLOCKING AGENTS		0.4133	1.0872	10.107	3.76126	5	17	170	0.300032	1.09455	9.37892	2.92266	4	16	159	3.34196	None	2	273	1362	0.189637
d00732	LISINOPRIL	CARDIOVASCULAR AGENTS	ANGIOTENSIN CONVERTING ENZYME INHIBITORS		d05896	SITAGLIPTIN	METABOLIC AGENTS	ANTIDIABETIC AGENTS	DIPEPTIDYL PEPTIDASE 4 INHIBITORS	0.4128	16.537	1.5499	1.61057	5	266	23		12.108	1.07361	0		200	15	0.805285	None	1	423	370	0.225264
d00002	AMIODARONE	CARDIOVASCULAR AGENTS	ANTIARRHYTHMIC AGENTS	GROUP III ANTIARRHYTHMICS	d00278	LEVOTHYROXINE	HORMONES/HORMONE MODIFIERS	THYROID HORMONES		0.4116	1.0994	15.9474	2.34763	5	14	219	0.565723	1.86306	15.5402	1.95398	6	26	208	2.15081	None	24	723	114	10.266
d00749	ALBUTEROL	RESPIRATORY AGENTS	BRONCHODILATORS	ADRENERGIC BRONCHODILATORS	d04040	FEXOFENADINE	RESPIRATORY AGENTS	ANTIHISTAMINES		0.4116	3.0747	1.8955	7.06234	6	52	28	0.126174	3.58354	1.73332	2.03132	2	54	20	4.54683	None	2	1193	166	0.356053
d00278	LEVOTHYROXINE	HORMONES/HORMONE MODIFIERS	THYROID HORMONES		d04514	PANTOPRAZOLE	GASTROINTESTINAL AGENTS	PROTON PUMP INHIBITORS		0.4116	15.9474	1.9642	1.31401	8	219	34	0.216739	15.5402	2.10076	0.6639	2	208	34	0.988956	None	2	114	488	1.26747
d00134	METOPROLOL	CARDIOVASCULAR AGENTS	BETA-ADRENERGIC BLOCKING AGENTS	CARDIOSELECTIVE BETA BLOCKERS	d00146	AMITRIPTYLINE	PSYCHOTHERAPEUTIC AGENTS	ANTIDEPRESSANTS	TRICYCLIC ANTIDEPRESSANTS	0.4097	17.0806	0.9936	2.41408	7	267	14	0.262372	15.1741	1.14191	1.51419	3	237	17	1.96414	Moderate	14	967	681	0.749527
d00004	ATENOLOL	CARDIOVASCULAR AGENTS	BETA-ADRENERGIC BLOCKING AGENTS	CARDIOSELECTIVE BETA BLOCKERS	d04851	ROSUVASTATIN	METABOLIC AGENTS	ANTIHYPERLIPIDEMIC AGENTS	HMG-COA REDUCTASE INHIBITORS	0.409	9.186	3.4402	1.29424	5	129	54	0.0294143	9.3916	2.35789	0.13283	1	141	41	0.713535	None	1	1005	816	0.0429909
d00170	ASPIRIN	CENTRAL NERVOUS SYSTEM AGENTS	ANALGESICS	SALICYLATES	d00386	TERAZOSIN	CARDIOVASCULAR AGENTS	ANTIADRENERGIC AGENTS, PERIPHERALLY ACTING		0.4087	4.726	2.5573	3.38165	8	88	41	0.179376	2.99783	2.17192	2.75496	2	64	40	3.0683	None	2	7328	141	0.0682431
d00253	HYDROCHLOROTHIAZIDE	CARDIOVASCULAR AGENTS	DIURETICS	THIAZIDE DIURETICS	d00345	POTASSIUM CHLORIDE	NUTRITIONAL PRODUCTS	MINERALS AND ELECTROLYTES		0.408	8.7096	6.0296	0.77691	10	144	93	0.763965	9.38642	6.48772	1.25453	13	148	100	1.01572	None	9	1091	639	0.455145
d00197	CLONAZEPAM	CENTRAL NERVOUS SYSTEM AGENTS	ANTICONVULSANTS	BENZODIAZEPINE ANTICONVULSANTS	d00278	LEVOTHYROXINE	HORMONES/HORMONE MODIFIERS	THYROID HORMONES		0.4067	1.2166	15.9474	2.09622	5	17	219		0.64969	15.5402	0		10	208	1.04811	None	0	329	114	0
d00253	HYDROCHLOROTHIAZIDE	CARDIOVASCULAR AGENTS	DIURETICS	THIAZIDE DIURETICS	d00280	LOVASTATIN	METABOLIC AGENTS	ANTIHYPERLIPIDEMIC AGENTS	HMG-COA REDUCTASE INHIBITORS	0.4044	8.7096	4.4137	1.05199	7	144	72	0.467145	9.38642	3.2709	1.52154	8	148	59	1.28677	None	3	1091	529	0.183263
d00373	SPIRONOLACTONE	CARDIOVASCULAR AGENTS	DIURETICS	POTASSIUM-SPARING DIURETICS	d04289	MONTELUKAST	RESPIRATORY AGENTS	LEUKOTRIENE MODIFIERS		0.4039	1.8439	2.4858	8.81192	4	30	29		1.52925	1.77147	0		26	27	4.40596		0	589	299	0
d00728	RAMIPRIL	CARDIOVASCULAR AGENTS	ANGIOTENSIN CONVERTING ENZYME INHIBITORS		d04258	CLOPIDOGREL	COAGULATION MODIFIERS	ANTIPLATELET AGENTS	PLATELET AGGREGATION INHIBITORS	0.4038	2.166	4.3349	4.3006	5	29	78	0.253526	2.33347	7.53579	1.44175	3	33	114	2.87118	None	4	380	4621	0.0803107
d00004	ATENOLOL	CARDIOVASCULAR AGENTS	BETA-ADRENERGIC BLOCKING AGENTS	CARDIOSELECTIVE BETA BLOCKERS	d03052	HYDROCHLOROTHIAZIDE; TRIAMTERENE	CARDIOVASCULAR AGENTS	DIURETICS	POTASSIUM-SPARING DIURETICS	0.4036	9.186	3.4784	1.26312	4	129	50	0.766994	9.3916	3.3163	2.46263	10	141	45	1.86288		1	1005	20	1.75403
d00746	SIMVASTATIN	METABOLIC AGENTS	ANTIHYPERLIPIDEMIC AGENTS	HMG-COA REDUCTASE INHIBITORS	d04283	FLUTICASONE NASAL	TOPICAL AGENTS	NASAL PREPARATIONS	NASAL STEROIDS	0.4027	19.6523	1.5375	1.33276	5	305	20	0.145451	14.2557	0.674219	1.5133	1	231	9	1.42303	None	0	2289	4	0
d00134	METOPROLOL	CARDIOVASCULAR AGENTS	BETA-ADRENERGIC BLOCKING AGENTS	CARDIOSELECTIVE BETA BLOCKERS	d00749	ALBUTEROL	RESPIRATORY AGENTS	BRONCHODILATORS	ADRENERGIC BRONCHODILATORS	0.4017	17.0806	3.0747	0.76488	8	267	52	0.803936	15.1741	3.58354	1.47845	11	237	54	1.12166	Moderate	2	967	1193	0.0611218
d00170	ASPIRIN	CENTRAL NERVOUS SYSTEM AGENTS	ANALGESICS	SALICYLATES	d00314	NIACIN	NUTRITIONAL PRODUCTS	VITAMINS		0.4015	4.726	1.4395	5.90174	8	88	20	0.148673	2.99783	1.53594	3.22887	2	64	18	4.5653	Minor	55	7328	711	0.372169
d00002	AMIODARONE	CARDIOVASCULAR AGENTS	ANTIARRHYTHMIC AGENTS	GROUP III ANTIARRHYTHMICS	d00746	SIMVASTATIN	METABOLIC AGENTS	ANTIHYPERLIPIDEMIC AGENTS	HMG-COA REDUCTASE INHIBITORS	0.4008	1.0994	19.6523	1.85506	5	14	305	0.286337	1.86306	14.2557	1.0781	5	26	231	1.46658	Major	27	723	2289	0.575192
d00395	TRAZODONE	PSYCHOTHERAPEUTIC AGENTS	ANTIDEPRESSANTS	PHENYLPIPERAZINE ANTIDEPRESSANTS	d00746	SIMVASTATIN	METABOLIC AGENTS	ANTIHYPERLIPIDEMIC AGENTS	HMG-COA REDUCTASE INHIBITORS	0.4004	1.0069	19.6523	2.02346	6	18	305	0.254315	1.18053	14.2557	1.51114	6	19	231	1.7673	None	1	193	2289	0.079805
d00134	METOPROLOL	CARDIOVASCULAR AGENTS	BETA-ADRENERGIC BLOCKING AGENTS	CARDIOSELECTIVE BETA BLOCKERS	d00395	TRAZODONE	PSYCHOTHERAPEUTIC AGENTS	ANTIDEPRESSANTS	PHENYLPIPERAZINE ANTIDEPRESSANTS	0.3993	17.0806	1.0069	2.32172	6	267	18	0.114451	15.1741	1.18053	0.63891	3	237	19	1.48032	Moderate	0	967	193	0
d04121	TAMSULOSIN	CARDIOVASCULAR AGENTS	ANTIADRENERGIC AGENTS, PERIPHERALLY ACTING		d04851	ROSUVASTATIN	METABOLIC AGENTS	ANTIHYPERLIPIDEMIC AGENTS	HMG-COA REDUCTASE INHIBITORS	0.3976	3.3291	3.4402	3.47165	4	61	54		3.41007	2.35789	0		60	41	1.73582		0	272	816	0
d00134	METOPROLOL	CARDIOVASCULAR AGENTS	BETA-ADRENERGIC BLOCKING AGENTS	CARDIOSELECTIVE BETA BLOCKERS	d04572	FORMOTEROL	RESPIRATORY AGENTS	BRONCHODILATORS	ADRENERGIC BRONCHODILATORS	0.3976	17.0806	0.5075	4.58677	5	267	7	0.0581275	15.1741	0.115967	3.30327	1	237	2	3.94502	Moderate	8	967	761	0.383276
d00070	FUROSEMIDE	CARDIOVASCULAR AGENTS	DIURETICS	LOOP DIURETICS	d01021	DOCUSATE	GASTROINTESTINAL AGENTS	LAXATIVES		0.3959	10.0494	0.5782	6.81345	7	169	12	0.180528	10.4435	0.61581	2.80706	3	175	12	4.81025	None	0	760	6	0
d03052	HYDROCHLOROTHIAZIDE; TRIAMTERENE	CARDIOVASCULAR AGENTS	DIURETICS	POTASSIUM-SPARING DIURETICS	d03807	METFORMIN	METABOLIC AGENTS	ANTIDIABETIC AGENTS	BIGUANIDES	0.3959	3.4784	9.6251	1.1825	8	50	172	0.308283	3.3163	8.29091	1.12123	3	45	151	1.15186	Moderate	0	20	1966	0
d00070	FUROSEMIDE	CARDIOVASCULAR AGENTS	DIURETICS	LOOP DIURETICS	d03428	ACETAMINOPHEN; HYDROCODONE	CENTRAL NERVOUS SYSTEM AGENTS	ANALGESICS	MISCELLANEOUS ANALGESICS	0.3957	10.0494	2.0092	1.95976	11	169	37	0.242084	10.4435	2.95641	0.78407	4	175	34	1.37192	None	0	760	111	0
d00021	RANITIDINE	GASTROINTESTINAL AGENTS	H2 ANTAGONISTS		d00280	LOVASTATIN	METABOLIC AGENTS	ANTIHYPERLIPIDEMIC AGENTS	HMG-COA REDUCTASE INHIBITORS	0.3937	3.0959	4.4137	2.88122	7	51	72	0.193839	1.64261	3.2709	3.60777	3	33	59	3.2445	None	0	335	529	0
d00070	FUROSEMIDE	CARDIOVASCULAR AGENTS	DIURETICS	LOOP DIURETICS	d04040	FEXOFENADINE	RESPIRATORY AGENTS	ANTIHISTAMINES		0.3935	10.0494	1.8955	2.06576	5	169	28	0.274053	10.4435	1.73332	1.51394	4	175	20	1.78985	None	0	760	166	0
d00345	POTASSIUM CHLORIDE	NUTRITIONAL PRODUCTS	MINERALS AND ELECTROLYTES		d04289	MONTELUKAST	RESPIRATORY AGENTS	LEUKOTRIENE MODIFIERS		0.3918	6.0296	2.4858	2.61403	6	93	29	0.09933	6.48772	1.77147	0.86428	2	100	27	1.73916	None	0	639	299	0
d03847	CARVEDILOL	CARDIOVASCULAR AGENTS	BETA-ADRENERGIC BLOCKING AGENTS	NON-CARDIOSELECTIVE BETA BLOCKERS	d04040	FEXOFENADINE	RESPIRATORY AGENTS	ANTIHISTAMINES		0.3914	4.7991	1.8955	4.30266	5	70	28		2.7038	1.73332	0		49	20	2.15133	None	0	580	166	0
d00348	PRAVASTATIN	METABOLIC AGENTS	ANTIHYPERLIPIDEMIC AGENTS	HMG-COA REDUCTASE INHIBITORS	d00689	AMLODIPINE	CARDIOVASCULAR AGENTS	CALCIUM CHANNEL BLOCKING AGENTS		0.3911	2.7847	10.107	1.38959	7	47	170	0.47067	2.73226	9.37892	1.83672	7	40	159	1.61315	None	4	1054	1362	0.0982371
d00134	METOPROLOL	CARDIOVASCULAR AGENTS	BETA-ADRENERGIC BLOCKING AGENTS	CARDIOSELECTIVE BETA BLOCKERS	d04824	EZETIMIBE	METABOLIC AGENTS	ANTIHYPERLIPIDEMIC AGENTS	CHOLESTEROL ABSORPTION INHIBITORS	0.3906	17.0806	1.5913	1.43707	8	267	30	1.26034	15.1741	3.72489	2.22983	16	237	47	1.83345	None	0	967	846	0
d00246	GLIPIZIDE	METABOLIC AGENTS	ANTIDIABETIC AGENTS	SULFONYLUREAS	d00253	HYDROCHLOROTHIAZIDE	CARDIOVASCULAR AGENTS	DIURETICS	THIAZIDE DIURETICS	0.3905	4.5554	8.7096	0.98423	7	79	144	0.32227	3.52739	9.38642	0.97335	7	76	148	0.978789	Moderate	0	170	1091	0
d03182	GABAPENTIN	CENTRAL NERVOUS SYSTEM AGENTS	ANTICONVULSANTS	GAMMA-AMINOBUTYRIC ACID ANALOGS	d04105	ATORVASTATIN	METABOLIC AGENTS	ANTIHYPERLIPIDEMIC AGENTS	HMG-COA REDUCTASE INHIBITORS	0.3894	3.2797	10.6506	1.11478	9	55	156	0.445303	2.86941	15.2683	1.01641	7	44	224	1.0656	None	3	866	2188	0.0558199
d00004	ATENOLOL	CARDIOVASCULAR AGENTS	BETA-ADRENERGIC BLOCKING AGENTS	CARDIOSELECTIVE BETA BLOCKERS	d05348	EZETIMIBE; SIMVASTATIN	METABOLIC AGENTS	ANTIHYPERLIPIDEMIC AGENTS	HMG-COA REDUCTASE INHIBITORS	0.3888	9.186	1.5328	2.7613	4	129	25	0.62591	9.3916	4.71717	1.41283	6	141	57	2.08707		0	1005	494	0
d00329	OXYCODONE	CENTRAL NERVOUS SYSTEM AGENTS	ANALGESICS	NARCOTIC ANALGESICS	d03075	HYDROCODONE	CENTRAL NERVOUS SYSTEM AGENTS	ANALGESICS	NARCOTIC ANALGESICS	0.3885	0.7801	0.8496	58.6174	4	12	16		0.738426	0.615177	0		8	13	29.3087		149	397	254	52.0949
d00210	DIGOXIN	CARDIOVASCULAR AGENTS	ANTIARRHYTHMIC AGENTS	GROUP V ANTIARRHYTHMICS	d00345	POTASSIUM CHLORIDE	NUTRITIONAL PRODUCTS	MINERALS AND ELECTROLYTES		0.3879	2.3643	6.0296	2.721	5	36	93	0.263786	3.0303	6.48772	1.34176	5	52	100	2.03138	None	9	707	639	0.702353
d00048	VERAPAMIL	CARDIOVASCULAR AGENTS	ANTIARRHYTHMIC AGENTS	GROUP IV ANTIARRHYTHMICS	d00134	METOPROLOL	CARDIOVASCULAR AGENTS	BETA-ADRENERGIC BLOCKING AGENTS	CARDIOSELECTIVE BETA BLOCKERS	0.3862	1.6446	17.0806	1.37483	6	26	267	0.231211	1.09694	15.1741	1.38906	2	16	237	1.38195	Major	64	1270	967	1.83731
d00004	ATENOLOL	CARDIOVASCULAR AGENTS	BETA-ADRENERGIC BLOCKING AGENTS	CARDIOSELECTIVE BETA BLOCKERS	d03826	TRAMADOL	CENTRAL NERVOUS SYSTEM AGENTS	ANALGESICS	MISCELLANEOUS ANALGESICS	0.386	9.186	1.8395	2.28434	4	129	35	0.137664	9.3916	1.62918	0.89973	2	141	25	1.59203		0	1005	528	0
d00278	LEVOTHYROXINE	HORMONES/HORMONE MODIFIERS	THYROID HORMONES		d04611	FLUTICASONE; SALMETEROL	RESPIRATORY AGENTS	BRONCHODILATORS	ADRENERGIC BRONCHODILATORS	0.3858	15.9474	2.8601	0.84585	4	219	38	0.524323	15.5402	2.88902	1.16787	6	208	42	1.00686		0	114	623	0
d00325	OMEPRAZOLE	GASTROINTESTINAL AGENTS	PROTON PUMP INHIBITORS		d03847	CARVEDILOL	CARDIOVASCULAR AGENTS	BETA-ADRENERGIC BLOCKING AGENTS	NON-CARDIOSELECTIVE BETA BLOCKERS	0.3858	10.1584	4.7991	0.79137	4	149	70	0.170777	6.99599	2.7038	0.90283	2	103	49	0.8471		1	1265	580	0.0480523
d00070	FUROSEMIDE	CARDIOVASCULAR AGENTS	DIURETICS	LOOP DIURETICS	d04370	INSULIN ISOPHANE	METABOLIC AGENTS	ANTIDIABETIC AGENTS	INSULIN	0.3851	10.0494	0.9116	4.20367	7	169	13	0.192025	10.4435	0.566776	3.24414	2	175	8	3.7239	Moderate	0	760	340	0
d00022	WARFARIN	COAGULATION MODIFIERS	ANTICOAGULANTS	COUMARINS AND INDANEDIONES	d03182	GABAPENTIN	CENTRAL NERVOUS SYSTEM AGENTS	ANTICONVULSANTS	GAMMA-AMINOBUTYRIC ACID ANALOGS	0.3837	7.7629	3.2797	1.50707	7	116	55	0.231005	7.94499	2.86941	1.01329	4	114	44	1.26018	None	3	2162	866	0.0564912
d00070	FUROSEMIDE	CARDIOVASCULAR AGENTS	DIURETICS	LOOP DIURETICS	d00248	GLYBURIDE	METABOLIC AGENTS	ANTIDIABETIC AGENTS	SULFONYLUREAS	0.3828	10.0494	2.0886	1.8238	9	169	37	0.738268	10.4435	2.26967	3.11462	13	175	42	2.46921	Moderate	9	760	830	0.503018
d03821	LOSARTAN	CARDIOVASCULAR AGENTS	ANGIOTENSIN II INHIBITORS		d04538	INSULIN GLARGINE	METABOLIC AGENTS	ANTIDIABETIC AGENTS	INSULIN	0.3828	4.1203	2.5685	3.61713	6	65	39	0.203292	3.64034	1.78746	3.12422	4	53	33	3.37068	None	0	1306	319	0
d00002	AMIODARONE	CARDIOVASCULAR AGENTS	ANTIARRHYTHMIC AGENTS	GROUP III ANTIARRHYTHMICS	d03847	CARVEDILOL	CARDIOVASCULAR AGENTS	BETA-ADRENERGIC BLOCKING AGENTS	NON-CARDIOSELECTIVE BETA BLOCKERS	0.3819	1.0994	4.7991	7.23826	4	14	70	0.30154	1.86306	2.7038	5.9861	6	26	49	6.61218		34	723	580	2.85855
d00746	SIMVASTATIN	METABOLIC AGENTS	ANTIHYPERLIPIDEMIC AGENTS	HMG-COA REDUCTASE INHIBITORS	d00859	MECLIZINE	CENTRAL NERVOUS SYSTEM AGENTS	ANTIEMETIC/ANTIVERTIGO AGENTS	ANTICHOLINERGIC ANTIEMETICS	0.3817	19.6523	0.9867	1.96845	5	305	18	0.0503425	14.2557	1.3206	0.26741	2	231	18	1.11793	None	0	2289	11	0
d00134	METOPROLOL	CARDIOVASCULAR AGENTS	BETA-ADRENERGIC BLOCKING AGENTS	CARDIOSELECTIVE BETA BLOCKERS	d04289	MONTELUKAST	RESPIRATORY AGENTS	LEUKOTRIENE MODIFIERS		0.3812	17.0806	2.4858	0.89781	4	267	29	0.285905	15.1741	1.77147	1.06362	4	237	27	0.980716		0	967	299	0
d00321	NITROGLYCERIN	CARDIOVASCULAR AGENTS	ANTIANGINAL AGENTS		d00653	ISOSORBIDE	MISCELLANEOUS AGENTS	MISCELLANEOUS UNCATEGORIZED AGENTS		0.3805	1.0037	1.0872	34.8691	4	17	17	0.0882704	1.68559	1.09455	4.78441	2	26	16	19.8268		27	456	273	7.64662
d00004	ATENOLOL	CARDIOVASCULAR AGENTS	BETA-ADRENERGIC BLOCKING AGENTS	CARDIOSELECTIVE BETA BLOCKERS	d00880	SERTRALINE	PSYCHOTHERAPEUTIC AGENTS	ANTIDEPRESSANTS	SSRI ANTIDEPRESSANTS	0.3803	9.186	3.1345	1.32078	4	129	40	0.347407	9.3916	2.82389	1.30994	5	141	36	1.31536		6	1005	846	0.248799
d00070	FUROSEMIDE	CARDIOVASCULAR AGENTS	DIURETICS	LOOP DIURETICS	d04824	EZETIMIBE	METABOLIC AGENTS	ANTIHYPERLIPIDEMIC AGENTS	CHOLESTEROL ABSORPTION INHIBITORS	0.3801	10.0494	1.5913	2.37687	7	169	30	0.320044	10.4435	3.72489	0.82272	7	175	47	1.59979	None	0	760	846	0
d00732	LISINOPRIL	CARDIOVASCULAR AGENTS	ANGIOTENSIN CONVERTING ENZYME INHIBITORS		d04697	INSULIN ASPART	METABOLIC AGENTS	ANTIDIABETIC AGENTS	INSULIN	0.3797	16.537	0.8177	2.80795	5	266	13	0.0313322	12.108	0.682942	0.37891	1	200	12	1.59343	Moderate	0	423	233	0
d00246	GLIPIZIDE	METABOLIC AGENTS	ANTIDIABETIC AGENTS	SULFONYLUREAS	d04113	VALSARTAN	CARDIOVASCULAR AGENTS	ANGIOTENSIN II INHIBITORS		0.3796	4.5554	4.7043	1.77135	6	79	74	0.0799747	3.52739	4.03487	0.56191	3	76	69	1.16663	None	0	170	763	0
d00253	HYDROCHLOROTHIAZIDE	CARDIOVASCULAR AGENTS	DIURETICS	THIAZIDE DIURETICS	d03847	CARVEDILOL	CARDIOVASCULAR AGENTS	BETA-ADRENERGIC BLOCKING AGENTS	NON-CARDIOSELECTIVE BETA BLOCKERS	0.3789	8.7096	4.7991	0.9065	6	144	70		9.38642	2.7038	0		148	49	0.45325	Moderate	11	1091	580	0.612877
d00269	ISOSORBIDE MONONITRATE	CARDIOVASCULAR AGENTS	ANTIANGINAL AGENTS		d00746	SIMVASTATIN	METABOLIC AGENTS	ANTIHYPERLIPIDEMIC AGENTS	HMG-COA REDUCTASE INHIBITORS	0.3781	1.2547	19.6523	1.53339	9	23	305	0.289101	1.11338	14.2557	1.82145	4	21	231	1.67742	None	0	59	2289	0
d00210	DIGOXIN	CARDIOVASCULAR AGENTS	ANTIARRHYTHMIC AGENTS	GROUP V ANTIARRHYTHMICS	d00373	SPIRONOLACTONE	CARDIOVASCULAR AGENTS	DIURETICS	POTASSIUM-SPARING DIURETICS	0.378	2.3643	1.8439	8.67065	4	36	30	0.254089	3.0303	1.52925	5.48302	7	52	26	7.07683		95	707	589	8.04307
d00023	ALLOPURINOL	METABOLIC AGENTS	ANTIGOUT AGENTS		d00248	GLYBURIDE	METABOLIC AGENTS	ANTIDIABETIC AGENTS	SULFONYLUREAS	0.3779	4.2888	2.0886	4.21877	4	59	37	0.156178	3.62274	2.26967	1.89942	4	62	42	3.05909		1	364	830	0.116695
d00689	AMLODIPINE	CARDIOVASCULAR AGENTS	CALCIUM CHANNEL BLOCKING AGENTS		d04812	ESCITALOPRAM	PSYCHOTHERAPEUTIC AGENTS	ANTIDEPRESSANTS	SSRI ANTIDEPRESSANTS	0.3772	10.107	1.4812	2.51962	4	170	18	0.189568	9.37892	1.68988	1.19607	3	159	25	1.85784		1	1362	1002	0.0258338
d00746	SIMVASTATIN	METABOLIC AGENTS	ANTIHYPERLIPIDEMIC AGENTS	HMG-COA REDUCTASE INHIBITORS	d05896	SITAGLIPTIN	METABOLIC AGENTS	ANTIDIABETIC AGENTS	DIPEPTIDYL PEPTIDASE 4 INHIBITORS	0.3764	19.6523	1.5499	1.23576	6	305	23	0.362852	14.2557	1.07361	2.37079	5	231	15	1.80327	None	6	2289	370	0.249768
d00168	ALPRAZOLAM	CENTRAL NERVOUS SYSTEM AGENTS	ANXIOLYTICS, SEDATIVES, AND HYPNOTICS	BENZODIAZEPINES	d00689	AMLODIPINE	CARDIOVASCULAR AGENTS	CALCIUM CHANNEL BLOCKING AGENTS		0.3762	1.2332	10.107	3.0183	4	19	170	0.232295	2.95796	9.37892	0.83733	4	36	159	1.92781		3	252	1362	0.30816
d03847	CARVEDILOL	CARDIOVASCULAR AGENTS	BETA-ADRENERGIC BLOCKING AGENTS	NON-CARDIOSELECTIVE BETA BLOCKERS	d04113	VALSARTAN	CARDIOVASCULAR AGENTS	ANGIOTENSIN II INHIBITORS		0.375	4.7991	4.7043	1.66103	5	70	74	0.187186	2.7038	4.03487	1.71581	4	49	69	1.68842	Moderate	12	580	763	0.956008
d00070	FUROSEMIDE	CARDIOVASCULAR AGENTS	DIURETICS	LOOP DIURETICS	d03075	HYDROCODONE	CENTRAL NERVOUS SYSTEM AGENTS	ANALGESICS	NARCOTIC ANALGESICS	0.3745	10.0494	0.8496	4.38629	8	169	16	0.206276	10.4435	0.615177	3.21072	5	175	13	3.7985	None	1	760	254	0.182636
d00278	LEVOTHYROXINE	HORMONES/HORMONE MODIFIERS	THYROID HORMONES		d03181	VENLAFAXINE	PSYCHOTHERAPEUTIC AGENTS	ANTIDEPRESSANTS	SSNRI ANTIDEPRESSANTS	0.3743	15.9474	1.1581	2.02667	4	219	12	0.191717	15.5402	1.3717	0.89938	2	208	15	1.46303
d00022	WARFARIN	COAGULATION MODIFIERS	ANTICOAGULANTS	COUMARINS AND INDANEDIONES	d04121	TAMSULOSIN	CARDIOVASCULAR AGENTS	ANTIADRENERGIC AGENTS, PERIPHERALLY ACTING		0.3742	7.7629	3.3291	1.44795	5	116	61	0.403649	7.94499	3.41007	1.48986	6	114	60	1.46891	Minor	2	2162	272	0.119905
d00170	ASPIRIN	CENTRAL NERVOUS SYSTEM AGENTS	ANALGESICS	SALICYLATES	d00253	HYDROCHLOROTHIAZIDE	CARDIOVASCULAR AGENTS	DIURETICS	THIAZIDE DIURETICS	0.3736	4.726	8.7096	0.90764	8	88	144	0.302764	2.99783	9.38642	1.07597	8	64	148	0.991803	None	21	7328	1091	0.0926066
d00004	ATENOLOL	CARDIOVASCULAR AGENTS	BETA-ADRENERGIC BLOCKING AGENTS	CARDIOSELECTIVE BETA BLOCKERS	d04121	TAMSULOSIN	CARDIOVASCULAR AGENTS	ANTIADRENERGIC AGENTS, PERIPHERALLY ACTING		0.3727	9.186	3.3291	1.21873	8	129	61	0.25954	9.3916	3.41007	0.8104	4	141	60	1.01457	None	2	1005	272	0.257946
d00253	HYDROCHLOROTHIAZIDE	CARDIOVASCULAR AGENTS	DIURETICS	THIAZIDE DIURETICS	d03849	ALENDRONATE	METABOLIC AGENTS	BONE RESORPTION INHIBITORS	BISPHOSPHONATES	0.3726	8.7096	3.8058	1.12408	3	144	51	0.170559	9.38642	4.80434	0.37822	3	148	61	0.751148		2	1091	606	0.106651
d00021	RANITIDINE	GASTROINTESTINAL AGENTS	H2 ANTAGONISTS		d00022	WARFARIN	COAGULATION MODIFIERS	ANTICOAGULANTS	COUMARINS AND INDANEDIONES	0.3722	3.0959	7.7629	1.54869	6	51	116	0.147109	1.64261	7.94499	1.12723	3	33	114	1.33796	Moderate	1	335	2162	0.048678
d00021	RANITIDINE	GASTROINTESTINAL AGENTS	H2 ANTAGONISTS		d04749	ESOMEPRAZOLE	GASTROINTESTINAL AGENTS	PROTON PUMP INHIBITORS		0.3719	3.0959	3.8572	3.11435	7	51	65		1.64261	4.69558	0		33	69	1.55717	None	23	335	373	6.48944
d00746	SIMVASTATIN	METABOLIC AGENTS	ANTIHYPERLIPIDEMIC AGENTS	HMG-COA REDUCTASE INHIBITORS	d00848	DICLOFENAC	CENTRAL NERVOUS SYSTEM AGENTS	ANALGESICS	NONSTEROIDAL ANTI-INFLAMMATORY AGENTS	0.3711	19.6523	0.8108	2.32897	6	305	15	0.0967789	14.2557	0.734885	0.92379	1	231	11	1.62638	None	8	2289	1481	0.0831998
d00746	SIMVASTATIN	METABOLIC AGENTS	ANTIHYPERLIPIDEMIC AGENTS	HMG-COA REDUCTASE INHIBITORS	d03828	LANSOPRAZOLE	GASTROINTESTINAL AGENTS	PROTON PUMP INHIBITORS		0.371	19.6523	1.5329	1.23153	5	305	23	0.262601	14.2557	2.89287	0.63676	3	231	40	0.934146	Moderate	2	2289	588	0.052389
d00004	ATENOLOL	CARDIOVASCULAR AGENTS	BETA-ADRENERGIC BLOCKING AGENTS	CARDIOSELECTIVE BETA BLOCKERS	d00348	PRAVASTATIN	METABOLIC AGENTS	ANTIHYPERLIPIDEMIC AGENTS	HMG-COA REDUCTASE INHIBITORS	0.3706	9.186	2.7847	1.44877	6	129	47	0.0816781	9.3916	2.73226	0.31831	3	141	40	0.883538	None	2	1005	1054	0.0665666
d00170	ASPIRIN	CENTRAL NERVOUS SYSTEM AGENTS	ANALGESICS	SALICYLATES	d00280	LOVASTATIN	METABOLIC AGENTS	ANTIHYPERLIPIDEMIC AGENTS	HMG-COA REDUCTASE INHIBITORS	0.3699	4.726	4.4137	1.77332	7	88	72	0.366493	2.99783	3.2709	3.73758	4	64	59	2.75545	None	7	7328	529	0.0636634
d00070	FUROSEMIDE	CARDIOVASCULAR AGENTS	DIURETICS	LOOP DIURETICS	d00269	ISOSORBIDE MONONITRATE	CARDIOVASCULAR AGENTS	ANTIANGINAL AGENTS		0.3695	10.0494	1.2547	2.93045	7	169	23	0.525115	10.4435	1.11338	4.51612	10	175	21	3.72329	None	2	760	59	1.57252
d00048	VERAPAMIL	CARDIOVASCULAR AGENTS	ANTIARRHYTHMIC AGENTS	GROUP IV ANTIARRHYTHMICS	d00278	LEVOTHYROXINE	HORMONES/HORMONE MODIFIERS	THYROID HORMONES		0.3695	1.6446	15.9474	1.40885	5	26	219	0.0831899	1.09694	15.5402	0.48801	1	16	208	0.948431	None	2	1270	114	0.487029
d03182	GABAPENTIN	CENTRAL NERVOUS SYSTEM AGENTS	ANTICONVULSANTS	GAMMA-AMINOBUTYRIC ACID ANALOGS	d04113	VALSARTAN	CARDIOVASCULAR AGENTS	ANGIOTENSIN II INHIBITORS		0.3692	3.2797	4.7043	2.39294	6	55	74	0.280549	2.86941	4.03487	2.42318	3	44	69	2.40806	None	0	866	763	0
d00314	NIACIN	NUTRITIONAL PRODUCTS	VITAMINS		d00325	OMEPRAZOLE	GASTROINTESTINAL AGENTS	PROTON PUMP INHIBITORS		0.369	1.4395	10.1584	2.52342	4	20	149	0.552547	1.53594	6.99599	5.14217	4	18	103	3.8328		2	711	1265	0.0783976
d04105	ATORVASTATIN	METABOLIC AGENTS	ANTIHYPERLIPIDEMIC AGENTS	HMG-COA REDUCTASE INHIBITORS	d04514	PANTOPRAZOLE	GASTROINTESTINAL AGENTS	PROTON PUMP INHIBITORS		0.3685	10.6506	1.9642	1.76148	7	156	34	0.346404	15.2683	2.10076	1.07997	7	224	34	1.42073	Moderate	7	2188	488	0.231134
d00280	LOVASTATIN	METABOLIC AGENTS	ANTIHYPERLIPIDEMIC AGENTS	HMG-COA REDUCTASE INHIBITORS	d04113	VALSARTAN	CARDIOVASCULAR AGENTS	ANGIOTENSIN II INHIBITORS		0.368	4.4137	4.7043	1.77235	6	72	74	0.196476	3.2709	4.03487	1.48871	3	59	69	1.63053	None	0	529	763	0
d00181	BUPROPION	MISCELLANEOUS AGENTS	SMOKING CESSATION AGENTS		d00732	LISINOPRIL	CARDIOVASCULAR AGENTS	ANGIOTENSIN CONVERTING ENZYME INHIBITORS		0.368	1.0761	16.537	2.06794	4	12	266	0.221434	0.612458	12.108	2.98603	2	7	200	2.52698		0	483	423	0
d04099	DONEPEZIL	CENTRAL NERVOUS SYSTEM AGENTS	CHOLINESTERASE INHIBITORS		d04899	MEMANTINE	CENTRAL NERVOUS SYSTEM AGENTS	MISCELLANEOUS CENTRAL NERVOUS SYSTEM AGENTS		0.3677	1.5672	0.6915	33.9295	6	28	10	0.292444	1.7164	0.612173	27.8324	6	28	12	30.8809	None	293	376	424	64.7958
d00746	SIMVASTATIN	METABOLIC AGENTS	ANTIHYPERLIPIDEMIC AGENTS	HMG-COA REDUCTASE INHIBITORS	d04899	MEMANTINE	CENTRAL NERVOUS SYSTEM AGENTS	MISCELLANEOUS CENTRAL NERVOUS SYSTEM AGENTS		0.3671	19.6523	0.6915	2.70134	5	305	10	0.170488	14.2557	0.612173	1.95358	4	231	12	2.32746	None	2	2289	424	0.0726526
d00746	SIMVASTATIN	METABOLIC AGENTS	ANTIHYPERLIPIDEMIC AGENTS	HMG-COA REDUCTASE INHIBITORS	d04812	ESCITALOPRAM	PSYCHOTHERAPEUTIC AGENTS	ANTIDEPRESSANTS	SSRI ANTIDEPRESSANTS	0.3656	19.6523	1.4812	1.25597	4	305	18	0.0742009	14.2557	1.68988	0.30801	3	231	25	0.781989		2	2289	1002	0.0307432
d00134	METOPROLOL	CARDIOVASCULAR AGENTS	BETA-ADRENERGIC BLOCKING AGENTS	CARDIOSELECTIVE BETA BLOCKERS	d05896	SITAGLIPTIN	METABOLIC AGENTS	ANTIDIABETIC AGENTS	DIPEPTIDYL PEPTIDASE 4 INHIBITORS	0.3654	17.0806	1.5499	1.38026	5	267	23	0.38016	15.1741	1.07361	2.33355	4	237	15	1.8569	None	0	967	370	0
d00134	METOPROLOL	CARDIOVASCULAR AGENTS	BETA-ADRENERGIC BLOCKING AGENTS	CARDIOSELECTIVE BETA BLOCKERS	d00350	PREDNISONE	HORMONES/HORMONE MODIFIERS	ADRENAL CORTICAL STEROIDS	GLUCOCORTICOIDS	0.3653	17.0806	1.9714	1.08486	7	267	36	0.444858	15.1741	1.49771	1.95745	6	237	24	1.52115	Moderate	2	967	822	0.0887084
d00278	LEVOTHYROXINE	HORMONES/HORMONE MODIFIERS	THYROID HORMONES		d00999	DICYCLOMINE	GASTROINTESTINAL AGENTS	FUNCTIONAL BOWEL DISORDER AGENTS	ANTICHOLINERGICS/ANTISPASMODICS	0.3638	15.9474	0.3638	6.27061	4	219	4	0.164306	15.5402	0.713856	1.48111	1	208	7	3.87586
d00168	ALPRAZOLAM	CENTRAL NERVOUS SYSTEM AGENTS	ANXIOLYTICS, SEDATIVES, AND HYPNOTICS	BENZODIAZEPINES	d03849	ALENDRONATE	METABOLIC AGENTS	BONE RESORPTION INHIBITORS	BISPHOSPHONATES	0.3633	1.2332	3.8058	7.7408	4	19	51	0.231275	2.95796	4.80434	1.62743	2	36	61	4.68412		0	252	606	0
d00278	LEVOTHYROXINE	HORMONES/HORMONE MODIFIERS	THYROID HORMONES		d03189	TORSEMIDE	CARDIOVASCULAR AGENTS	DIURETICS	LOOP DIURETICS	0.3631	15.9474	0.568	4.00856	3	219	5	0.118002	15.5402	0.480062	1.58175	1	208	7	2.79515
d00348	PRAVASTATIN	METABOLIC AGENTS	ANTIHYPERLIPIDEMIC AGENTS	HMG-COA REDUCTASE INHIBITORS	d03807	METFORMIN	METABOLIC AGENTS	ANTIDIABETIC AGENTS	BIGUANIDES	0.3628	2.7847	9.6251	1.35358	8	47	172	0.32655	2.73226	8.29091	1.44154	7	40	151	1.39756	None	10	1054	1966	0.170141
d00004	ATENOLOL	CARDIOVASCULAR AGENTS	BETA-ADRENERGIC BLOCKING AGENTS	CARDIOSELECTIVE BETA BLOCKERS	d00051	NIFEDIPINE	CARDIOVASCULAR AGENTS	CALCIUM CHANNEL BLOCKING AGENTS		0.3624	9.186	2.0235	1.94966	6	129	36	0.235392	9.3916	1.26125	1.98725	5	141	27	1.96845	Moderate	47	1005	1078	1.52949
d04258	CLOPIDOGREL	COAGULATION MODIFIERS	ANTIPLATELET AGENTS	PLATELET AGGREGATION INHIBITORS	d04851	ROSUVASTATIN	METABOLIC AGENTS	ANTIHYPERLIPIDEMIC AGENTS	HMG-COA REDUCTASE INHIBITORS	0.3605	4.3349	3.4402	2.41737	5	78	54	0.242283	7.53579	2.35789	1.36355	5	114	41	1.89046	None	15	4621	816	0.140248
d00004	ATENOLOL	CARDIOVASCULAR AGENTS	BETA-ADRENERGIC BLOCKING AGENTS	CARDIOSELECTIVE BETA BLOCKERS	d04145	PRAMIPEXOLE	CENTRAL NERVOUS SYSTEM AGENTS	ANTIPARKINSON AGENTS	DOPAMINERGIC ANTIPARKINSONISM AGENTS	0.3605	9.186	0.6757	5.80798	2	129	7		9.3916	0.503145	0		141	8	2.90399
d00253	HYDROCHLOROTHIAZIDE	CARDIOVASCULAR AGENTS	DIURETICS	THIAZIDE DIURETICS	d03821	LOSARTAN	CARDIOVASCULAR AGENTS	ANGIOTENSIN II INHIBITORS		0.3595	8.7096	4.1203	1.00178	6	144	65	0.548015	9.38642	3.64034	1.6038	8	148	53	1.30279	None	192	1091	1306	4.7508
d00321	NITROGLYCERIN	CARDIOVASCULAR AGENTS	ANTIANGINAL AGENTS		d00732	LISINOPRIL	CARDIOVASCULAR AGENTS	ANGIOTENSIN CONVERTING ENZYME INHIBITORS		0.3584	1.0037	16.537	2.15927	5	17	266	0.251673	1.68559	12.108	1.23314	3	26	200	1.6962	Moderate	1	456	423	0.18278
d03864	GLIMEPIRIDE	METABOLIC AGENTS	ANTIDIABETIC AGENTS	SULFONYLUREAS	d04442	PIOGLITAZONE	METABOLIC AGENTS	ANTIDIABETIC AGENTS	THIAZOLIDINEDIONES	0.3581	2.3113	2.3105	6.70567	6	36	40	0.124608	1.87923	2.76239	2.40038	2	33	46	4.55303	None	109	432	1422	6.2557
d00248	GLYBURIDE	METABOLIC AGENTS	ANTIDIABETIC AGENTS	SULFONYLUREAS	d03052	HYDROCHLOROTHIAZIDE; TRIAMTERENE	CARDIOVASCULAR AGENTS	DIURETICS	POTASSIUM-SPARING DIURETICS	0.3578	2.0886	3.4784	4.92499	4	37	50		2.26967	3.3163	0		42	45	2.4625		0	830	20	0
d00021	RANITIDINE	GASTROINTESTINAL AGENTS	H2 ANTAGONISTS		d00253	HYDROCHLOROTHIAZIDE	CARDIOVASCULAR AGENTS	DIURETICS	THIAZIDE DIURETICS	0.3576	3.0959	8.7096	1.32621	4	51	144	0.198892	1.64261	9.38642	1.28998	3	33	148	1.3081		5	335	1091	0.482318
d00022	WARFARIN	COAGULATION MODIFIERS	ANTICOAGULANTS	COUMARINS AND INDANEDIONES	d00358	PROPAFENONE	CARDIOVASCULAR AGENTS	ANTIARRHYTHMIC AGENTS	GROUP I ANTIARRHYTHMICS	0.3575	7.7629	0.3575	12.8818	3	116	3		7.94499	0.133554	0		114	1	6.44089
d03847	CARVEDILOL	CARDIOVASCULAR AGENTS	BETA-ADRENERGIC BLOCKING AGENTS	NON-CARDIOSELECTIVE BETA BLOCKERS	d04289	MONTELUKAST	RESPIRATORY AGENTS	LEUKOTRIENE MODIFIERS		0.3565	4.7991	2.4858	2.98836	3	70	29		2.7038	1.77147	0		49	27	1.49418		0	580	299	0
d00210	DIGOXIN	CARDIOVASCULAR AGENTS	ANTIARRHYTHMIC AGENTS	GROUP V ANTIARRHYTHMICS	d04105	ATORVASTATIN	METABOLIC AGENTS	ANTIHYPERLIPIDEMIC AGENTS	HMG-COA REDUCTASE INHIBITORS	0.3565	2.3643	10.6506	1.41574	7	36	156	0.369325	3.0303	15.2683	0.79824	5	52	224	1.10699	Moderate	11	707	2188	0.250703
d00060	METHOTREXATE	ANTINEOPLASTICS	ANTIMETABOLITES		d00350	PREDNISONE	HORMONES/HORMONE MODIFIERS	ADRENAL CORTICAL STEROIDS	GLUCOCORTICOIDS	0.3558	1.2719	1.9714	14.1899	4	15	36	0.163357	0.471929	1.49771	23.1118	2	5	24	18.6508
d00749	ALBUTEROL	RESPIRATORY AGENTS	BRONCHODILATORS	ADRENERGIC BRONCHODILATORS	d04113	VALSARTAN	CARDIOVASCULAR AGENTS	ANGIOTENSIN II INHIBITORS		0.3555	3.0747	4.7043	2.45777	5	52	74	0.176031	3.58354	4.03487	1.21744	2	54	69	1.8376	None	0	1193	763	0
d00044	CLONIDINE	CARDIOVASCULAR AGENTS	ANTIADRENERGIC AGENTS, CENTRALLY ACTING		d00278	LEVOTHYROXINE	HORMONES/HORMONE MODIFIERS	THYROID HORMONES		0.3554	1.3394	15.9474	1.66386	6	25	219	0.14758	1.68901	15.5402	0.56226	4	28	208	1.11306	None	1	455	114	0.679699
d00278	LEVOTHYROXINE	HORMONES/HORMONE MODIFIERS	THYROID HORMONES		d04300	RISEDRONATE	METABOLIC AGENTS	BONE RESORPTION INHIBITORS	BISPHOSPHONATES	0.3548	15.9474	1.4759	1.50743	4	219	22	0.545521	15.5402	2.72898	1.28634	8	208	37	1.39688		0	114	436	0
d00023	ALLOPURINOL	METABOLIC AGENTS	ANTIGOUT AGENTS		d00373	SPIRONOLACTONE	CARDIOVASCULAR AGENTS	DIURETICS	POTASSIUM-SPARING DIURETICS	0.3544	4.2888	1.8439	4.48147	5	59	30	0.278981	3.62274	1.52925	5.03567	3	62	26	4.75857	None	3	364	589	0.49333
d00348	PRAVASTATIN	METABOLIC AGENTS	ANTIHYPERLIPIDEMIC AGENTS	HMG-COA REDUCTASE INHIBITORS	d00732	LISINOPRIL	CARDIOVASCULAR AGENTS	ANGIOTENSIN CONVERTING ENZYME INHIBITORS		0.3538	2.7847	16.537	0.76829	9	47	266	0.259131	2.73226	12.108	0.78329	4	40	200	0.775791	None	5	1054	423	0.395387
d00013	ENALAPRIL	CARDIOVASCULAR AGENTS	ANGIOTENSIN CONVERTING ENZYME INHIBITORS		d04105	ATORVASTATIN	METABOLIC AGENTS	ANTIHYPERLIPIDEMIC AGENTS	HMG-COA REDUCTASE INHIBITORS	0.3533	1.3987	10.6506	2.37162	8	27	156	0.429273	2.99428	15.2683	0.93897	6	49	224	1.65529	None	13	678	2188	0.308958
d04300	RISEDRONATE	METABOLIC AGENTS	BONE RESORPTION INHIBITORS	BISPHOSPHONATES	d04749	ESOMEPRAZOLE	GASTROINTESTINAL AGENTS	PROTON PUMP INHIBITORS		0.3528	1.4759	3.8572	6.19726	4	22	65	0.270733	2.72898	4.69558	2.11277	3	37	69	4.15501		0	436	373	0
d00019	NAPROXEN	CENTRAL NERVOUS SYSTEM AGENTS	ANALGESICS	NONSTEROIDAL ANTI-INFLAMMATORY AGENTS	d00732	LISINOPRIL	CARDIOVASCULAR AGENTS	ANGIOTENSIN CONVERTING ENZYME INHIBITORS		0.3528	0.9524	16.537	2.24002	5	20	266	0.354689	1.63335	12.108	1.79348	4	26	200	2.01675	Moderate	1	1112	423	0.0749528
d00236	FLUOXETINE	PSYCHOTHERAPEUTIC AGENTS	ANTIDEPRESSANTS	SSRI ANTIDEPRESSANTS	d03821	LOSARTAN	CARDIOVASCULAR AGENTS	ANGIOTENSIN II INHIBITORS		0.352	1.6332	4.1203	5.23088	3	20	65	0.102742	1.22819	3.64034	2.29796	1	19	53	3.76442		6	1400	1306	0.115695
d00021	RANITIDINE	GASTROINTESTINAL AGENTS	H2 ANTAGONISTS		d03807	METFORMIN	METABOLIC AGENTS	ANTIDIABETIC AGENTS	BIGUANIDES	0.3517	3.0959	9.6251	1.18027	6	51	172	0.0538414	1.64261	8.29091	0.39535	2	33	151	0.787809	Moderate	7	335	1966	0.374716
d03182	GABAPENTIN	CENTRAL NERVOUS SYSTEM AGENTS	ANTICONVULSANTS	GAMMA-AMINOBUTYRIC ACID ANALOGS	d04749	ESOMEPRAZOLE	GASTROINTESTINAL AGENTS	PROTON PUMP INHIBITORS		0.3493	3.2797	3.8572	2.76116	6	55	65	0.198798	2.86941	4.69558	1.47547	2	44	69	2.11831	None	1	866	373	0.109146
d00013	ENALAPRIL	CARDIOVASCULAR AGENTS	ANGIOTENSIN CONVERTING ENZYME INHIBITORS		d00746	SIMVASTATIN	METABOLIC AGENTS	ANTIHYPERLIPIDEMIC AGENTS	HMG-COA REDUCTASE INHIBITORS	0.3492	1.3987	19.6523	1.27039	7	27	305	0.601294	2.99428	14.2557	1.40865	10	49	231	1.33952	None	11	678	2289	0.249891
d00134	METOPROLOL	CARDIOVASCULAR AGENTS	BETA-ADRENERGIC BLOCKING AGENTS	CARDIOSELECTIVE BETA BLOCKERS	d00365	QUINAPRIL	CARDIOVASCULAR AGENTS	ANGIOTENSIN CONVERTING ENZYME INHIBITORS		0.3491	17.0806	1.0099	2.0238	4	267	15	0.329569	15.1741	1.35555	1.60225	7	237	24	1.81302		4	967	96	1.51913
d00150	COLCHICINE	METABOLIC AGENTS	ANTIGOUT AGENTS		d00732	LISINOPRIL	CARDIOVASCULAR AGENTS	ANGIOTENSIN CONVERTING ENZYME INHIBITORS		0.348	0.9131	16.537	2.30465	5	14	266	0.0632783	0.570002	12.108	0.91686	2	13	200	1.61076	None	0	370	423	0
d00236	FLUOXETINE	PSYCHOTHERAPEUTIC AGENTS	ANTIDEPRESSANTS	SSRI ANTIDEPRESSANTS	d03182	GABAPENTIN	CENTRAL NERVOUS SYSTEM AGENTS	ANTICONVULSANTS	GAMMA-AMINOBUTYRIC ACID ANALOGS	0.3479	1.6332	3.2797	6.49503	4	20	55	0.155409	1.22819	2.86941	4.40979	3	19	44	5.45241		28	1400	866	0.814226
d00004	ATENOLOL	CARDIOVASCULAR AGENTS	BETA-ADRENERGIC BLOCKING AGENTS	CARDIOSELECTIVE BETA BLOCKERS	d00150	COLCHICINE	METABOLIC AGENTS	ANTIGOUT AGENTS		0.3473	9.186	0.9131	4.14057	4	129	14	0.173894	9.3916	0.570002	3.2484	4	141	13	3.69449		2	1005	370	0.189625
d04105	ATORVASTATIN	METABOLIC AGENTS	ANTIHYPERLIPIDEMIC AGENTS	HMG-COA REDUCTASE INHIBITORS	d04261	RALOXIFENE	ANTINEOPLASTICS	ANTINEOPLASTIC HORMONES		0.3469	10.6506	1.3966	2.33216	5	156	21	0.403906	15.2683	1.86192	1.42078	5	224	20	1.87647	None	6	2188	340	0.284353
d00245	GEMFIBROZIL	METABOLIC AGENTS	ANTIHYPERLIPIDEMIC AGENTS	FIBRIC ACID DERIVATIVES	d03807	METFORMIN	METABOLIC AGENTS	ANTIDIABETIC AGENTS	BIGUANIDES	0.3463	1.3073	9.6251	2.75215	5	20	172	0.0620529	1.0867	8.29091	0.68873	1	17	151	1.72044	None	7	390	1966	0.321872
d00134	METOPROLOL	CARDIOVASCULAR AGENTS	BETA-ADRENERGIC BLOCKING AGENTS	CARDIOSELECTIVE BETA BLOCKERS	d03428	ACETAMINOPHEN; HYDROCODONE	CENTRAL NERVOUS SYSTEM AGENTS	ANALGESICS	MISCELLANEOUS ANALGESICS	0.346	17.0806	2.0092	1.00821	8	267	37	0.343124	15.1741	2.95641	0.76486	4	237	34	0.886537	None	0	967	111	0
d04105	ATORVASTATIN	METABOLIC AGENTS	ANTIHYPERLIPIDEMIC AGENTS	HMG-COA REDUCTASE INHIBITORS	d04497	ASPIRIN; DIPYRIDAMOLE	CENTRAL NERVOUS SYSTEM AGENTS	ANALGESICS	SALICYLATES	0.3458	10.6506	1.3002	2.49713	4	156	17	0.111805	15.2683	0.617287	1.18627	2	224	9	1.8417		1	2188	437	0.0368726
d00004	ATENOLOL	CARDIOVASCULAR AGENTS	BETA-ADRENERGIC BLOCKING AGENTS	CARDIOSELECTIVE BETA BLOCKERS	d03828	LANSOPRAZOLE	GASTROINTESTINAL AGENTS	PROTON PUMP INHIBITORS		0.3452	9.186	1.5329	2.45149	6	129	23	0.384851	9.3916	2.89287	1.41652	7	141	40	1.93401	None	0	1005	588	0
d00051	NIFEDIPINE	CARDIOVASCULAR AGENTS	CALCIUM CHANNEL BLOCKING AGENTS		d00134	METOPROLOL	CARDIOVASCULAR AGENTS	BETA-ADRENERGIC BLOCKING AGENTS	CARDIOSELECTIVE BETA BLOCKERS	0.3436	2.0235	17.0806	0.99414	6	36	267	0.328709	1.26125	15.1741	1.71754	4	27	237	1.35584	Moderate	19	1078	967	0.642601
d03821	LOSARTAN	CARDIOVASCULAR AGENTS	ANGIOTENSIN II INHIBITORS		d04258	CLOPIDOGREL	COAGULATION MODIFIERS	ANTIPLATELET AGENTS	PLATELET AGGREGATION INHIBITORS	0.3433	4.1203	4.3349	1.92206	5	65	78	0.735038	3.64034	7.53579	2.67941	9	53	114	2.30074	None	6	1306	4621	0.0350514
d00023	ALLOPURINOL	METABOLIC AGENTS	ANTIGOUT AGENTS		d00150	COLCHICINE	METABOLIC AGENTS	ANTIGOUT AGENTS		0.3429	4.2888	0.9131	8.75615	6	59	14	0.37303	3.62274	0.570002	18.0647	8	62	13	13.4104	None	118	364	370	30.8896
d00141	FAMOTIDINE	GASTROINTESTINAL AGENTS	H2 ANTAGONISTS		d00278	LEVOTHYROXINE	HORMONES/HORMONE MODIFIERS	THYROID HORMONES		0.3429	1.1538	15.9474	1.86358	3	16	219	0.028882	0.982514	15.5402	0.18916	1	14	208	1.02637
d00732	LISINOPRIL	CARDIOVASCULAR AGENTS	ANGIOTENSIN CONVERTING ENZYME INHIBITORS		d04040	FEXOFENADINE	RESPIRATORY AGENTS	ANTIHISTAMINES		0.3429	16.537	1.8955	1.09392	5	266	28	0.311311	12.108	1.73332	1.48335	3	200	20	1.28863	None	1	423	166	0.502093
d00345	POTASSIUM CHLORIDE	NUTRITIONAL PRODUCTS	MINERALS AND ELECTROLYTES		d00910	ZOLPIDEM	CENTRAL NERVOUS SYSTEM AGENTS	ANXIOLYTICS, SEDATIVES, AND HYPNOTICS	MISCELLANEOUS ANXIOLYTICS, SEDATIVES AND HYPNOTICS	0.3429	6.0296	2.3858	2.38366	4	93	32	0.119742	6.48772	1.77516	1.03973	2	100	27	1.71169		1	639	196	0.281499
d00325	OMEPRAZOLE	GASTROINTESTINAL AGENTS	PROTON PUMP INHIBITORS		d04812	ESCITALOPRAM	PSYCHOTHERAPEUTIC AGENTS	ANTIDEPRESSANTS	SSRI ANTIDEPRESSANTS	0.3427	10.1584	1.4812	2.27759	3	149	18	0.150691	6.99599	1.68988	1.27462	2	103	25	1.77611		9	1265	1002	0.250333
d04105	ATORVASTATIN	METABOLIC AGENTS	ANTIHYPERLIPIDEMIC AGENTS	HMG-COA REDUCTASE INHIBITORS	d04121	TAMSULOSIN	CARDIOVASCULAR AGENTS	ANTIADRENERGIC AGENTS, PERIPHERALLY ACTING		0.3422	10.6506	3.3291	0.96512	8	156	61	0.953844	15.2683	3.41007	1.83198	15	224	60	1.39855	None	0	2188	272	0
d00197	CLONAZEPAM	CENTRAL NERVOUS SYSTEM AGENTS	ANTICONVULSANTS	BENZODIAZEPINE ANTICONVULSANTS	d00746	SIMVASTATIN	METABOLIC AGENTS	ANTIHYPERLIPIDEMIC AGENTS	HMG-COA REDUCTASE INHIBITORS	0.342	1.2166	19.6523	1.43042	5	17	305	0.0991021	0.64969	14.2557	1.07001	2	10	231	1.25021	None	0	329	2289	0
d00236	FLUOXETINE	PSYCHOTHERAPEUTIC AGENTS	ANTIDEPRESSANTS	SSRI ANTIDEPRESSANTS	d00689	AMLODIPINE	CARDIOVASCULAR AGENTS	CALCIUM CHANNEL BLOCKING AGENTS		0.3417	1.6332	10.107	2.07006	4	20	170	0.241882	1.22819	9.37892	2.09983	4	19	159	2.08495		6	1400	1362	0.110938
d00004	ATENOLOL	CARDIOVASCULAR AGENTS	BETA-ADRENERGIC BLOCKING AGENTS	CARDIOSELECTIVE BETA BLOCKERS	d04113	VALSARTAN	CARDIOVASCULAR AGENTS	ANGIOTENSIN II INHIBITORS		0.3417	9.186	4.7043	0.79072	5	129	74	0.287013	9.3916	4.03487	0.75741	6	141	69	0.774066	Moderate	20	1005	763	0.919544
d04105	ATORVASTATIN	METABOLIC AGENTS	ANTIHYPERLIPIDEMIC AGENTS	HMG-COA REDUCTASE INHIBITORS	d04286	FENOFIBRATE	METABOLIC AGENTS	ANTIHYPERLIPIDEMIC AGENTS	FIBRIC ACID DERIVATIVES	0.3417	10.6506	1.8102	1.77233	4	156	26	0.428172	15.2683	2.29542	1.2217	5	224	31	1.49702		103	2188	623	2.664
d00070	FUROSEMIDE	CARDIOVASCULAR AGENTS	DIURETICS	LOOP DIURETICS	d00321	NITROGLYCERIN	CARDIOVASCULAR AGENTS	ANTIANGINAL AGENTS		0.3414	10.0494	1.0037	3.38469	6	169	17	0.524664	10.4435	1.68559	2.98046	9	175	26	3.18258	None	19	760	456	1.93289
d00015	IBUPROFEN	CENTRAL NERVOUS SYSTEM AGENTS	ANALGESICS	NONSTEROIDAL ANTI-INFLAMMATORY AGENTS	d00278	LEVOTHYROXINE	HORMONES/HORMONE MODIFIERS	THYROID HORMONES		0.341	1.1055	15.9474	1.93422	6	20	219	0.05069	0.5542	15.5402	0.58857	2	13	208	1.2614	None	3	1747	114	0.531076
d00070	FUROSEMIDE	CARDIOVASCULAR AGENTS	DIURETICS	LOOP DIURETICS	d04442	PIOGLITAZONE	METABOLIC AGENTS	ANTIDIABETIC AGENTS	THIAZOLIDINEDIONES	0.3408	10.0494	2.3105	1.46775	8	169	40	0.606004	10.4435	2.76239	2.1006	11	175	46	1.78418	Moderate	2	760	1422	0.0652454
d04105	ATORVASTATIN	METABOLIC AGENTS	ANTIHYPERLIPIDEMIC AGENTS	HMG-COA REDUCTASE INHIBITORS	d04245	HYDROCHLOROTHIAZIDE; IRBESARTAN	CARDIOVASCULAR AGENTS	DIURETICS	THIAZIDE DIURETICS	0.3405	10.6506	1.0744	2.97562	3	156	13	0.140654	15.2683	0.914497	1.00734	2	224	15	1.99148		0	2188	77	0
d00746	SIMVASTATIN	METABOLIC AGENTS	ANTIHYPERLIPIDEMIC AGENTS	HMG-COA REDUCTASE INHIBITORS	d04380	CELECOXIB	CENTRAL NERVOUS SYSTEM AGENTS	ANALGESICS	COX-2 INHIBITORS	0.34	19.6523	1.3904	1.2443	4	305	21	0.263947	14.2557	2.08985	0.88595	4	231	28	1.06513		2	2289	934	0.0329815
d00350	PREDNISONE	HORMONES/HORMONE MODIFIERS	ADRENAL CORTICAL STEROIDS	GLUCOCORTICOIDS	d04105	ATORVASTATIN	METABOLIC AGENTS	ANTIHYPERLIPIDEMIC AGENTS	HMG-COA REDUCTASE INHIBITORS	0.3392	1.9714	10.6506	1.6155	5	36	156	0.138262	1.49771	15.2683	0.60462	3	24	224	1.11006	None	7	822	2188	0.137218
d00386	TERAZOSIN	CARDIOVASCULAR AGENTS	ANTIADRENERGIC AGENTS, PERIPHERALLY ACTING		d00563	FINASTERIDE	HORMONES/HORMONE MODIFIERS	5-ALPHA-REDUCTASE INHIBITORS		0.339	2.5573	1.5685	8.45149	5	41	28	0.246328	2.17192	1.52153	7.45401	3	40	23	7.95275	Minor	32	141	342	23.3958
d00134	METOPROLOL	CARDIOVASCULAR AGENTS	BETA-ADRENERGIC BLOCKING AGENTS	CARDIOSELECTIVE BETA BLOCKERS	d04801	OLMESARTAN	CARDIOVASCULAR AGENTS	ANGIOTENSIN II INHIBITORS		0.3382	17.0806	1.1513	1.71982	5	267	20	0.173326	15.1741	2.11325	0.54052	4	237	28	1.13017	None	1	967	332	0.109817
d00045	DILTIAZEM	CARDIOVASCULAR AGENTS	ANTIARRHYTHMIC AGENTS	GROUP IV ANTIARRHYTHMICS	d03864	GLIMEPIRIDE	METABOLIC AGENTS	ANTIDIABETIC AGENTS	SULFONYLUREAS	0.3381	2.5981	2.3113	5.63032	6	39	36	0.0933283	3.47885	1.87923	1.42757	1	58	33	3.52894	None	1	639	432	0.127717
d00910	ZOLPIDEM	CENTRAL NERVOUS SYSTEM AGENTS	ANXIOLYTICS, SEDATIVES, AND HYPNOTICS	MISCELLANEOUS ANXIOLYTICS, SEDATIVES AND HYPNOTICS	d03182	GABAPENTIN	CENTRAL NERVOUS SYSTEM AGENTS	ANTICONVULSANTS	GAMMA-AMINOBUTYRIC ACID ANALOGS	0.3377	2.3858	3.2797	4.31582	4	32	55	0.0749891	1.77516	2.86941	1.47221	1	27	44	2.89401		5	196	866	1.03855
d00051	NIFEDIPINE	CARDIOVASCULAR AGENTS	CALCIUM CHANNEL BLOCKING AGENTS		d00345	POTASSIUM CHLORIDE	NUTRITIONAL PRODUCTS	MINERALS AND ELECTROLYTES		0.3371	2.0235	6.0296	2.76291	4	36	93	0.11853	1.26125	6.48772	1.44855	4	27	100	2.10573		92	1078	639	4.7087
d00314	NIACIN	NUTRITIONAL PRODUCTS	VITAMINS		d00732	LISINOPRIL	CARDIOVASCULAR AGENTS	ANGIOTENSIN CONVERTING ENZYME INHIBITORS		0.3371	1.4395	16.537	1.41609	6	20	266	0.358934	1.53594	12.108	1.93005	3	18	200	1.67307	None	1	711	423	0.117226
d00070	FUROSEMIDE	CARDIOVASCULAR AGENTS	DIURETICS	LOOP DIURETICS	d03752	TACROLIMUS	IMMUNOLOGIC AGENTS	IMMUNOSUPPRESSIVE AGENTS		0.336	10.0494	0.471	7.09869	3	169	6	0.102883	10.4435	0.119259	8.26055	1	175	2	7.67962
d00134	METOPROLOL	CARDIOVASCULAR AGENTS	BETA-ADRENERGIC BLOCKING AGENTS	CARDIOSELECTIVE BETA BLOCKERS	d00141	FAMOTIDINE	GASTROINTESTINAL AGENTS	H2 ANTAGONISTS		0.3355	17.0806	1.1538	1.70239	4	267	16	0.151202	15.1741	0.982514	1.01418	1	237	14	1.35829
d00746	SIMVASTATIN	METABOLIC AGENTS	ANTIHYPERLIPIDEMIC AGENTS	HMG-COA REDUCTASE INHIBITORS	d03873	ANASTROZOLE	ANTINEOPLASTICS	ANTINEOPLASTIC HORMONES		0.3352	19.6523	0.4398	3.87825	3	305	5	0.0996257	14.2557	0.266355	2.62374	1	231	4	3.25099
d00728	RAMIPRIL	CARDIOVASCULAR AGENTS	ANGIOTENSIN CONVERTING ENZYME INHIBITORS		d03807	METFORMIN	METABOLIC AGENTS	ANTIDIABETIC AGENTS	BIGUANIDES	0.3349	2.166	9.6251	1.60639	4	29	172	0.244048	2.33347	8.29091	1.26145	4	33	151	1.43392		11	380	1966	0.519109
d00278	LEVOTHYROXINE	HORMONES/HORMONE MODIFIERS	THYROID HORMONES		d04156	LETROZOLE	ANTINEOPLASTICS	ANTINEOPLASTIC HORMONES		0.3347	15.9474	0.672	3.12318	3	219	7		15.5402	0.289516	0		208	5	1.56159
d03807	METFORMIN	METABOLIC AGENTS	ANTIDIABETIC AGENTS	BIGUANIDES	d04749	ESOMEPRAZOLE	GASTROINTESTINAL AGENTS	PROTON PUMP INHIBITORS		0.3345	9.6251	3.8572	0.90099	7	172	65	0.262205	8.29091	4.69558	0.67352	6	151	69	0.787255	None	0	1966	373	0
d00395	TRAZODONE	PSYCHOTHERAPEUTIC AGENTS	ANTIDEPRESSANTS	PHENYLPIPERAZINE ANTIDEPRESSANTS	d00732	LISINOPRIL	CARDIOVASCULAR AGENTS	ANGIOTENSIN CONVERTING ENZYME INHIBITORS		0.3341	1.0069	16.537	2.00647	7	18	266	0.189258	1.18053	12.108	1.32405	4	19	200	1.66526	Moderate	0	193	423	0
d00253	HYDROCHLOROTHIAZIDE	CARDIOVASCULAR AGENTS	DIURETICS	THIAZIDE DIURETICS	d04749	ESOMEPRAZOLE	GASTROINTESTINAL AGENTS	PROTON PUMP INHIBITORS		0.3336	8.7096	3.8572	0.99301	8	144	65	0.15692	9.38642	4.69558	0.35603	2	148	69	0.674521	Moderate	0	1091	373	0
d00732	LISINOPRIL	CARDIOVASCULAR AGENTS	ANGIOTENSIN CONVERTING ENZYME INHIBITORS		d04332	CITALOPRAM	PSYCHOTHERAPEUTIC AGENTS	ANTIDEPRESSANTS	SSRI ANTIDEPRESSANTS	0.3334	16.537	1.8455	1.09243	6	266	29	0.156837	12.108	1.72819	0.74952	2	200	25	0.920974	None	3	423	1653	0.151266
d04514	PANTOPRAZOLE	GASTROINTESTINAL AGENTS	PROTON PUMP INHIBITORS		d04812	ESCITALOPRAM	PSYCHOTHERAPEUTIC AGENTS	ANTIDEPRESSANTS	SSRI ANTIDEPRESSANTS	0.3331	1.9642	1.4812	11.4492	2	34	18		2.10076	1.68988	0		34	25	5.7246		1	488	1002	0.0721017
d00248	GLYBURIDE	METABOLIC AGENTS	ANTIDIABETIC AGENTS	SULFONYLUREAS	d00345	POTASSIUM CHLORIDE	NUTRITIONAL PRODUCTS	MINERALS AND ELECTROLYTES		0.3326	2.0886	6.0296	2.64106	6	37	93	0.219689	2.26967	6.48772	1.49194	5	42	100	2.0665	None	71	830	639	4.71968
d03052	HYDROCHLOROTHIAZIDE; TRIAMTERENE	CARDIOVASCULAR AGENTS	DIURETICS	POTASSIUM-SPARING DIURETICS	d03849	ALENDRONATE	METABOLIC AGENTS	BONE RESORPTION INHIBITORS	BISPHOSPHONATES	0.3324	3.4784	3.8058	2.51094	3	50	51	0.290638	3.3163	4.80434	1.82417	2	45	61	2.16755		0	20	606	0
d00134	METOPROLOL	CARDIOVASCULAR AGENTS	BETA-ADRENERGIC BLOCKING AGENTS	CARDIOSELECTIVE BETA BLOCKERS	d04261	RALOXIFENE	ANTINEOPLASTICS	ANTINEOPLASTIC HORMONES		0.3302	17.0806	1.3966	1.38421	5	267	21	0.405942	15.1741	1.86192	1.43681	5	237	20	1.41051	None	0	967	340	0
d00070	FUROSEMIDE	CARDIOVASCULAR AGENTS	DIURETICS	LOOP DIURETICS	d04286	FENOFIBRATE	METABOLIC AGENTS	ANTIHYPERLIPIDEMIC AGENTS	FIBRIC ACID DERIVATIVES	0.3301	10.0494	1.8102	1.81459	4	169	26	0.123995	10.4435	2.29542	0.51725	2	175	31	1.16592		4	760	623	0.297846
d00253	HYDROCHLOROTHIAZIDE	CARDIOVASCULAR AGENTS	DIURETICS	THIAZIDE DIURETICS	d03829	AMLODIPINE; BENAZEPRIL	CARDIOVASCULAR AGENTS	ANGIOTENSIN CONVERTING ENZYME INHIBITORS		0.3299	8.7096	1.8688	2.02685	5	144	29	0.155744	9.38642	1.53201	1.08306	5	148	28	1.55495	Moderate	44	1091	79	17.9984
d00070	FUROSEMIDE	CARDIOVASCULAR AGENTS	DIURETICS	LOOP DIURETICS	d00197	CLONAZEPAM	CENTRAL NERVOUS SYSTEM AGENTS	ANTICONVULSANTS	BENZODIAZEPINE ANTICONVULSANTS	0.3299	10.0494	1.2166	2.69833	5	169	17	0.0718279	10.4435	0.64969	1.05862	1	175	10	1.87848	Moderate	1	760	329	0.141001
d00253	HYDROCHLOROTHIAZIDE	CARDIOVASCULAR AGENTS	DIURETICS	THIAZIDE DIURETICS	d05348	EZETIMIBE; SIMVASTATIN	METABOLIC AGENTS	ANTIHYPERLIPIDEMIC AGENTS	HMG-COA REDUCTASE INHIBITORS	0.3298	8.7096	1.5328	2.4704	4	144	25	0.115237	9.38642	4.71717	0.26026	2	148	57	1.36533		0	1091	494	0
d00070	FUROSEMIDE	CARDIOVASCULAR AGENTS	DIURETICS	LOOP DIURETICS	d04812	ESCITALOPRAM	PSYCHOTHERAPEUTIC AGENTS	ANTIDEPRESSANTS	SSRI ANTIDEPRESSANTS	0.3298	10.0494	1.4812	2.21563	5	169	18	0.306518	10.4435	1.68988	1.73681	4	175	25	1.97622	Moderate	0	760	1002	0
d00278	LEVOTHYROXINE	HORMONES/HORMONE MODIFIERS	THYROID HORMONES		d04795	BUDESONIDE; FORMOTEROL	HORMONES/HORMONE MODIFIERS	ADRENAL CORTICAL STEROIDS	GLUCOCORTICOIDS	0.3294	15.9474	0.4767	4.333	2	219	6		15.5402				208
d00321	NITROGLYCERIN	CARDIOVASCULAR AGENTS	ANTIANGINAL AGENTS		d00325	OMEPRAZOLE	GASTROINTESTINAL AGENTS	PROTON PUMP INHIBITORS		0.3289	1.0037	10.1584	3.22578	4	17	149	0.394413	1.68559	6.99599	3.34465	5	26	103	3.28522		1	456	1265	0.0611192
d00749	ALBUTEROL	RESPIRATORY AGENTS	BRONCHODILATORS	ADRENERGIC BRONCHODILATORS	d04105	ATORVASTATIN	METABOLIC AGENTS	ANTIHYPERLIPIDEMIC AGENTS	HMG-COA REDUCTASE INHIBITORS	0.3274	3.0747	10.6506	0.99977	6	52	156	0.634582	3.58354	15.2683	1.1598	8	54	224	1.07978	None	2	1193	2188	0.0270132
d00004	ATENOLOL	CARDIOVASCULAR AGENTS	BETA-ADRENERGIC BLOCKING AGENTS	CARDIOSELECTIVE BETA BLOCKERS	d04286	FENOFIBRATE	METABOLIC AGENTS	ANTIHYPERLIPIDEMIC AGENTS	FIBRIC ACID DERIVATIVES	0.3271	9.186	1.8102	1.96711	4	129	26	0.386327	9.3916	2.29542	1.79207	5	141	31	1.87959		2	1005	623	0.112618
d00325	OMEPRAZOLE	GASTROINTESTINAL AGENTS	PROTON PUMP INHIBITORS		d00910	ZOLPIDEM	CENTRAL NERVOUS SYSTEM AGENTS	ANXIOLYTICS, SEDATIVES, AND HYPNOTICS	MISCELLANEOUS ANXIOLYTICS, SEDATIVES AND HYPNOTICS	0.3269	10.1584	2.3858	1.34882	4	149	32	0.115518	6.99599	1.77516	0.93017	2	103	27	1.1395		3	1265	196	0.426587
d00022	WARFARIN	COAGULATION MODIFIERS	ANTICOAGULANTS	COUMARINS AND INDANEDIONES	d00248	GLYBURIDE	METABOLIC AGENTS	ANTIDIABETIC AGENTS	SULFONYLUREAS	0.3267	7.7629	2.0886	2.01498	5	116	37	0.335952	7.94499	2.26967	1.86303	6	114	42	1.93901	Moderate	6	2162	830	0.117883
d00168	ALPRAZOLAM	CENTRAL NERVOUS SYSTEM AGENTS	ANXIOLYTICS, SEDATIVES, AND HYPNOTICS	BENZODIAZEPINES	d00746	SIMVASTATIN	METABOLIC AGENTS	ANTIHYPERLIPIDEMIC AGENTS	HMG-COA REDUCTASE INHIBITORS	0.3259	1.2332	19.6523	1.34474	4	19	305	0.541786	2.95796	14.2557	1.28483	8	36	231	1.31478		4	252	2289	0.244482
d00023	ALLOPURINOL	METABOLIC AGENTS	ANTIGOUT AGENTS		d00728	RAMIPRIL	CARDIOVASCULAR AGENTS	ANGIOTENSIN CONVERTING ENZYME INHIBITORS		0.3258	4.2888	2.166	3.50717	4	59	29	0.0821961	3.62274	2.33347	0.97233	3	62	33	2.23975		0	364	380	0
d00269	ISOSORBIDE MONONITRATE	CARDIOVASCULAR AGENTS	ANTIANGINAL AGENTS		d00325	OMEPRAZOLE	GASTROINTESTINAL AGENTS	PROTON PUMP INHIBITORS		0.3258	1.2547	10.1584	2.55615	5	23	149	0.117267	1.11338	6.99599	1.50551	4	21	103	2.03083	Minor	0	59	1265	0
d00134	METOPROLOL	CARDIOVASCULAR AGENTS	BETA-ADRENERGIC BLOCKING AGENTS	CARDIOSELECTIVE BETA BLOCKERS	d04293	HYDROCHLOROTHIAZIDE; VALSARTAN	CARDIOVASCULAR AGENTS	DIURETICS	THIAZIDE DIURETICS	0.3256	17.0806	1.3847	1.37666	4	267	22	0.035261	15.1741	1.28367	0.18103	1	237	19	0.778843		0	967	157	0
d00345	POTASSIUM CHLORIDE	NUTRITIONAL PRODUCTS	MINERALS AND ELECTROLYTES		d04538	INSULIN GLARGINE	METABOLIC AGENTS	ANTIDIABETIC AGENTS	INSULIN	0.3253	6.0296	2.5685	2.10047	5	93	39	0.176814	6.48772	1.78746	1.52472	3	100	33	1.81259	Minor	0	639	319	0
d04113	VALSARTAN	CARDIOVASCULAR AGENTS	ANGIOTENSIN II INHIBITORS		d04289	MONTELUKAST	RESPIRATORY AGENTS	LEUKOTRIENE MODIFIERS		0.3252	4.7043	2.4858	2.78093	3	74	29	0.172046	4.03487	1.77147	2.40703	2	69	27	2.59398		1	763	299	0.154539
d04040	FEXOFENADINE	RESPIRATORY AGENTS	ANTIHISTAMINES		d04829	TIOTROPIUM	RESPIRATORY AGENTS	BRONCHODILATORS	ANTICHOLINERGIC BRONCHODILATORS	0.3251	1.8955	1.5529	11.0446	5	28	24		1.73332	1.84971	0		20	25	5.52229	None	0	166	314	0
d00013	ENALAPRIL	CARDIOVASCULAR AGENTS	ANGIOTENSIN CONVERTING ENZYME INHIBITORS		d00253	HYDROCHLOROTHIAZIDE	CARDIOVASCULAR AGENTS	DIURETICS	THIAZIDE DIURETICS	0.3245	1.3987	8.7096	2.66374	6	27	144	0.415023	2.99428	9.38642	1.47666	7	49	148	2.0702	Moderate	56	678	1091	2.66911
d00022	WARFARIN	COAGULATION MODIFIERS	ANTICOAGULANTS	COUMARINS AND INDANEDIONES	d04113	VALSARTAN	CARDIOVASCULAR AGENTS	ANGIOTENSIN II INHIBITORS		0.3243	7.7629	4.7043	0.88803	6	116	74	0.433204	7.94499	4.03487	1.35135	6	114	69	1.11969	None	4	2162	763	0.0854895
d00384	TEMAZEPAM	CENTRAL NERVOUS SYSTEM AGENTS	ANXIOLYTICS, SEDATIVES, AND HYPNOTICS	BENZODIAZEPINES	d00689	AMLODIPINE	CARDIOVASCULAR AGENTS	CALCIUM CHANNEL BLOCKING AGENTS		0.324	0.5303	10.107	6.04507	3	8	170	0.204091	0.946739	9.37892	2.29848	3	16	159	4.17177		0	89	1362	0
d00278	LEVOTHYROXINE	HORMONES/HORMONE MODIFIERS	THYROID HORMONES		d05421	ESZOPICLONE	CENTRAL NERVOUS SYSTEM AGENTS	ANXIOLYTICS, SEDATIVES, AND HYPNOTICS	MISCELLANEOUS ANXIOLYTICS, SEDATIVES AND HYPNOTICS	0.3239	15.9474	0.3239	6.27061	3	219	3		15.5402	0.17949	0		208	3	3.1353
d00134	METOPROLOL	CARDIOVASCULAR AGENTS	BETA-ADRENERGIC BLOCKING AGENTS	CARDIOSELECTIVE BETA BLOCKERS	d03828	LANSOPRAZOLE	GASTROINTESTINAL AGENTS	PROTON PUMP INHIBITORS		0.3236	17.0806	1.5329	1.23592	4	267	23	1.12997	15.1741	2.89287	2.57415	12	237	40	1.90504		0	967	588	0
d00728	RAMIPRIL	CARDIOVASCULAR AGENTS	ANGIOTENSIN CONVERTING ENZYME INHIBITORS		d00746	SIMVASTATIN	METABOLIC AGENTS	ANTIHYPERLIPIDEMIC AGENTS	HMG-COA REDUCTASE INHIBITORS	0.3232	2.166	19.6523	0.75928	5	29	305	0.355084	2.33347	14.2557	1.06743	6	33	231	0.913354	None	23	380	2289	0.932248
d00278	LEVOTHYROXINE	HORMONES/HORMONE MODIFIERS	THYROID HORMONES		d03826	TRAMADOL	CENTRAL NERVOUS SYSTEM AGENTS	ANALGESICS	MISCELLANEOUS ANALGESICS	0.3229	15.9474	1.8395	1.10072	5	219	35	0.425143	15.5402	1.62918	1.67923	5	208	25	1.38997	None	0	114	528	0
d00070	FUROSEMIDE	CARDIOVASCULAR AGENTS	DIURETICS	LOOP DIURETICS	d04829	TIOTROPIUM	RESPIRATORY AGENTS	BRONCHODILATORS	ANTICHOLINERGIC BRONCHODILATORS	0.3227	10.0494	1.5529	2.06783	6	169	24	0.283409	10.4435	1.84971	1.46712	5	175	25	1.76747	None	0	760	314	0
d00345	POTASSIUM CHLORIDE	NUTRITIONAL PRODUCTS	MINERALS AND ELECTROLYTES		d04258	CLOPIDOGREL	COAGULATION MODIFIERS	ANTIPLATELET AGENTS	PLATELET AGGREGATION INHIBITORS	0.3222	6.0296	4.3349	1.2327	7	93	78	0.717518	6.48772	7.53579	1.46761	12	100	114	1.35016	None	0	639	4621	0
d00373	SPIRONOLACTONE	CARDIOVASCULAR AGENTS	DIURETICS	POTASSIUM-SPARING DIURETICS	d04040	FEXOFENADINE	RESPIRATORY AGENTS	ANTIHISTAMINES		0.3221	1.8439	1.8955	9.21573	3	30	28		1.52925	1.73332	0		26	20	4.60787		0	589	166	0
d00021	RANITIDINE	GASTROINTESTINAL AGENTS	H2 ANTAGONISTS		d00325	OMEPRAZOLE	GASTROINTESTINAL AGENTS	PROTON PUMP INHIBITORS		0.3215	3.0959	10.1584	1.02228	5	51	149		1.64261	6.99599	0		33	103	0.51114	None	120	335	1265	9.98341
d04258	CLOPIDOGREL	COAGULATION MODIFIERS	ANTIPLATELET AGENTS	PLATELET AGGREGATION INHIBITORS	d05348	EZETIMIBE; SIMVASTATIN	METABOLIC AGENTS	ANTIHYPERLIPIDEMIC AGENTS	HMG-COA REDUCTASE INHIBITORS	0.3215	4.3349	1.5328	4.83856	4	78	25	0.678997	7.53579	4.71717	1.91011	8	114	57	3.37433		1	4621	494	0.0154444
d00210	DIGOXIN	CARDIOVASCULAR AGENTS	ANTIARRHYTHMIC AGENTS	GROUP V ANTIARRHYTHMICS	d04851	ROSUVASTATIN	METABOLIC AGENTS	ANTIHYPERLIPIDEMIC AGENTS	HMG-COA REDUCTASE INHIBITORS	0.3214	2.3643	3.4402	3.95148	5	36	54	0.0862963	3.0303	2.35789	1.20777	1	52	41	2.57962	None	5	707	816	0.305558
d03807	METFORMIN	METABOLIC AGENTS	ANTIDIABETIC AGENTS	BIGUANIDES	d04293	HYDROCHLOROTHIAZIDE; VALSARTAN	CARDIOVASCULAR AGENTS	DIURETICS	THIAZIDE DIURETICS	0.3212	9.6251	1.3847	2.40999	5	172	22	0.0214556	8.29091	1.28367	0.2016	1	151	19	1.30579	Moderate	1	1966	157	0.114222
d00048	VERAPAMIL	CARDIOVASCULAR AGENTS	ANTIARRHYTHMIC AGENTS	GROUP IV ANTIARRHYTHMICS	d00732	LISINOPRIL	CARDIOVASCULAR AGENTS	ANGIOTENSIN CONVERTING ENZYME INHIBITORS		0.3206	1.6446	16.537	1.17882	5	26	266	0.146955	1.09694	12.108	1.10644	1	16	200	1.14263	Minor	5	1270	423	0.32814
d00278	LEVOTHYROXINE	HORMONES/HORMONE MODIFIERS	THYROID HORMONES		d03221	PREDNISOLONE OPHTHALMIC	TOPICAL AGENTS	OPHTHALMIC PREPARATIONS	OPHTHALMIC STEROIDS	0.3205	15.9474	0.5191	3.87157	3	219	9	0.0769249	15.5402	0.358281	1.38162	1	208	5	2.62659
d03821	LOSARTAN	CARDIOVASCULAR AGENTS	ANGIOTENSIN II INHIBITORS		d03847	CARVEDILOL	CARDIOVASCULAR AGENTS	BETA-ADRENERGIC BLOCKING AGENTS	NON-CARDIOSELECTIVE BETA BLOCKERS	0.3204	4.1203	4.7991	1.62033	5	65	70	0.122467	3.64034	2.7038	1.24423	3	53	49	1.43228	None	26	1306	580	1.21014
d00345	POTASSIUM CHLORIDE	NUTRITIONAL PRODUCTS	MINERALS AND ELECTROLYTES		d04332	CITALOPRAM	PSYCHOTHERAPEUTIC AGENTS	ANTIDEPRESSANTS	SSRI ANTIDEPRESSANTS	0.3199	6.0296	1.8455	2.87483	5	93	29	0.146151	6.48772	1.72819	1.30351	2	100	25	2.08917	None	1	639	1653	0.0333779
d00002	AMIODARONE	CARDIOVASCULAR AGENTS	ANTIARRHYTHMIC AGENTS	GROUP III ANTIARRHYTHMICS	d00134	METOPROLOL	CARDIOVASCULAR AGENTS	BETA-ADRENERGIC BLOCKING AGENTS	CARDIOSELECTIVE BETA BLOCKERS	0.3197	1.0994	17.0806	1.70249	4	14	267	0.676855	1.86306	15.1741	2.39423	7	26	237	2.04836		46	723	967	2.31967
d03849	ALENDRONATE	METABOLIC AGENTS	BONE RESORPTION INHIBITORS	BISPHOSPHONATES	d04105	ATORVASTATIN	METABOLIC AGENTS	ANTIHYPERLIPIDEMIC AGENTS	HMG-COA REDUCTASE INHIBITORS	0.319	3.8058	10.6506	0.78699	5	51	156	1.49617	4.80434	15.2683	2.03965	18	61	224	1.41332	None	4	606	2188	0.106359
d00732	LISINOPRIL	CARDIOVASCULAR AGENTS	ANGIOTENSIN CONVERTING ENZYME INHIBITORS		d03826	TRAMADOL	CENTRAL NERVOUS SYSTEM AGENTS	ANALGESICS	MISCELLANEOUS ANALGESICS	0.3189	16.537	1.8395	1.04833	6	266	35	0.245418	12.108	1.62918	1.24412	5	200	25	1.14622	None	2	423	528	0.31571
d00022	WARFARIN	COAGULATION MODIFIERS	ANTICOAGULANTS	COUMARINS AND INDANEDIONES	d04851	ROSUVASTATIN	METABOLIC AGENTS	ANTIHYPERLIPIDEMIC AGENTS	HMG-COA REDUCTASE INHIBITORS	0.3184	7.7629	3.4402	1.19224	4	116	54	0.190462	7.94499	2.35789	1.0167	3	114	41	1.10447		11	2162	816	0.219826
d00278	LEVOTHYROXINE	HORMONES/HORMONE MODIFIERS	THYROID HORMONES		d04261	RALOXIFENE	ANTINEOPLASTICS	ANTINEOPLASTIC HORMONES		0.3182	15.9474	1.3966	1.42869	5	219	21	0.126728	15.5402	1.86192	0.43798	2	208	20	0.933336	Moderate	2	114	340	1.8192
d00373	SPIRONOLACTONE	CARDIOVASCULAR AGENTS	DIURETICS	POTASSIUM-SPARING DIURETICS	d00910	ZOLPIDEM	CENTRAL NERVOUS SYSTEM AGENTS	ANXIOLYTICS, SEDATIVES, AND HYPNOTICS	MISCELLANEOUS ANXIOLYTICS, SEDATIVES AND HYPNOTICS	0.318	1.8439	2.3858	7.22863	4	30	32		1.52925	1.77516	0		26	27	3.61431		0	589	196	0
d00329	OXYCODONE	CENTRAL NERVOUS SYSTEM AGENTS	ANALGESICS	NARCOTIC ANALGESICS	d00746	SIMVASTATIN	METABOLIC AGENTS	ANTIHYPERLIPIDEMIC AGENTS	HMG-COA REDUCTASE INHIBITORS	0.318	0.7801	19.6523	2.07426	4	12	305	0.157138	0.738426	14.2557	1.49274	2	8	231	1.7835		3	397	2289	0.116391
d00746	SIMVASTATIN	METABOLIC AGENTS	ANTIHYPERLIPIDEMIC AGENTS	HMG-COA REDUCTASE INHIBITORS	d04276	BUDESONIDE	HORMONES/HORMONE MODIFIERS	ADRENAL CORTICAL STEROIDS	GLUCOCORTICOIDS	0.3179	19.6523	0.6707	2.41184	3	305	7		14.2557	0.192133	0		231	4	1.20592		2	2289	726	0.0424307
d00348	PRAVASTATIN	METABOLIC AGENTS	ANTIHYPERLIPIDEMIC AGENTS	HMG-COA REDUCTASE INHIBITORS	d03821	LOSARTAN	CARDIOVASCULAR AGENTS	ANGIOTENSIN II INHIBITORS		0.3169	2.7847	4.1203	2.76194	5	47	65	0.256782	2.73226	3.64034	2.58167	2	40	53	2.6718	None	10	1054	1306	0.256123
d00746	SIMVASTATIN	METABOLIC AGENTS	ANTIHYPERLIPIDEMIC AGENTS	HMG-COA REDUCTASE INHIBITORS	d04532	MELOXICAM	CENTRAL NERVOUS SYSTEM AGENTS	ANALGESICS	NONSTEROIDAL ANTI-INFLAMMATORY AGENTS	0.3167	19.6523	1.9949	0.80782	5	305	26	0.0300079	14.2557	1.20504	0.17468	1	231	14	0.49125	None	0	2289	237	0
d00749	ALBUTEROL	RESPIRATORY AGENTS	BRONCHODILATORS	ADRENERGIC BRONCHODILATORS	d04572	FORMOTEROL	RESPIRATORY AGENTS	BRONCHODILATORS	ADRENERGIC BRONCHODILATORS	0.3163	3.0747	0.5075	20.2703	5	52	7		3.58354	0.115967	0		54	2	10.1352	None	297	1193	761	11.5336
d00134	METOPROLOL	CARDIOVASCULAR AGENTS	BETA-ADRENERGIC BLOCKING AGENTS	CARDIOSELECTIVE BETA BLOCKERS	d03181	VENLAFAXINE	PSYCHOTHERAPEUTIC AGENTS	ANTIDEPRESSANTS	SSNRI ANTIDEPRESSANTS	0.3161	17.0806	1.1581	1.59799	4	267	12		15.1741	1.3717	0		237	15	0.798995
d00019	NAPROXEN	CENTRAL NERVOUS SYSTEM AGENTS	ANALGESICS	NONSTEROIDAL ANTI-INFLAMMATORY AGENTS	d00325	OMEPRAZOLE	GASTROINTESTINAL AGENTS	PROTON PUMP INHIBITORS		0.3161	0.9524	10.1584	3.26723	4	20	149	0.0580678	1.63335	6.99599	0.50817	2	26	103	1.8877		19	1112	1265	0.476202
d00023	ALLOPURINOL	METABOLIC AGENTS	ANTIGOUT AGENTS		d00245	GEMFIBROZIL	METABOLIC AGENTS	ANTIHYPERLIPIDEMIC AGENTS	FIBRIC ACID DERIVATIVES	0.3158	4.2888	1.3073	5.6325	4	59	20		3.62274	1.0867	0		62	17	2.81625		0	364	390	0
d00060	METHOTREXATE	ANTINEOPLASTICS	ANTIMETABOLITES		d03849	ALENDRONATE	METABOLIC AGENTS	BONE RESORPTION INHIBITORS	BISPHOSPHONATES	0.3157	1.2719	3.8058	6.52192	3	15	51		0.471929	4.80434	0		5	61	3.26096
d00023	ALLOPURINOL	METABOLIC AGENTS	ANTIGOUT AGENTS		d05348	EZETIMIBE; SIMVASTATIN	METABOLIC AGENTS	ANTIHYPERLIPIDEMIC AGENTS	HMG-COA REDUCTASE INHIBITORS	0.3156	4.2888	1.5328	4.80082	3	59	25	0.408876	3.62274	4.71717	2.39262	5	62	57	3.59672		0	364	494	0
d00278	LEVOTHYROXINE	HORMONES/HORMONE MODIFIERS	THYROID HORMONES		d04899	MEMANTINE	CENTRAL NERVOUS SYSTEM AGENTS	MISCELLANEOUS CENTRAL NERVOUS SYSTEM AGENTS		0.3147	15.9474	0.6915	2.85374	4	219	10	0.127579	15.5402	0.612173	1.34106	1	208	12	2.0974		0	114	424	0
d00967	BACLOFEN	CENTRAL NERVOUS SYSTEM AGENTS	MUSCLE RELAXANTS	SKELETAL MUSCLE RELAXANTS	d03849	ALENDRONATE	METABOLIC AGENTS	BONE RESORPTION INHIBITORS	BISPHOSPHONATES	0.314	0.5039	3.8058	16.3734	2	4	51		0.120446	4.80434	0		2	61	8.18671
d00384	TEMAZEPAM	CENTRAL NERVOUS SYSTEM AGENTS	ANXIOLYTICS, SEDATIVES, AND HYPNOTICS	BENZODIAZEPINES	d00732	LISINOPRIL	CARDIOVASCULAR AGENTS	ANGIOTENSIN CONVERTING ENZYME INHIBITORS		0.3137	0.5303	16.537	3.57714	4	8	266	0.22286	0.946739	12.108	1.94414	4	16	200	2.76064		0	89	423	0
d04113	VALSARTAN	CARDIOVASCULAR AGENTS	ANGIOTENSIN II INHIBITORS		d04611	FLUTICASONE; SALMETEROL	RESPIRATORY AGENTS	BRONCHODILATORS	ADRENERGIC BRONCHODILATORS	0.3129	4.7043	2.8601	2.32557	4	74	38	0.130981	4.03487	2.88902	1.12364	2	69	42	1.72461		0	763	623	0
d00325	OMEPRAZOLE	GASTROINTESTINAL AGENTS	PROTON PUMP INHIBITORS		d04289	MONTELUKAST	RESPIRATORY AGENTS	LEUKOTRIENE MODIFIERS		0.3128	10.1584	2.4858	1.23873	3	149	29	0.161153	6.99599	1.77147	1.30034	3	103	27	1.26954		3	1265	299	0.279636
d00746	SIMVASTATIN	METABOLIC AGENTS	ANTIHYPERLIPIDEMIC AGENTS	HMG-COA REDUCTASE INHIBITORS	d00963	CYCLOBENZAPRINE	CENTRAL NERVOUS SYSTEM AGENTS	MUSCLE RELAXANTS	SKELETAL MUSCLE RELAXANTS	0.3125	19.6523	0.4235	3.75477	4	305	8	0.232946	14.2557	0.706151	2.31402	5	231	12	3.03439		0	2289	64	0
d00132	HYDRALAZINE	CARDIOVASCULAR AGENTS	VASODILATORS		d00134	METOPROLOL	CARDIOVASCULAR AGENTS	BETA-ADRENERGIC BLOCKING AGENTS	CARDIOSELECTIVE BETA BLOCKERS	0.3122	0.7475	17.0806	2.44522	5	16	267	0.389075	0.561994	15.1741	4.56246	5	10	237	3.50384	Minor	10	431	967	0.84592
d00170	ASPIRIN	CENTRAL NERVOUS SYSTEM AGENTS	ANALGESICS	SALICYLATES	d04611	FLUTICASONE; SALMETEROL	RESPIRATORY AGENTS	BRONCHODILATORS	ADRENERGIC BRONCHODILATORS	0.3116	4.726	2.8601	2.30527	4	88	38	0.383106	2.99783	2.88902	4.42345	5	64	42	3.36436		0	7328	623	0
d00746	SIMVASTATIN	METABOLIC AGENTS	ANTIHYPERLIPIDEMIC AGENTS	HMG-COA REDUCTASE INHIBITORS	d04373	INSULIN LISPRO	METABOLIC AGENTS	ANTIDIABETIC AGENTS	INSULIN	0.3115	19.6523	0.4096	3.86977	3	305	5	0.0183022	14.2557	0.271702	0.47252	1	231	6	2.17115
d00134	METOPROLOL	CARDIOVASCULAR AGENTS	BETA-ADRENERGIC BLOCKING AGENTS	CARDIOSELECTIVE BETA BLOCKERS	d04538	INSULIN GLARGINE	METABOLIC AGENTS	ANTIDIABETIC AGENTS	INSULIN	0.3105	17.0806	2.5685	0.70775	5	267	39	0.258181	15.1741	1.78746	0.95189	7	237	33	0.829819	Moderate	0	967	319	0
d00278	LEVOTHYROXINE	HORMONES/HORMONE MODIFIERS	THYROID HORMONES		d00348	PRAVASTATIN	METABOLIC AGENTS	ANTIHYPERLIPIDEMIC AGENTS	HMG-COA REDUCTASE INHIBITORS	0.3102	15.9474	2.7847	0.69851	7	219	47	0.211803	15.5402	2.73226	0.49883	2	208	40	0.598671	None	1	114	1054	0.293419
d00023	ALLOPURINOL	METABOLIC AGENTS	ANTIGOUT AGENTS		d00051	NIFEDIPINE	CARDIOVASCULAR AGENTS	CALCIUM CHANNEL BLOCKING AGENTS		0.3101	4.2888	2.0235	3.57324	3	59	36	0.0316729	3.62274	1.26125	0.69319	1	62	27	2.13321		4	364	1078	0.359396
d04373	INSULIN LISPRO	METABOLIC AGENTS	ANTIDIABETIC AGENTS	INSULIN	d04538	INSULIN GLARGINE	METABOLIC AGENTS	ANTIDIABETIC AGENTS	INSULIN	0.3098	0.4096	2.5685	29.4471	4	5	39	0.126316	0.271702	1.78746	26.0093	3	6	33	27.7282
d00325	OMEPRAZOLE	GASTROINTESTINAL AGENTS	PROTON PUMP INHIBITORS		d00395	TRAZODONE	PSYCHOTHERAPEUTIC AGENTS	ANTIDEPRESSANTS	PHENYLPIPERAZINE ANTIDEPRESSANTS	0.3098	10.1584	1.0069	3.02879	4	149	18	0.331864	6.99599	1.18053	4.01823	4	103	19	3.52351		1	1265	193	0.144406
d00278	LEVOTHYROXINE	HORMONES/HORMONE MODIFIERS	THYROID HORMONES		d04332	CITALOPRAM	PSYCHOTHERAPEUTIC AGENTS	ANTIDEPRESSANTS	SSRI ANTIDEPRESSANTS	0.3091	15.9474	1.8455	1.05026	4	219	29		15.5402	1.72819	0		208	25	0.52513		0	114	1653	0
d04442	PIOGLITAZONE	METABOLIC AGENTS	ANTIDIABETIC AGENTS	THIAZOLIDINEDIONES	d04749	ESOMEPRAZOLE	GASTROINTESTINAL AGENTS	PROTON PUMP INHIBITORS		0.3082	2.3105	3.8572	3.45824	5	40	65	0.174548	2.76239	4.69558	1.34568	3	46	69	2.40196	None	1	1422	373	0.0664698
d00004	ATENOLOL	CARDIOVASCULAR AGENTS	BETA-ADRENERGIC BLOCKING AGENTS	CARDIOSELECTIVE BETA BLOCKERS	d03473	CARBIDOPA; LEVODOPA	CENTRAL NERVOUS SYSTEM AGENTS	ANTIPARKINSON AGENTS	DOPAMINERGIC ANTIPARKINSONISM AGENTS	0.3078	9.186	0.8951	3.74344	2	129	12	0.0834564	9.3916	0.235344	3.77587	2	141	6	3.75966
d00150	COLCHICINE	METABOLIC AGENTS	ANTIGOUT AGENTS		d00689	AMLODIPINE	CARDIOVASCULAR AGENTS	CALCIUM CHANNEL BLOCKING AGENTS		0.3076	0.9131	10.107	3.33308	4	14	170	0.138346	0.570002	9.37892	2.58784	4	13	159	2.96046		0	370	1362	0
d00350	PREDNISONE	HORMONES/HORMONE MODIFIERS	ADRENAL CORTICAL STEROIDS	GLUCOCORTICOIDS	d00746	SIMVASTATIN	METABOLIC AGENTS	ANTIHYPERLIPIDEMIC AGENTS	HMG-COA REDUCTASE INHIBITORS	0.3072	1.9714	19.6523	0.79293	5	36	305	0.130158	1.49771	14.2557	0.60961	2	24	231	0.70127	None	13	822	2289	0.24359
d00732	LISINOPRIL	CARDIOVASCULAR AGENTS	ANGIOTENSIN CONVERTING ENZYME INHIBITORS		d04899	MEMANTINE	CENTRAL NERVOUS SYSTEM AGENTS	MISCELLANEOUS CENTRAL NERVOUS SYSTEM AGENTS		0.307	16.537	0.6915	2.68466	5	266	10	0.27887	12.108	0.612173	3.7623	4	200	12	3.22348	None	0	423	424	0
d00170	ASPIRIN	CENTRAL NERVOUS SYSTEM AGENTS	ANALGESICS	SALICYLATES	d00563	FINASTERIDE	HORMONES/HORMONE MODIFIERS	5-ALPHA-REDUCTASE INHIBITORS		0.3068	4.726	1.5685	4.13883	6	88	28		2.99783	1.52153	0		64	23	2.06941	None	6	7328	342	0.0844059
d00004	ATENOLOL	CARDIOVASCULAR AGENTS	BETA-ADRENERGIC BLOCKING AGENTS	CARDIOSELECTIVE BETA BLOCKERS	d00141	FAMOTIDINE	GASTROINTESTINAL AGENTS	H2 ANTAGONISTS		0.3067	9.186	1.1538	2.89372	3	129	16	0.0984935	9.3916	0.982514	1.0674	2	141	14	1.98056
d00021	RANITIDINE	GASTROINTESTINAL AGENTS	H2 ANTAGONISTS		d00350	PREDNISONE	HORMONES/HORMONE MODIFIERS	ADRENAL CORTICAL STEROIDS	GLUCOCORTICOIDS	0.3065	3.0959	1.9714	5.02191	4	51	36	0.0478618	1.64261	1.49771	1.94548	1	33	24	3.48369		12	335	822	1.53638
d00325	OMEPRAZOLE	GASTROINTESTINAL AGENTS	PROTON PUMP INHIBITORS		d00348	PRAVASTATIN	METABOLIC AGENTS	ANTIHYPERLIPIDEMIC AGENTS	HMG-COA REDUCTASE INHIBITORS	0.3064	10.1584	2.7847	1.08314	4	149	47	0.331419	6.99599	2.73226	1.73383	3	103	40	1.40849		0	1265	1054	0
d00248	GLYBURIDE	METABOLIC AGENTS	ANTIDIABETIC AGENTS	SULFONYLUREAS	d00278	LEVOTHYROXINE	HORMONES/HORMONE MODIFIERS	THYROID HORMONES		0.3059	2.0886	15.9474	0.91841	5	37	219	0.511304	2.26967	15.5402	1.44964	6	42	208	1.18403	Moderate	1	830	114	0.372606
d04289	MONTELUKAST	RESPIRATORY AGENTS	LEUKOTRIENE MODIFIERS		d04851	ROSUVASTATIN	METABOLIC AGENTS	ANTIHYPERLIPIDEMIC AGENTS	HMG-COA REDUCTASE INHIBITORS	0.3059	2.4858	3.4402	3.57709	2	29	54	0.110189	1.77147	2.35789	2.63805	1	27	41	3.10757		0	299	816	0
d00023	ALLOPURINOL	METABOLIC AGENTS	ANTIGOUT AGENTS		d04851	ROSUVASTATIN	METABOLIC AGENTS	ANTIHYPERLIPIDEMIC AGENTS	HMG-COA REDUCTASE INHIBITORS	0.3059	4.2888	3.4402	2.07329	3	59	54		3.62274	2.35789	0		62	41	1.03665		3	364	816	0.356092
d00280	LOVASTATIN	METABOLIC AGENTS	ANTIHYPERLIPIDEMIC AGENTS	HMG-COA REDUCTASE INHIBITORS	d00689	AMLODIPINE	CARDIOVASCULAR AGENTS	CALCIUM CHANNEL BLOCKING AGENTS		0.3056	4.4137	10.107	0.68506	5	72	170	0.287704	3.2709	9.37892	0.93783	4	59	159	0.811447	None	2	529	1362	0.0978656
d00325	OMEPRAZOLE	GASTROINTESTINAL AGENTS	PROTON PUMP INHIBITORS		d00749	ALBUTEROL	RESPIRATORY AGENTS	BRONCHODILATORS	ADRENERGIC BRONCHODILATORS	0.3055	10.1584	3.0747	0.9781	4	149	52	0.283078	6.99599	3.58354	1.12913	6	103	54	1.05362		3	1265	1193	0.0700847
d00365	QUINAPRIL	CARDIOVASCULAR AGENTS	ANGIOTENSIN CONVERTING ENZYME INHIBITORS		d00746	SIMVASTATIN	METABOLIC AGENTS	ANTIHYPERLIPIDEMIC AGENTS	HMG-COA REDUCTASE INHIBITORS	0.3052	1.0099	19.6523	1.53777	4	15	305	0.201925	1.35555	14.2557	1.04493	5	24	231	1.29135		2	96	2289	0.320882
d04099	DONEPEZIL	CENTRAL NERVOUS SYSTEM AGENTS	CHOLINESTERASE INHIBITORS		d04812	ESCITALOPRAM	PSYCHOTHERAPEUTIC AGENTS	ANTIDEPRESSANTS	SSRI ANTIDEPRESSANTS	0.3047	1.5672	1.4812	13.1261	4	28	18	0.0216254	1.7164	1.68988	0.74557	1	28	25	6.93582		2	376	1002	0.187158
d00236	FLUOXETINE	PSYCHOTHERAPEUTIC AGENTS	ANTIDEPRESSANTS	SSRI ANTIDEPRESSANTS	d03847	CARVEDILOL	CARDIOVASCULAR AGENTS	BETA-ADRENERGIC BLOCKING AGENTS	NON-CARDIOSELECTIVE BETA BLOCKERS	0.3046	1.6332	4.7991	3.88625	3	20	70	0.0333304	1.22819	2.7038	1.00369	1	19	49	2.44497		1	1400	580	0.0434187
d04532	MELOXICAM	CENTRAL NERVOUS SYSTEM AGENTS	ANALGESICS	NONSTEROIDAL ANTI-INFLAMMATORY AGENTS	d04611	FLUTICASONE; SALMETEROL	RESPIRATORY AGENTS	BRONCHODILATORS	ADRENERGIC BRONCHODILATORS	0.3041	1.9949	2.8601	5.32984	2	26	38	0.097116	1.20504	2.88902	2.78957	1	14	42	4.05971		0	237	623	0
d00278	LEVOTHYROXINE	HORMONES/HORMONE MODIFIERS	THYROID HORMONES		d04121	TAMSULOSIN	CARDIOVASCULAR AGENTS	ANTIADRENERGIC AGENTS, PERIPHERALLY ACTING		0.304	15.9474	3.3291	0.57261	7	219	61	0.211984	15.5402	3.41007	0.40002	4	208	60	0.486316	None	0	114	272	0
d00210	DIGOXIN	CARDIOVASCULAR AGENTS	ANTIARRHYTHMIC AGENTS	GROUP V ANTIARRHYTHMICS	d00248	GLYBURIDE	METABOLIC AGENTS	ANTIDIABETIC AGENTS	SULFONYLUREAS	0.3035	2.3643	2.0886	6.14612	4	36	37	0.0889982	3.0303	2.26967	1.29399	2	52	42	3.72006		4	707	830	0.240323
d00689	AMLODIPINE	CARDIOVASCULAR AGENTS	CALCIUM CHANNEL BLOCKING AGENTS		d04294	TOLTERODINE	GENITOURINARY TRACT AGENTS	URINARY ANTISPASMODICS		0.3034	10.107	1.0144	2.95927	4	170	15	0.363573	9.37892	1.3716	2.82625	4	159	19	2.89276		0	1362	242	0
d04105	ATORVASTATIN	METABOLIC AGENTS	ANTIHYPERLIPIDEMIC AGENTS	HMG-COA REDUCTASE INHIBITORS	d04442	PIOGLITAZONE	METABOLIC AGENTS	ANTIDIABETIC AGENTS	THIAZOLIDINEDIONES	0.3029	10.6506	2.3105	1.23089	5	156	40	0.602991	15.2683	2.76239	1.42966	12	224	46	1.33028	None	22	2188	1422	0.249292
d00134	METOPROLOL	CARDIOVASCULAR AGENTS	BETA-ADRENERGIC BLOCKING AGENTS	CARDIOSELECTIVE BETA BLOCKERS	d00726	DOXAZOSIN	CARDIOVASCULAR AGENTS	ANTIADRENERGIC AGENTS, PERIPHERALLY ACTING		0.3028	17.0806	1.252	1.41595	7	267	27	0.138117	15.1741	1.55728	0.58449	3	237	25	1.00022	Moderate	12	967	282	1.55145
d00278	LEVOTHYROXINE	HORMONES/HORMONE MODIFIERS	THYROID HORMONES		d04442	PIOGLITAZONE	METABOLIC AGENTS	ANTIDIABETIC AGENTS	THIAZOLIDINEDIONES	0.3028	15.9474	2.3105	0.82179	8	219	40	0.406578	15.5402	2.76239	0.94711	6	208	46	0.884452	Moderate	1	114	1422	0.217485
d03473	CARBIDOPA; LEVODOPA	CENTRAL NERVOUS SYSTEM AGENTS	ANTIPARKINSON AGENTS	DOPAMINERGIC ANTIPARKINSONISM AGENTS	d04145	PRAMIPEXOLE	CENTRAL NERVOUS SYSTEM AGENTS	ANTIPARKINSON AGENTS	DOPAMINERGIC ANTIPARKINSONISM AGENTS	0.3028	0.8951	0.6757	50.0646	2	12	7	0.114147	0.235344	0.503145	96.3978	2	6	8	73.2312
d00746	SIMVASTATIN	METABOLIC AGENTS	ANTIHYPERLIPIDEMIC AGENTS	HMG-COA REDUCTASE INHIBITORS	d04697	INSULIN ASPART	METABOLIC AGENTS	ANTIDIABETIC AGENTS	INSULIN	0.3023	19.6523	0.8177	1.88118	4	305	13	0.0475452	14.2557	0.682942	0.48835	2	231	12	1.18477		2	2289	233	0.132209
d04286	FENOFIBRATE	METABOLIC AGENTS	ANTIHYPERLIPIDEMIC AGENTS	FIBRIC ACID DERIVATIVES	d04749	ESOMEPRAZOLE	GASTROINTESTINAL AGENTS	PROTON PUMP INHIBITORS		0.3017	1.8102	3.8572	4.32092	2	26	65	0.403471	2.29542	4.69558	3.74336	5	31	69	4.03214		0	623	373	0
d00325	OMEPRAZOLE	GASTROINTESTINAL AGENTS	PROTON PUMP INHIBITORS		d03864	GLIMEPIRIDE	METABOLIC AGENTS	ANTIDIABETIC AGENTS	SULFONYLUREAS	0.3016	10.1584	2.3113	1.28455	5	149	36	0.249237	6.99599	1.87923	1.89576	2	103	33	1.59015	Minor	1	1265	432	0.0645147
d00253	HYDROCHLOROTHIAZIDE	CARDIOVASCULAR AGENTS	DIURETICS	THIAZIDE DIURETICS	d00967	BACLOFEN	CENTRAL NERVOUS SYSTEM AGENTS	MUSCLE RELAXANTS	SKELETAL MUSCLE RELAXANTS	0.3015	8.7096	0.5039	6.86981	2	144	4		9.38642	0.120446	0		148	2	3.43491
d00732	LISINOPRIL	CARDIOVASCULAR AGENTS	ANGIOTENSIN CONVERTING ENZYME INHIBITORS		d04303	DORZOLAMIDE; TIMOLOL OPHTHALMIC	TOPICAL AGENTS	OPHTHALMIC PREPARATIONS	OPHTHALMIC GLAUCOMA AGENTS	0.3011	16.537	0.6016	3.02654	4	266	8	0.0378108	12.108	0.968386	0.32247	1	200	15	1.67451
d00004	ATENOLOL	CARDIOVASCULAR AGENTS	BETA-ADRENERGIC BLOCKING AGENTS	CARDIOSELECTIVE BETA BLOCKERS	d00848	DICLOFENAC	CENTRAL NERVOUS SYSTEM AGENTS	ANALGESICS	NONSTEROIDAL ANTI-INFLAMMATORY AGENTS	0.3008	9.186	0.8108	4.03866	5	129	15		9.3916	0.734885	0		141	11	2.01933	Moderate	26	1005	1481	0.615865
d00278	LEVOTHYROXINE	HORMONES/HORMONE MODIFIERS	THYROID HORMONES		d00371	SOTALOL	CARDIOVASCULAR AGENTS	ANTIARRHYTHMIC AGENTS	GROUP III ANTIARRHYTHMICS	0.3008	15.9474	0.4748	3.97262	5	219	8	0.0718279	15.5402	1.15484	0.40024	1	208	15	2.18643	Minor	0	114	354	0
d04105	ATORVASTATIN	METABOLIC AGENTS	ANTIHYPERLIPIDEMIC AGENTS	HMG-COA REDUCTASE INHIBITORS	d04829	TIOTROPIUM	RESPIRATORY AGENTS	BRONCHODILATORS	ANTICHOLINERGIC BRONCHODILATORS	0.3007	10.6506	1.5529	1.81809	4	156	24	0.550513	15.2683	1.84971	1.94927	7	224	25	1.88368		1	2188	314	0.0513164
d00070	FUROSEMIDE	CARDIOVASCULAR AGENTS	DIURETICS	LOOP DIURETICS	d04215	ROPINIROLE	CENTRAL NERVOUS SYSTEM AGENTS	ANTIPARKINSON AGENTS	DOPAMINERGIC ANTIPARKINSONISM AGENTS	0.3007	10.0494	0.6949	4.30597	4	169	11	0.0902679	10.4435	0.359269	2.40585	1	175	5	3.35591
d00269	ISOSORBIDE MONONITRATE	CARDIOVASCULAR AGENTS	ANTIANGINAL AGENTS		d00278	LEVOTHYROXINE	HORMONES/HORMONE MODIFIERS	THYROID HORMONES		0.3004	1.2547	15.9474	1.50131	6	23	219	0.133349	1.11338	15.5402	0.77071	3	21	208	1.13601	None	0	59	114	0
d00170	ASPIRIN	CENTRAL NERVOUS SYSTEM AGENTS	ANALGESICS	SALICYLATES	d04749	ESOMEPRAZOLE	GASTROINTESTINAL AGENTS	PROTON PUMP INHIBITORS		0.3004	4.726	3.8572	1.64791	4	88	65	0.0792002	2.99783	4.69558	0.56264	2	64	69	1.10527		56	7328	373	0.722315
d03075	HYDROCODONE	CENTRAL NERVOUS SYSTEM AGENTS	ANALGESICS	NARCOTIC ANALGESICS	d04121	TAMSULOSIN	CARDIOVASCULAR AGENTS	ANTIADRENERGIC AGENTS, PERIPHERALLY ACTING		0.2995	0.8496	3.3291	10.589	5	16	61		0.615177	3.41007	0		13	60	5.29451	Moderate	0	254	272	0
d00045	DILTIAZEM	CARDIOVASCULAR AGENTS	ANTIARRHYTHMIC AGENTS	GROUP IV ANTIARRHYTHMICS	d03807	METFORMIN	METABOLIC AGENTS	ANTIDIABETIC AGENTS	BIGUANIDES	0.2991	2.5981	9.6251	1.19607	3	39	172	0.36763	3.47885	8.29091	1.2746	6	58	151	1.23533		2	639	1966	0.0561279
d00732	LISINOPRIL	CARDIOVASCULAR AGENTS	ANGIOTENSIN CONVERTING ENZYME INHIBITORS		d04532	MELOXICAM	CENTRAL NERVOUS SYSTEM AGENTS	ANALGESICS	NONSTEROIDAL ANTI-INFLAMMATORY AGENTS	0.2987	16.537	1.9949	0.90544	3	266	26		12.108	1.20504	0		200	14	0.45272		0	423	237	0
d04380	CELECOXIB	CENTRAL NERVOUS SYSTEM AGENTS	ANALGESICS	COX-2 INHIBITORS	d04749	ESOMEPRAZOLE	GASTROINTESTINAL AGENTS	PROTON PUMP INHIBITORS		0.2986	1.3904	3.8572	5.56773	6	21	65	0.183928	2.08985	4.69558	1.87432	2	28	69	3.72103	None	5	934	373	0.505996
d00253	HYDROCHLOROTHIAZIDE	CARDIOVASCULAR AGENTS	DIURETICS	THIAZIDE DIURETICS	d04538	INSULIN GLARGINE	METABOLIC AGENTS	ANTIDIABETIC AGENTS	INSULIN	0.2985	8.7096	2.5685	1.33434	5	144	39	0.117383	9.38642	1.78746	0.69963	4	148	33	1.01699	Moderate	1	1091	319	0.101302
d00880	SERTRALINE	PSYCHOTHERAPEUTIC AGENTS	ANTIDEPRESSANTS	SSRI ANTIDEPRESSANTS	d03428	ACETAMINOPHEN; HYDROCODONE	CENTRAL NERVOUS SYSTEM AGENTS	ANALGESICS	MISCELLANEOUS ANALGESICS	0.2985	3.1345	2.0092	4.73972	4	40	37	0.366955	2.82389	2.95641	4.39541	3	36	34	4.56757		0	846	111	0
d00022	WARFARIN	COAGULATION MODIFIERS	ANTICOAGULANTS	COUMARINS AND INDANEDIONES	d00234	FLECAINIDE	CARDIOVASCULAR AGENTS	ANTIARRHYTHMIC AGENTS	GROUP I ANTIARRHYTHMICS	0.2985	7.7629	0.4325	8.89066	4	116	6	0.237676	7.94499	0.321099	9.31649	2	114	3	9.10358
d00730	BENAZEPRIL	CARDIOVASCULAR AGENTS	ANGIOTENSIN CONVERTING ENZYME INHIBITORS		d00746	SIMVASTATIN	METABOLIC AGENTS	ANTIHYPERLIPIDEMIC AGENTS	HMG-COA REDUCTASE INHIBITORS	0.2982	1.2256	19.6523	1.23807	7	25	305	0.0929492	0.507066	14.2557	1.28585	3	11	231	1.26196	None	1	146	2289	0.105496
d04105	ATORVASTATIN	METABOLIC AGENTS	ANTIHYPERLIPIDEMIC AGENTS	HMG-COA REDUCTASE INHIBITORS	d04611	FLUTICASONE; SALMETEROL	RESPIRATORY AGENTS	BRONCHODILATORS	ADRENERGIC BRONCHODILATORS	0.2973	10.6506	2.8601	0.97598	5	156	38	0.943883	15.2683	2.88902	2.13981	11	224	42	1.5579	None	0	2188	623	0
d00328	OXYBUTYNIN	GENITOURINARY TRACT AGENTS	URINARY ANTISPASMODICS		d00732	LISINOPRIL	CARDIOVASCULAR AGENTS	ANGIOTENSIN CONVERTING ENZYME INHIBITORS		0.2971	1.0533	16.537	1.70567	5	14	266	0.205362	1.18551	12.108	1.43067	4	19	200	1.56817	None	0	239	423	0
d00278	LEVOTHYROXINE	HORMONES/HORMONE MODIFIERS	THYROID HORMONES		d00314	NIACIN	NUTRITIONAL PRODUCTS	VITAMINS		0.2962	15.9474	1.4395	1.29028	4	219	20	0.0834232	15.5402	1.53594	0.34951	1	208	18	0.819894		0	114	711	0
d03847	CARVEDILOL	CARDIOVASCULAR AGENTS	BETA-ADRENERGIC BLOCKING AGENTS	NON-CARDIOSELECTIVE BETA BLOCKERS	d04851	ROSUVASTATIN	METABOLIC AGENTS	ANTIHYPERLIPIDEMIC AGENTS	HMG-COA REDUCTASE INHIBITORS	0.2961	4.7991	3.4402	1.79347	4	70	54	0.0324297	2.7038	2.35789	0.50868	1	49	41	1.15108		7	580	816	0.52145
d00004	ATENOLOL	CARDIOVASCULAR AGENTS	BETA-ADRENERGIC BLOCKING AGENTS	CARDIOSELECTIVE BETA BLOCKERS	d04283	FLUTICASONE NASAL	TOPICAL AGENTS	NASAL PREPARATIONS	NASAL STEROIDS	0.2957	9.186	1.5375	2.09368	3	129	20		9.3916	0.674219	0		141	9	1.04684		0	1005	4	0
d00060	METHOTREXATE	ANTINEOPLASTICS	ANTIMETABOLITES		d00746	SIMVASTATIN	METABOLIC AGENTS	ANTIHYPERLIPIDEMIC AGENTS	HMG-COA REDUCTASE INHIBITORS	0.2952	1.2719	19.6523	1.181	3	15	305		0.471929	14.2557	0		5	231	0.5905
d00732	LISINOPRIL	CARDIOVASCULAR AGENTS	ANGIOTENSIN CONVERTING ENZYME INHIBITORS		d03744	BISOPROLOL; HYDROCHLOROTHIAZIDE	CARDIOVASCULAR AGENTS	BETA-ADRENERGIC BLOCKING AGENTS	CARDIOSELECTIVE BETA BLOCKERS	0.295	16.537	0.8015	2.22568	3	266	10	0.0999051	12.108	1.11884	0.73747	1	200	13	1.48158
d00689	AMLODIPINE	CARDIOVASCULAR AGENTS	CALCIUM CHANNEL BLOCKING AGENTS		d04370	INSULIN ISOPHANE	METABOLIC AGENTS	ANTIDIABETIC AGENTS	INSULIN	0.2948	10.107	0.9116	3.19964	5	170	13		9.37892	0.566776	0		159	8	1.59982	None	0	1362	340	0
d00746	SIMVASTATIN	METABOLIC AGENTS	ANTIHYPERLIPIDEMIC AGENTS	HMG-COA REDUCTASE INHIBITORS	d00967	BACLOFEN	CENTRAL NERVOUS SYSTEM AGENTS	MUSCLE RELAXANTS	SKELETAL MUSCLE RELAXANTS	0.2947	19.6523	0.5039	2.97593	2	305	4		14.2557	0.120446	0		231	2	1.48796
d00746	SIMVASTATIN	METABOLIC AGENTS	ANTIHYPERLIPIDEMIC AGENTS	HMG-COA REDUCTASE INHIBITORS	d04824	EZETIMIBE	METABOLIC AGENTS	ANTIHYPERLIPIDEMIC AGENTS	CHOLESTEROL ABSORPTION INHIBITORS	0.2944	19.6523	1.5913	0.9414	6	305	30	0.481457	14.2557	3.72489	0.90668	7	231	47	0.92404	Moderate	494	2289	846	8.99381
d00253	HYDROCHLOROTHIAZIDE	CARDIOVASCULAR AGENTS	DIURETICS	THIAZIDE DIURETICS	d00328	OXYBUTYNIN	GENITOURINARY TRACT AGENTS	URINARY ANTISPASMODICS		0.2941	8.7096	1.0533	3.20586	4	144	14	0.100031	9.38642	1.18551	0.89894	1	148	19	2.0524		0	1091	239	0
d00689	AMLODIPINE	CARDIOVASCULAR AGENTS	CALCIUM CHANNEL BLOCKING AGENTS		d00749	ALBUTEROL	RESPIRATORY AGENTS	BRONCHODILATORS	ADRENERGIC BRONCHODILATORS	0.2941	10.107	3.0747	0.94639	8	170	52	0.354214	9.37892	3.58354	1.0539	7	159	54	1.00015	None	1	1362	1193	0.0216978
d00732	LISINOPRIL	CARDIOVASCULAR AGENTS	ANGIOTENSIN CONVERTING ENZYME INHIBITORS		d04261	RALOXIFENE	ANTINEOPLASTICS	ANTINEOPLASTIC HORMONES		0.2937	16.537	1.3966	1.27167	4	266	21	0.469644	12.108	1.86192	2.08322	5	200	20	1.67744		0	423	340	0
d03052	HYDROCHLOROTHIAZIDE; TRIAMTERENE	CARDIOVASCULAR AGENTS	DIURETICS	POTASSIUM-SPARING DIURETICS	d04105	ATORVASTATIN	METABOLIC AGENTS	ANTIHYPERLIPIDEMIC AGENTS	HMG-COA REDUCTASE INHIBITORS	0.2932	3.4784	10.6506	0.79143	6	50	156	0.556951	3.3163	15.2683	1.09995	8	45	224	0.945688	None	0	20	2188	0
d00015	IBUPROFEN	CENTRAL NERVOUS SYSTEM AGENTS	ANALGESICS	NONSTEROIDAL ANTI-INFLAMMATORY AGENTS	d04611	FLUTICASONE; SALMETEROL	RESPIRATORY AGENTS	BRONCHODILATORS	ADRENERGIC BRONCHODILATORS	0.2925	1.1055	2.8601	9.25094	3	20	38	0.0367347	0.5542	2.88902	2.29435	1	13	42	5.77264		1	1747	623	0.0323931
d00248	GLYBURIDE	METABOLIC AGENTS	ANTIDIABETIC AGENTS	SULFONYLUREAS	d00689	AMLODIPINE	CARDIOVASCULAR AGENTS	CALCIUM CHANNEL BLOCKING AGENTS		0.2919	2.0886	10.107	1.38279	7	37	170	0.358681	2.26967	9.37892	1.68497	5	42	159	1.53388	None	2	830	1362	0.0623746
d03829	AMLODIPINE; BENAZEPRIL	CARDIOVASCULAR AGENTS	ANGIOTENSIN CONVERTING ENZYME INHIBITORS		d03864	GLIMEPIRIDE	METABOLIC AGENTS	ANTIDIABETIC AGENTS	SULFONYLUREAS	0.2918	1.8688	2.3113	6.75563	4	29	36	0.0294143	1.53201	1.87923	1.02168	1	28	33	3.88866		0	79	432	0
d00689	AMLODIPINE	CARDIOVASCULAR AGENTS	CALCIUM CHANNEL BLOCKING AGENTS		d00910	ZOLPIDEM	CENTRAL NERVOUS SYSTEM AGENTS	ANXIOLYTICS, SEDATIVES, AND HYPNOTICS	MISCELLANEOUS ANXIOLYTICS, SEDATIVES AND HYPNOTICS	0.2917	10.107	2.3858	1.20971	6	170	32	0.241674	9.37892	1.77516	1.45158	4	159	27	1.33064	None	1	1362	196	0.132069
d04040	FEXOFENADINE	RESPIRATORY AGENTS	ANTIHISTAMINES		d04113	VALSARTAN	CARDIOVASCULAR AGENTS	ANGIOTENSIN II INHIBITORS		0.2917	1.8955	4.7043	3.27128	3	28	74		1.73332	4.03487	0		20	69	1.63564		0	166	763	0
d00348	PRAVASTATIN	METABOLIC AGENTS	ANTIHYPERLIPIDEMIC AGENTS	HMG-COA REDUCTASE INHIBITORS	d04332	CITALOPRAM	PSYCHOTHERAPEUTIC AGENTS	ANTIDEPRESSANTS	SSRI ANTIDEPRESSANTS	0.2913	2.7847	1.8455	5.66824	3	47	29		2.73226	1.72819	0		40	25	2.83412		1	1054	1653	0.0202358
d00134	METOPROLOL	CARDIOVASCULAR AGENTS	BETA-ADRENERGIC BLOCKING AGENTS	CARDIOSELECTIVE BETA BLOCKERS	d00197	CLONAZEPAM	CENTRAL NERVOUS SYSTEM AGENTS	ANTICONVULSANTS	BENZODIAZEPINE ANTICONVULSANTS	0.2899	17.0806	1.2166	1.39507	4	267	17	0.132432	15.1741	0.64969	1.34334	3	237	10	1.3692		3	967	329	0.332454
d00253	HYDROCHLOROTHIAZIDE	CARDIOVASCULAR AGENTS	DIURETICS	THIAZIDE DIURETICS	d00386	TERAZOSIN	CARDIOVASCULAR AGENTS	ANTIADRENERGIC AGENTS, PERIPHERALLY ACTING		0.2899	8.7096	2.5573	1.30157	6	144	41	0.361357	9.38642	2.17192	1.77253	8	148	40	1.53705	Moderate	3	1091	141	0.68756
d03807	METFORMIN	METABOLIC AGENTS	ANTIDIABETIC AGENTS	BIGUANIDES	d03829	AMLODIPINE; BENAZEPRIL	CARDIOVASCULAR AGENTS	ANGIOTENSIN CONVERTING ENZYME INHIBITORS		0.2897	9.6251	1.8688	1.61057	5	172	29	0.0475591	8.29091	1.53201	0.37443	2	151	28	0.992499	Moderate	0	1966	79	0
d03182	GABAPENTIN	CENTRAL NERVOUS SYSTEM AGENTS	ANTICONVULSANTS	GAMMA-AMINOBUTYRIC ACID ANALOGS	d03826	TRAMADOL	CENTRAL NERVOUS SYSTEM AGENTS	ANALGESICS	MISCELLANEOUS ANALGESICS	0.2894	3.2797	1.8395	4.79694	6	55	35	0.0761002	2.86941	1.62918	1.62788	1	44	25	3.21241	Moderate	120	866	528	9.25257
d00134	METOPROLOL	CARDIOVASCULAR AGENTS	BETA-ADRENERGIC BLOCKING AGENTS	CARDIOSELECTIVE BETA BLOCKERS	d00859	MECLIZINE	CENTRAL NERVOUS SYSTEM AGENTS	ANTIEMETIC/ANTIVERTIGO AGENTS	ANTICHOLINERGIC ANTIEMETICS	0.2892	17.0806	0.9867	1.71597	4	267	18	0.314664	15.1741	1.3206	1.57027	6	237	18	1.64312		0	967	11	0
d00365	QUINAPRIL	CARDIOVASCULAR AGENTS	ANGIOTENSIN CONVERTING ENZYME INHIBITORS		d04105	ATORVASTATIN	METABOLIC AGENTS	ANTIHYPERLIPIDEMIC AGENTS	HMG-COA REDUCTASE INHIBITORS	0.2891	1.0099	10.6506	2.68779	5	15	156	0.313245	1.35555	15.2683	1.51349	5	24	224	2.10064	None	11	96	2188	1.84632
d00022	WARFARIN	COAGULATION MODIFIERS	ANTICOAGULANTS	COUMARINS AND INDANEDIONES	d00371	SOTALOL	CARDIOVASCULAR AGENTS	ANTIARRHYTHMIC AGENTS	GROUP III ANTIARRHYTHMICS	0.2889	7.7629	0.4748	7.83814	6	116	8	0.448604	7.94499	1.15484	4.8893	6	114	15	6.36372	None	4	2162	354	0.184261
d00746	SIMVASTATIN	METABOLIC AGENTS	ANTIHYPERLIPIDEMIC AGENTS	HMG-COA REDUCTASE INHIBITORS	d05413	SOLIFENACIN	GENITOURINARY TRACT AGENTS	URINARY ANTISPASMODICS		0.2889	19.6523	0.7197	2.0426	3	305	10	0.264392	14.2557	0.606256	3.05916	2	231	5	2.55088
d00278	LEVOTHYROXINE	HORMONES/HORMONE MODIFIERS	THYROID HORMONES		d05350	POLYETHYLENE GLYCOL 3350	GASTROINTESTINAL AGENTS	LAXATIVES		0.2886	15.9474	0.4932	3.6693	3	219	6	0.129658	15.5402	0.129658	6.43494	2	208	2	5.05212
d00070	FUROSEMIDE	CARDIOVASCULAR AGENTS	DIURETICS	LOOP DIURETICS	d00395	TRAZODONE	PSYCHOTHERAPEUTIC AGENTS	ANTIDEPRESSANTS	PHENYLPIPERAZINE ANTIDEPRESSANTS	0.2879	10.0494	1.0069	2.84522	7	169	18	0.228469	10.4435	1.18053	1.85312	6	175	19	2.34917	Moderate	0	760	193	0
d00134	METOPROLOL	CARDIOVASCULAR AGENTS	BETA-ADRENERGIC BLOCKING AGENTS	CARDIOSELECTIVE BETA BLOCKERS	d03434	ACETAMINOPHEN; PROPOXYPHENE	CENTRAL NERVOUS SYSTEM AGENTS	ANALGESICS	MISCELLANEOUS ANALGESICS	0.2875	17.0806	0.7302	2.30512	4	267	12	0.214857	15.1741	1.28466	1.10219	3	237	17	1.70366
d00004	ATENOLOL	CARDIOVASCULAR AGENTS	BETA-ADRENERGIC BLOCKING AGENTS	CARDIOSELECTIVE BETA BLOCKERS	d00248	GLYBURIDE	METABOLIC AGENTS	ANTIDIABETIC AGENTS	SULFONYLUREAS	0.2872	9.186	2.0886	1.49693	5	129	37	0.499233	9.3916	2.26967	2.34208	10	141	42	1.9195	Moderate	11	1005	830	0.464924
d04611	FLUTICASONE; SALMETEROL	RESPIRATORY AGENTS	BRONCHODILATORS	ADRENERGIC BRONCHODILATORS	d04749	ESOMEPRAZOLE	GASTROINTESTINAL AGENTS	PROTON PUMP INHIBITORS		0.2861	2.8601	3.8572	2.59337	2	38	65	0.301691	2.88902	4.69558	2.22394	5	42	69	2.40865		1	623	373	0.151718
d00141	FAMOTIDINE	GASTROINTESTINAL AGENTS	H2 ANTAGONISTS		d00746	SIMVASTATIN	METABOLIC AGENTS	ANTIHYPERLIPIDEMIC AGENTS	HMG-COA REDUCTASE INHIBITORS	0.2861	1.1538	19.6523	1.26175	3	16	305	0.229134	0.982514	14.2557	1.63591	2	14	231	1.44883
d00134	METOPROLOL	CARDIOVASCULAR AGENTS	BETA-ADRENERGIC BLOCKING AGENTS	CARDIOSELECTIVE BETA BLOCKERS	d03266	HYDROCHLOROTHIAZIDE; LISINOPRIL	CARDIOVASCULAR AGENTS	ANGIOTENSIN CONVERTING ENZYME INHIBITORS		0.2855	17.0806	2.3259	0.71864	3	267	31	0.444312	15.1741	1.56819	1.86718	8	237	25	1.29291		1	967	58	0.628606
d00132	HYDRALAZINE	CARDIOVASCULAR AGENTS	VASODILATORS		d00746	SIMVASTATIN	METABOLIC AGENTS	ANTIHYPERLIPIDEMIC AGENTS	HMG-COA REDUCTASE INHIBITORS	0.2853	0.7475	19.6523	1.94213	7	16	305	0.260115	0.561994	14.2557	3.24671	3	10	231	2.59442	Moderate	4	431	2289	0.142945
d00746	SIMVASTATIN	METABOLIC AGENTS	ANTIHYPERLIPIDEMIC AGENTS	HMG-COA REDUCTASE INHIBITORS	d04364	TELMISARTAN	CARDIOVASCULAR AGENTS	ANGIOTENSIN II INHIBITORS		0.2846	19.6523	0.9042	1.60161	4	305	13		14.2557	0.709575	0		231	10	0.800805
d00278	LEVOTHYROXINE	HORMONES/HORMONE MODIFIERS	THYROID HORMONES		d00728	RAMIPRIL	CARDIOVASCULAR AGENTS	ANGIOTENSIN CONVERTING ENZYME INHIBITORS		0.2844	15.9474	2.166	0.82334	5	219	29	0.300407	15.5402	2.33347	0.82842	4	208	33	0.825881	None	0	114	380	0
d00013	ENALAPRIL	CARDIOVASCULAR AGENTS	ANGIOTENSIN CONVERTING ENZYME INHIBITORS		d00246	GLIPIZIDE	METABOLIC AGENTS	ANTIDIABETIC AGENTS	SULFONYLUREAS	0.2841	1.3987	4.5554	4.45882	5	27	79	0.128822	2.99428	3.52739	1.21967	3	49	76	2.83925	Moderate	2	678	170	0.611765
d00689	AMLODIPINE	CARDIOVASCULAR AGENTS	CALCIUM CHANNEL BLOCKING AGENTS		d03157	PAROXETINE	PSYCHOTHERAPEUTIC AGENTS	ANTIDEPRESSANTS	SSRI ANTIDEPRESSANTS	0.2835	10.107	0.8379	3.34764	4	170	14	0.14679	9.37892	0.996203	1.57107	3	159	15	2.45936		3	1362	1050	0.0739585
d00134	METOPROLOL	CARDIOVASCULAR AGENTS	BETA-ADRENERGIC BLOCKING AGENTS	CARDIOSELECTIVE BETA BLOCKERS	d06720	METFORMIN; SITAGLIPTIN	METABOLIC AGENTS	ANTIDIABETIC AGENTS	BIGUANIDES	0.2829	17.0806	0.3626	4.56775	3	267	5		15.1741	0.122616	0		237	1	2.28388
d00022	WARFARIN	COAGULATION MODIFIERS	ANTICOAGULANTS	COUMARINS AND INDANEDIONES	d04749	ESOMEPRAZOLE	GASTROINTESTINAL AGENTS	PROTON PUMP INHIBITORS		0.2828	7.7629	3.8572	0.94446	5	116	65	0.619811	7.94499	4.69558	1.66141	7	114	69	1.30294	Moderate	4	2162	373	0.174875
d00143	PHENYTOIN	CARDIOVASCULAR AGENTS	ANTIARRHYTHMIC AGENTS	GROUP I ANTIARRHYTHMICS	d00746	SIMVASTATIN	METABOLIC AGENTS	ANTIHYPERLIPIDEMIC AGENTS	HMG-COA REDUCTASE INHIBITORS	0.2827	0.7171	19.6523	2.00601	4	11	305	0.195315	0.53196	14.2557	2.57554	5	11	231	2.29077		4	591	2289	0.104246
d00246	GLIPIZIDE	METABOLIC AGENTS	ANTIDIABETIC AGENTS	SULFONYLUREAS	d03182	GABAPENTIN	CENTRAL NERVOUS SYSTEM AGENTS	ANTICONVULSANTS	GAMMA-AMINOBUTYRIC ACID ANALOGS	0.2823	4.5554	3.2797	1.88951	5	79	55	0.524387	3.52739	2.86941	5.18091	9	76	44	3.53521	None	0	170	866	0
d00134	METOPROLOL	CARDIOVASCULAR AGENTS	BETA-ADRENERGIC BLOCKING AGENTS	CARDIOSELECTIVE BETA BLOCKERS	d00168	ALPRAZOLAM	CENTRAL NERVOUS SYSTEM AGENTS	ANXIOLYTICS, SEDATIVES, AND HYPNOTICS	BENZODIAZEPINES	0.2822	17.0806	1.2332	1.33974	5	267	19	0.412917	15.1741	2.95796	0.91996	6	237	36	1.12985	Moderate	1	967	252	0.144679
d00746	SIMVASTATIN	METABOLIC AGENTS	ANTIHYPERLIPIDEMIC AGENTS	HMG-COA REDUCTASE INHIBITORS	d04294	TOLTERODINE	GENITOURINARY TRACT AGENTS	URINARY ANTISPASMODICS		0.2821	19.6523	1.0144	1.41508	4	305	15	0.267457	14.2557	1.3716	1.36785	3	231	19	1.39146		0	2289	242	0
d00880	SERTRALINE	PSYCHOTHERAPEUTIC AGENTS	ANTIDEPRESSANTS	SSRI ANTIDEPRESSANTS	d04283	FLUTICASONE NASAL	TOPICAL AGENTS	NASAL PREPARATIONS	NASAL STEROIDS	0.2819	3.1345	1.5375	5.8494	3	40	20		2.82389	0.674219	0		36	9	2.9247		0	846	4	0
d00070	FUROSEMIDE	CARDIOVASCULAR AGENTS	DIURETICS	LOOP DIURETICS	d04749	ESOMEPRAZOLE	GASTROINTESTINAL AGENTS	PROTON PUMP INHIBITORS		0.2814	10.0494	3.8572	0.72596	7	169	65	0.617088	10.4435	4.69558	1.25838	11	175	69	0.992171	Moderate	0	760	373	0
d00023	ALLOPURINOL	METABOLIC AGENTS	ANTIGOUT AGENTS		d04497	ASPIRIN; DIPYRIDAMOLE	CENTRAL NERVOUS SYSTEM AGENTS	ANALGESICS	SALICYLATES	0.2811	4.2888	1.3002	5.04098	5	59	17	0.0377695	3.62274	0.617287	1.68895	1	62	9	3.36497	None	0	364	437	0
d00021	RANITIDINE	GASTROINTESTINAL AGENTS	H2 ANTAGONISTS		d00298	METOCLOPRAMIDE	CENTRAL NERVOUS SYSTEM AGENTS	ANTIEMETIC/ANTIVERTIGO AGENTS	MISCELLANEOUS ANTIEMETICS	0.2808	3.0959	0.4135	21.9349	3	51	6		1.64261	0.604226	0		33	11	10.9674
d00070	FUROSEMIDE	CARDIOVASCULAR AGENTS	DIURETICS	LOOP DIURETICS	d04514	PANTOPRAZOLE	GASTROINTESTINAL AGENTS	PROTON PUMP INHIBITORS		0.2804	10.0494	1.9642	1.42054	6	169	34	0.31877	10.4435	2.10076	1.45297	6	175	34	1.43675	Moderate	5	760	488	0.475302
d00278	LEVOTHYROXINE	HORMONES/HORMONE MODIFIERS	THYROID HORMONES		d00563	FINASTERIDE	HORMONES/HORMONE MODIFIERS	5-ALPHA-REDUCTASE INHIBITORS		0.2802	15.9474	1.5685	1.1202	6	219	28	0.0275021	15.5402	1.52153	0.11631	1	208	23	0.618257	None	0	114	342	0
d03752	TACROLIMUS	IMMUNOLOGIC AGENTS	IMMUNOSUPPRESSIVE AGENTS		d03839	MYCOPHENOLATE MOFETIL	IMMUNOLOGIC AGENTS	IMMUNOSUPPRESSIVE AGENTS		0.2799	0.471	0.3454	172.052	4	6	6	0.0163753	0.119259	0.0163753	838.514	1	2	1	505.283
d00004	ATENOLOL	CARDIOVASCULAR AGENTS	BETA-ADRENERGIC BLOCKING AGENTS	CARDIOSELECTIVE BETA BLOCKERS	d04442	PIOGLITAZONE	METABOLIC AGENTS	ANTIDIABETIC AGENTS	THIAZOLIDINEDIONES	0.2798	9.186	2.3105	1.3183	3	129	40	0.166296	9.3916	2.76239	0.641	2	141	46	0.97965		1	1005	1422	0.0246699
d00021	RANITIDINE	GASTROINTESTINAL AGENTS	H2 ANTAGONISTS		d00170	ASPIRIN	CENTRAL NERVOUS SYSTEM AGENTS	ANALGESICS	SALICYLATES	0.2788	3.0959	4.726	1.90551	6	51	88	0.159026	1.64261	2.99783	3.22944	3	33	64	2.56748	None	30	335	7328	0.430848
d00730	BENAZEPRIL	CARDIOVASCULAR AGENTS	ANGIOTENSIN CONVERTING ENZYME INHIBITORS		d03807	METFORMIN	METABOLIC AGENTS	ANTIDIABETIC AGENTS	BIGUANIDES	0.2787	1.2256	9.6251	2.36256	5	25	172	0.0194098	0.507066	8.29091	0.46169	1	11	151	1.41213	Moderate	0	146	1966	0
d00022	WARFARIN	COAGULATION MODIFIERS	ANTICOAGULANTS	COUMARINS AND INDANEDIONES	d05348	EZETIMIBE; SIMVASTATIN	METABOLIC AGENTS	ANTIHYPERLIPIDEMIC AGENTS	HMG-COA REDUCTASE INHIBITORS	0.2783	7.7629	1.5328	2.33886	3	116	25	0.264858	7.94499	4.71717	0.70671	3	114	57	1.52278		1	2162	494	0.0330104
d00022	WARFARIN	COAGULATION MODIFIERS	ANTICOAGULANTS	COUMARINS AND INDANEDIONES	d00329	OXYCODONE	CENTRAL NERVOUS SYSTEM AGENTS	ANALGESICS	NARCOTIC ANALGESICS	0.2781	7.7629	0.7801	4.59226	4	116	12	0.0831899	7.94499	0.738426	1.41798	1	114	8	3.00512		6	2162	397	0.246455
d00134	METOPROLOL	CARDIOVASCULAR AGENTS	BETA-ADRENERGIC BLOCKING AGENTS	CARDIOSELECTIVE BETA BLOCKERS	d00150	COLCHICINE	METABOLIC AGENTS	ANTIGOUT AGENTS		0.278	17.0806	0.9131	1.78247	4	267	14	0.227247	15.1741	0.570002	2.62735	3	237	13	2.20491		2	967	370	0.197076
d04040	FEXOFENADINE	RESPIRATORY AGENTS	ANTIHISTAMINES		d04611	FLUTICASONE; SALMETEROL	RESPIRATORY AGENTS	BRONCHODILATORS	ADRENERGIC BRONCHODILATORS	0.2779	1.8955	2.8601	5.12606	4	28	38	0.14714	1.73332	2.88902	2.93833	2	20	42	4.0322		1	166	623	0.340908
d00325	OMEPRAZOLE	GASTROINTESTINAL AGENTS	PROTON PUMP INHIBITORS		d04099	DONEPEZIL	CENTRAL NERVOUS SYSTEM AGENTS	CHOLINESTERASE INHIBITORS		0.2774	10.1584	1.5672	1.74244	4	149	28	0.173266	6.99599	1.7164	1.44293	3	103	28	1.59269		0	1265	376	0
d00051	NIFEDIPINE	CARDIOVASCULAR AGENTS	CALCIUM CHANNEL BLOCKING AGENTS		d04878	HYDROCHLOROTHIAZIDE; OLMESARTAN	CARDIOVASCULAR AGENTS	DIURETICS	THIAZIDE DIURETICS	0.2774	2.0235	0.905	15.148	2	36	14		1.26125	1.33636	0		27	17	7.57399
d04121	TAMSULOSIN	CARDIOVASCULAR AGENTS	ANTIADRENERGIC AGENTS, PERIPHERALLY ACTING		d04258	CLOPIDOGREL	COAGULATION MODIFIERS	ANTIPLATELET AGENTS	PLATELET AGGREGATION INHIBITORS	0.2771	3.3291	4.3349	1.92013	4	61	78	0.236253	3.41007	7.53579	0.91936	7	60	114	1.41974		0	272	4621	0
d00732	LISINOPRIL	CARDIOVASCULAR AGENTS	ANGIOTENSIN CONVERTING ENZYME INHIBITORS		d04572	FORMOTEROL	RESPIRATORY AGENTS	BRONCHODILATORS	ADRENERGIC BRONCHODILATORS	0.2765	16.537	0.5075	3.2946	4	266	7		12.108	0.115967	0		200	2	1.6473		0	423	761	0
d00248	GLYBURIDE	METABOLIC AGENTS	ANTIDIABETIC AGENTS	SULFONYLUREAS	d04851	ROSUVASTATIN	METABOLIC AGENTS	ANTIHYPERLIPIDEMIC AGENTS	HMG-COA REDUCTASE INHIBITORS	0.2763	2.0886	3.4402	3.8454	3	37	54		2.26967	2.35789	0		42	41	1.9227		4	830	816	0.208221
d00880	SERTRALINE	PSYCHOTHERAPEUTIC AGENTS	ANTIDEPRESSANTS	SSRI ANTIDEPRESSANTS	d04532	MELOXICAM	CENTRAL NERVOUS SYSTEM AGENTS	ANALGESICS	NONSTEROIDAL ANTI-INFLAMMATORY AGENTS	0.276	3.1345	1.9949	4.41387	2	40	26	0.0362761	2.82389	1.20504	1.06603	1	36	14	2.73995		0	846	237	0
d00345	POTASSIUM CHLORIDE	NUTRITIONAL PRODUCTS	MINERALS AND ELECTROLYTES		d00348	PRAVASTATIN	METABOLIC AGENTS	ANTIHYPERLIPIDEMIC AGENTS	HMG-COA REDUCTASE INHIBITORS	0.2757	6.0296	2.7847	1.64199	4	93	47	0.0309809	6.48772	2.73226	0.17478	1	100	40	0.908383		0	639	1054	0
d03266	HYDROCHLOROTHIAZIDE; LISINOPRIL	CARDIOVASCULAR AGENTS	ANGIOTENSIN CONVERTING ENZYME INHIBITORS		d03807	METFORMIN	METABOLIC AGENTS	ANTIDIABETIC AGENTS	BIGUANIDES	0.2757	2.3259	9.6251	1.23152	5	31	172	0.312671	1.56819	8.29091	2.40485	5	25	151	1.81818	Moderate	1	58	1966	0.309187
d00350	PREDNISONE	HORMONES/HORMONE MODIFIERS	ADRENAL CORTICAL STEROIDS	GLUCOCORTICOIDS	d00817	HYDROXYCHLOROQUINE	ANTI-INFECTIVES	ANTIMALARIAL AGENTS	ANTIMALARIAL QUINOLINES	0.2755	1.9714	0.5359	26.0773	5	36	9	0.196165	1.49771	0.432499	30.2836	2	24	6	28.1805	None	145	822	225	27.6406
d00023	ALLOPURINOL	METABOLIC AGENTS	ANTIGOUT AGENTS		d04286	FENOFIBRATE	METABOLIC AGENTS	ANTIHYPERLIPIDEMIC AGENTS	FIBRIC ACID DERIVATIVES	0.2749	4.2888	1.8102	3.54089	4	59	26	0.150728	3.62274	2.29542	1.81258	3	62	31	2.67673		16	364	623	2.4875
d00004	ATENOLOL	CARDIOVASCULAR AGENTS	BETA-ADRENERGIC BLOCKING AGENTS	CARDIOSELECTIVE BETA BLOCKERS	d04380	CELECOXIB	CENTRAL NERVOUS SYSTEM AGENTS	ANALGESICS	COX-2 INHIBITORS	0.2743	9.186	1.3904	2.14763	4	129	21	0.330907	9.3916	2.08985	1.68597	3	141	28	1.9168		4	1005	934	0.150238
d00134	METOPROLOL	CARDIOVASCULAR AGENTS	BETA-ADRENERGIC BLOCKING AGENTS	CARDIOSELECTIVE BETA BLOCKERS	d03189	TORSEMIDE	CARDIOVASCULAR AGENTS	DIURETICS	LOOP DIURETICS	0.2742	17.0806	0.568	2.82629	2	267	5	0.0751644	15.1741	0.480062	1.03184	1	237	7	1.92906
d03847	CARVEDILOL	CARDIOVASCULAR AGENTS	BETA-ADRENERGIC BLOCKING AGENTS	NON-CARDIOSELECTIVE BETA BLOCKERS	d04286	FENOFIBRATE	METABOLIC AGENTS	ANTIHYPERLIPIDEMIC AGENTS	FIBRIC ACID DERIVATIVES	0.2741	4.7991	1.8102	3.15517	3	70	26	0.0337274	2.7038	2.29542	0.54343	1	49	31	1.8493		1	580	623	0.0975702
d00134	METOPROLOL	CARDIOVASCULAR AGENTS	BETA-ADRENERGIC BLOCKING AGENTS	CARDIOSELECTIVE BETA BLOCKERS	d00358	PROPAFENONE	CARDIOVASCULAR AGENTS	ANTIARRHYTHMIC AGENTS	GROUP I ANTIARRHYTHMICS	0.2741	17.0806	0.3575	4.4888	2	267	3		15.1741	0.133554	0		237	1	2.2444
d00541	CONJUGATED ESTROGENS	HORMONES/HORMONE MODIFIERS	SEX HORMONES	ESTROGENS	d04611	FLUTICASONE; SALMETEROL	RESPIRATORY AGENTS	BRONCHODILATORS	ADRENERGIC BRONCHODILATORS	0.2737	1.1174	2.8601	8.56416	2	12	38		2.0883	2.88902	0		20	42	4.28208		0	75	623	0
d00134	METOPROLOL	CARDIOVASCULAR AGENTS	BETA-ADRENERGIC BLOCKING AGENTS	CARDIOSELECTIVE BETA BLOCKERS	d03157	PAROXETINE	PSYCHOTHERAPEUTIC AGENTS	ANTIDEPRESSANTS	SSRI ANTIDEPRESSANTS	0.2729	17.0806	0.8379	1.90681	5	267	14	0.33971	15.1741	0.996203	2.24728	6	237	15	2.07705	Moderate	11	967	1050	0.381953
d00022	WARFARIN	COAGULATION MODIFIERS	ANTICOAGULANTS	COUMARINS AND INDANEDIONES	d00348	PRAVASTATIN	METABOLIC AGENTS	ANTIHYPERLIPIDEMIC AGENTS	HMG-COA REDUCTASE INHIBITORS	0.2725	7.7629	2.7847	1.26056	4	116	47	0.181521	7.94499	2.73226	0.8362	2	114	40	1.04838		10	2162	1054	0.154717
d04105	ATORVASTATIN	METABOLIC AGENTS	ANTIHYPERLIPIDEMIC AGENTS	HMG-COA REDUCTASE INHIBITORS	d04824	EZETIMIBE	METABOLIC AGENTS	ANTIHYPERLIPIDEMIC AGENTS	CHOLESTEROL ABSORPTION INHIBITORS	0.2724	10.6506	1.5913	1.60724	6	156	30	0.719274	15.2683	3.72489	1.26471	10	224	47	1.43597	Moderate	177	2188	846	3.37123
d00044	CLONIDINE	CARDIOVASCULAR AGENTS	ANTIADRENERGIC AGENTS, CENTRALLY ACTING		d00070	FUROSEMIDE	CARDIOVASCULAR AGENTS	DIURETICS	LOOP DIURETICS	0.2723	1.3394	10.0494	2.02301	4	25	169	0.328129	1.68901	10.4435	1.86023	6	28	175	1.94162		13	455	760	1.32541
d00134	METOPROLOL	CARDIOVASCULAR AGENTS	BETA-ADRENERGIC BLOCKING AGENTS	CARDIOSELECTIVE BETA BLOCKERS	d00234	FLECAINIDE	CARDIOVASCULAR AGENTS	ANTIARRHYTHMIC AGENTS	GROUP I ANTIARRHYTHMICS	0.2719	17.0806	0.4325	3.68061	3	267	6	0.247729	15.1741	0.321099	5.08435	2	237	3	4.38248
d00170	ASPIRIN	CENTRAL NERVOUS SYSTEM AGENTS	ANALGESICS	SALICYLATES	d00345	POTASSIUM CHLORIDE	NUTRITIONAL PRODUCTS	MINERALS AND ELECTROLYTES		0.2714	4.726	6.0296	0.95242	6	88	93	0.285087	2.99783	6.48772	1.46581	4	64	100	1.20912	None	7	7328	639	0.0527041
d00253	HYDROCHLOROTHIAZIDE	CARDIOVASCULAR AGENTS	DIURETICS	THIAZIDE DIURETICS	d04829	TIOTROPIUM	RESPIRATORY AGENTS	BRONCHODILATORS	ANTICHOLINERGIC BRONCHODILATORS	0.2713	8.7096	1.5529	2.00589	5	144	24	0.306796	9.38642	1.84971	1.76704	3	148	25	1.88647	None	0	1091	314	0
d00260	INDAPAMIDE	CARDIOVASCULAR AGENTS	DIURETICS	THIAZIDE DIURETICS	d03864	GLIMEPIRIDE	METABOLIC AGENTS	ANTIDIABETIC AGENTS	SULFONYLUREAS	0.2711	0.521	2.3113	22.5131	2	6	36		0.29043	1.87923	0		5	33	11.2566
d00260	INDAPAMIDE	CARDIOVASCULAR AGENTS	DIURETICS	THIAZIDE DIURETICS	d03807	METFORMIN	METABOLIC AGENTS	ANTIDIABETIC AGENTS	BIGUANIDES	0.2711	0.521	9.6251	5.40613	2	6	172		0.29043	8.29091	0		5	151	2.70307
d00004	ATENOLOL	CARDIOVASCULAR AGENTS	BETA-ADRENERGIC BLOCKING AGENTS	CARDIOSELECTIVE BETA BLOCKERS	d00146	AMITRIPTYLINE	PSYCHOTHERAPEUTIC AGENTS	ANTIDEPRESSANTS	TRICYCLIC ANTIDEPRESSANTS	0.2711	9.186	0.9936	2.97024	3	129	14	0.203872	9.3916	1.14191	1.90102	3	141	17	2.43563		5	1005	681	0.257567
d00146	AMITRIPTYLINE	PSYCHOTHERAPEUTIC AGENTS	ANTIDEPRESSANTS	TRICYCLIC ANTIDEPRESSANTS	d00746	SIMVASTATIN	METABOLIC AGENTS	ANTIHYPERLIPIDEMIC AGENTS	HMG-COA REDUCTASE INHIBITORS	0.2711	0.9936	19.6523	1.38837	3	14	305	0.0311088	1.14191	14.2557	0.1911	1	17	231	0.789735		2	681	2289	0.0452345
d00563	FINASTERIDE	HORMONES/HORMONE MODIFIERS	5-ALPHA-REDUCTASE INHIBITORS		d04121	TAMSULOSIN	CARDIOVASCULAR AGENTS	ANTIADRENERGIC AGENTS, PERIPHERALLY ACTING		0.2709	1.5685	3.3291	5.18797	7	28	61	0.270952	1.52153	3.41007	5.22215	5	23	60	5.20506	None	59	342	272	22.3609
d00134	METOPROLOL	CARDIOVASCULAR AGENTS	BETA-ADRENERGIC BLOCKING AGENTS	CARDIOSELECTIVE BETA BLOCKERS	d00373	SPIRONOLACTONE	CARDIOVASCULAR AGENTS	DIURETICS	POTASSIUM-SPARING DIURETICS	0.2709	17.0806	1.8439	0.86014	6	267	30	0.316079	15.1741	1.52925	1.36211	5	237	26	1.11113	Moderate	8	967	589	0.495201
d00197	CLONAZEPAM	CENTRAL NERVOUS SYSTEM AGENTS	ANTICONVULSANTS	BENZODIAZEPINE ANTICONVULSANTS	d00253	HYDROCHLOROTHIAZIDE	CARDIOVASCULAR AGENTS	DIURETICS	THIAZIDE DIURETICS	0.2707	1.2166	8.7096	2.55471	3	17	144	0.086055	0.64969	9.38642	1.41114	1	10	148	1.98292		0	329	1091	0
d00070	FUROSEMIDE	CARDIOVASCULAR AGENTS	DIURETICS	LOOP DIURETICS	d00124	SULFAMETHOXAZOLE; TRIMETHOPRIM	ANTI-INFECTIVES	SULFONAMIDES		0.2701	10.0494	0.5278	5.09231	3	169	5	0.0831899	10.4435	0.334548	2.38104	1	175	5	3.73667
d00325	OMEPRAZOLE	GASTROINTESTINAL AGENTS	PROTON PUMP INHIBITORS		d03849	ALENDRONATE	METABOLIC AGENTS	BONE RESORPTION INHIBITORS	BISPHOSPHONATES	0.2697	10.1584	3.8058	0.69761	4	149	51	0.109702	6.99599	4.80434	0.32639	3	103	61	0.511998		7	1265	606	0.321935
d00278	LEVOTHYROXINE	HORMONES/HORMONE MODIFIERS	THYROID HORMONES		d00386	TERAZOSIN	CARDIOVASCULAR AGENTS	ANTIADRENERGIC AGENTS, PERIPHERALLY ACTING		0.2697	15.9474	2.5573	0.66132	5	219	41	0.238653	15.5402	2.17192	0.70708	5	208	40	0.6842	None	0	114	141	0
d00170	ASPIRIN	CENTRAL NERVOUS SYSTEM AGENTS	ANALGESICS	SALICYLATES	d05348	EZETIMIBE; SIMVASTATIN	METABOLIC AGENTS	ANTIHYPERLIPIDEMIC AGENTS	HMG-COA REDUCTASE INHIBITORS	0.2696	4.726	1.5328	3.72169	4	88	25	0.144616	2.99783	4.71717	1.02266	4	64	57	2.37217		2	7328	494	0.0194783
d00732	LISINOPRIL	CARDIOVASCULAR AGENTS	ANGIOTENSIN CONVERTING ENZYME INHIBITORS		d04382	CILOSTAZOL	CARDIOVASCULAR AGENTS	MISCELLANEOUS CARDIOVASCULAR AGENTS		0.269	16.537	0.7379	2.20444	4	266	13		12.108	0.224059	0		200	5	1.10222
d03807	METFORMIN	METABOLIC AGENTS	ANTIDIABETIC AGENTS	BIGUANIDES	d04364	TELMISARTAN	CARDIOVASCULAR AGENTS	ANGIOTENSIN II INHIBITORS		0.2687	9.6251	0.9042	3.08744	2	172	13		8.29091	0.709575	0		151	10	1.54372
d00060	METHOTREXATE	ANTINEOPLASTICS	ANTIMETABOLITES		d00134	METOPROLOL	CARDIOVASCULAR AGENTS	BETA-ADRENERGIC BLOCKING AGENTS	CARDIOSELECTIVE BETA BLOCKERS	0.2687	1.2719	17.0806	1.23683	4	15	267	0.0751644	0.471929	15.1741	1.04962	1	5	237	1.14323
d00248	GLYBURIDE	METABOLIC AGENTS	ANTIDIABETIC AGENTS	SULFONYLUREAS	d04538	INSULIN GLARGINE	METABOLIC AGENTS	ANTIDIABETIC AGENTS	INSULIN	0.2686	2.0886	2.5685	5.00693	4	37	39	0.050484	2.26967	1.78746	1.24438	2	42	33	3.12566		2	830	319	0.266314
d00280	LOVASTATIN	METABOLIC AGENTS	ANTIHYPERLIPIDEMIC AGENTS	HMG-COA REDUCTASE INHIBITORS	d03864	GLIMEPIRIDE	METABOLIC AGENTS	ANTIDIABETIC AGENTS	SULFONYLUREAS	0.2677	4.4137	2.3113	2.62415	4	72	36	0.191934	3.2709	1.87923	3.1225	3	59	33	2.87333		1	529	432	0.154274
d00325	OMEPRAZOLE	GASTROINTESTINAL AGENTS	PROTON PUMP INHIBITORS		d00653	ISOSORBIDE	MISCELLANEOUS AGENTS	MISCELLANEOUS UNCATEGORIZED AGENTS		0.2677	10.1584	1.0872	2.42389	3	149	17	0.26258	6.99599	1.09455	3.42908	3	103	16	2.92648		0	1265	273	0
d00023	ALLOPURINOL	METABOLIC AGENTS	ANTIGOUT AGENTS		d03052	HYDROCHLOROTHIAZIDE; TRIAMTERENE	CARDIOVASCULAR AGENTS	DIURETICS	POTASSIUM-SPARING DIURETICS	0.2674	4.2888	3.4784	1.79245	3	59	50	0.156614	3.62274	3.3163	1.30359	2	62	45	1.54802		0	364	20	0
d01021	DOCUSATE	GASTROINTESTINAL AGENTS	LAXATIVES		d03807	METFORMIN	METABOLIC AGENTS	ANTIDIABETIC AGENTS	BIGUANIDES	0.2672	0.5782	9.6251	4.80124	5	12	172	0.01423	0.61581	8.29091	0.27871	1	12	151	2.53998	None	0	6	1966	0
d00541	CONJUGATED ESTROGENS	HORMONES/HORMONE MODIFIERS	SEX HORMONES	ESTROGENS	d04749	ESOMEPRAZOLE	GASTROINTESTINAL AGENTS	PROTON PUMP INHIBITORS		0.2671	1.1174	3.8572	6.19717	2	12	65	0.376478	2.0883	4.69558	3.83934	3	20	69	5.01826		0	75	373	0
d00541	CONJUGATED ESTROGENS	HORMONES/HORMONE MODIFIERS	SEX HORMONES	ESTROGENS	d04289	MONTELUKAST	RESPIRATORY AGENTS	LEUKOTRIENE MODIFIERS		0.2671	1.1174	2.4858	9.6161	2	12	29		2.0883	1.77147	0		20	27	4.80805		0	75	299	0
d03807	METFORMIN	METABOLIC AGENTS	ANTIDIABETIC AGENTS	BIGUANIDES	d04286	FENOFIBRATE	METABOLIC AGENTS	ANTIHYPERLIPIDEMIC AGENTS	FIBRIC ACID DERIVATIVES	0.267	9.6251	1.8102	1.53243	4	172	26	0.482675	8.29091	2.29542	2.53625	9	151	31	2.03434		32	1966	623	0.92111
d00325	OMEPRAZOLE	GASTROINTESTINAL AGENTS	PROTON PUMP INHIBITORS		d00563	FINASTERIDE	HORMONES/HORMONE MODIFIERS	5-ALPHA-REDUCTASE INHIBITORS		0.2668	10.1584	1.5685	1.67446	5	149	28	0.145147	6.99599	1.52153	1.36358	3	103	23	1.51902	None	1	1265	342	0.0814923
d00280	LOVASTATIN	METABOLIC AGENTS	ANTIHYPERLIPIDEMIC AGENTS	HMG-COA REDUCTASE INHIBITORS	d04258	CLOPIDOGREL	COAGULATION MODIFIERS	ANTIPLATELET AGENTS	PLATELET AGGREGATION INHIBITORS	0.2667	4.4137	4.3349	1.39393	5	72	78	0.205886	3.2709	7.53579	0.83528	4	59	114	1.1146	None	6	529	4621	0.0865352
d00746	SIMVASTATIN	METABOLIC AGENTS	ANTIHYPERLIPIDEMIC AGENTS	HMG-COA REDUCTASE INHIBITORS	d04068	AZELASTINE NASAL	TOPICAL AGENTS	NASAL PREPARATIONS	NASAL ANTIHISTAMINES AND DECONGESTANTS	0.2667	19.6523	0.3957	3.4296	4	305	7		14.2557	0.141466	0		231	3	1.7148
d00325	OMEPRAZOLE	GASTROINTESTINAL AGENTS	PROTON PUMP INHIBITORS		d04829	TIOTROPIUM	RESPIRATORY AGENTS	BRONCHODILATORS	ANTICHOLINERGIC BRONCHODILATORS	0.2662	10.1584	1.5529	1.68748	3	149	24	0.0612457	6.99599	1.84971	0.47329	1	103	25	1.08038		0	1265	314	0
d00134	METOPROLOL	CARDIOVASCULAR AGENTS	BETA-ADRENERGIC BLOCKING AGENTS	CARDIOSELECTIVE BETA BLOCKERS	d00910	ZOLPIDEM	CENTRAL NERVOUS SYSTEM AGENTS	ANXIOLYTICS, SEDATIVES, AND HYPNOTICS	MISCELLANEOUS ANXIOLYTICS, SEDATIVES AND HYPNOTICS	0.266	17.0806	2.3858	0.65275	4	267	32	0.233327	15.1741	1.77516	0.86621	4	237	27	0.759482		1	967	196	0.186016
d00197	CLONAZEPAM	CENTRAL NERVOUS SYSTEM AGENTS	ANTICONVULSANTS	BENZODIAZEPINE ANTICONVULSANTS	d00325	OMEPRAZOLE	GASTROINTESTINAL AGENTS	PROTON PUMP INHIBITORS		0.2658	1.2166	10.1584	2.15071	3	17	149	0.0718279	0.64969	6.99599	1.58029	1	10	103	1.8655		0	329	1265	0
d00022	WARFARIN	COAGULATION MODIFIERS	ANTICOAGULANTS	COUMARINS AND INDANEDIONES	d00321	NITROGLYCERIN	CARDIOVASCULAR AGENTS	ANTIANGINAL AGENTS		0.2653	7.7629	1.0037	3.40494	5	116	17	0.0934169	7.94499	1.68559	0.69756	2	114	26	2.05125	None	2	2162	456	0.0715225
d00689	AMLODIPINE	CARDIOVASCULAR AGENTS	CALCIUM CHANNEL BLOCKING AGENTS		d04374	INSULIN ISOPHANE; INSULIN REGULAR	METABOLIC AGENTS	ANTIDIABETIC AGENTS	INSULIN	0.2652	10.107	0.4996	5.25205	2	170	10	0.125854	9.37892	0.585109	2.29339	2	159	13	3.77272		0	1362	17	0
d03214	KETOROLAC OPHTHALMIC	TOPICAL AGENTS	OPHTHALMIC PREPARATIONS	OPHTHALMIC ANTI-INFLAMMATORY AGENTS	d03221	PREDNISOLONE OPHTHALMIC	TOPICAL AGENTS	OPHTHALMIC PREPARATIONS	OPHTHALMIC STEROIDS	0.2652	0.2652	0.5191	192.641	2	2	9			0.358281				5
d00278	LEVOTHYROXINE	HORMONES/HORMONE MODIFIERS	THYROID HORMONES		d03214	KETOROLAC OPHTHALMIC	TOPICAL AGENTS	OPHTHALMIC PREPARATIONS	OPHTHALMIC ANTI-INFLAMMATORY AGENTS	0.2652	15.9474	0.2652	6.27061	2	219	2		15.5402				208
d00348	PRAVASTATIN	METABOLIC AGENTS	ANTIHYPERLIPIDEMIC AGENTS	HMG-COA REDUCTASE INHIBITORS	d03864	GLIMEPIRIDE	METABOLIC AGENTS	ANTIDIABETIC AGENTS	SULFONYLUREAS	0.2651	2.7847	2.3113	4.11884	5	47	36	0.0933283	2.73226	1.87923	1.81765	1	40	33	2.96824	None	0	1054	432	0
d00345	POTASSIUM CHLORIDE	NUTRITIONAL PRODUCTS	MINERALS AND ELECTROLYTES		d00373	SPIRONOLACTONE	CARDIOVASCULAR AGENTS	DIURETICS	POTASSIUM-SPARING DIURETICS	0.2649	6.0296	1.8439	2.38263	4	93	30	0.278399	6.48772	1.52925	2.80605	4	100	26	2.59434		34	639	589	3.1849
d04442	PIOGLITAZONE	METABOLIC AGENTS	ANTIDIABETIC AGENTS	THIAZOLIDINEDIONES	d04532	MELOXICAM	CENTRAL NERVOUS SYSTEM AGENTS	ANALGESICS	NONSTEROIDAL ANTI-INFLAMMATORY AGENTS	0.2649	2.3105	1.9949	5.74718	3	40	26	0.232594	2.76239	1.20504	6.98732	3	46	14	6.36725		0	1422	237	0
d00021	RANITIDINE	GASTROINTESTINAL AGENTS	H2 ANTAGONISTS		d04785	DESLORATADINE	RESPIRATORY AGENTS	ANTIHISTAMINES		0.2649	3.0959	0.3516	24.3358	2	51	3	0.025315	1.64261	0.211167	7.29823	1	33	4	15.817
d00021	RANITIDINE	GASTROINTESTINAL AGENTS	H2 ANTAGONISTS		d04364	TELMISARTAN	CARDIOVASCULAR AGENTS	ANGIOTENSIN II INHIBITORS		0.2649	3.0959	0.9042	9.46304	2	51	13		1.64261	0.709575	0		33	10	4.73152
d00181	BUPROPION	MISCELLANEOUS AGENTS	SMOKING CESSATION AGENTS		d03849	ALENDRONATE	METABOLIC AGENTS	BONE RESORPTION INHIBITORS	BISPHOSPHONATES	0.2646	1.0761	3.8058	6.46087	2	12	51	0.153105	0.612458	4.80434	5.20332	1	7	61	5.8321		0	483	606	0
d00880	SERTRALINE	PSYCHOTHERAPEUTIC AGENTS	ANTIDEPRESSANTS	SSRI ANTIDEPRESSANTS	d03849	ALENDRONATE	METABOLIC AGENTS	BONE RESORPTION INHIBITORS	BISPHOSPHONATES	0.2645	3.1345	3.8058	2.21723	3	40	51	0.308588	2.82389	4.80434	2.27456	3	36	61	2.2459		1	846	606	0.0687686
d00058	CARBAMAZEPINE	CENTRAL NERVOUS SYSTEM AGENTS	ANTICONVULSANTS	DIBENZAZEPINE ANTICONVULSANTS	d00134	METOPROLOL	CARDIOVASCULAR AGENTS	BETA-ADRENERGIC BLOCKING AGENTS	CARDIOSELECTIVE BETA BLOCKERS	0.2641	0.8629	17.0806	1.79186	3	10	267	0.0587862	0.138975	15.1741	2.78764	1	2	237	2.28975
d00022	WARFARIN	COAGULATION MODIFIERS	ANTICOAGULANTS	COUMARINS AND INDANEDIONES	d00749	ALBUTEROL	RESPIRATORY AGENTS	BRONCHODILATORS	ADRENERGIC BRONCHODILATORS	0.2641	7.7629	3.0747	1.10648	5	116	52	0.284194	7.94499	3.58354	0.99818	4	114	54	1.05233	None	1	2162	1193	0.013669
d03807	METFORMIN	METABOLIC AGENTS	ANTIDIABETIC AGENTS	BIGUANIDES	d04289	MONTELUKAST	RESPIRATORY AGENTS	LEUKOTRIENE MODIFIERS		0.2641	9.6251	2.4858	1.10382	5	172	29	0.410433	8.29091	1.77147	2.79452	7	151	27	1.94917	None	1	1966	299	0.0599761
d03807	METFORMIN	METABOLIC AGENTS	ANTIDIABETIC AGENTS	BIGUANIDES	d05413	SOLIFENACIN	GENITOURINARY TRACT AGENTS	URINARY ANTISPASMODICS		0.2639	9.6251	0.7197	3.80963	3	172	10		8.29091	0.606256	0		151	5	1.90481
d00134	METOPROLOL	CARDIOVASCULAR AGENTS	BETA-ADRENERGIC BLOCKING AGENTS	CARDIOSELECTIVE BETA BLOCKERS	d04099	DONEPEZIL	CENTRAL NERVOUS SYSTEM AGENTS	CHOLINESTERASE INHIBITORS		0.2633	17.0806	1.5672	0.98361	4	267	28	0.51573	15.1741	1.7164	1.98017	7	237	28	1.48189		1	967	376	0.0969658
d04283	FLUTICASONE NASAL	TOPICAL AGENTS	NASAL PREPARATIONS	NASAL STEROIDS	d04749	ESOMEPRAZOLE	GASTROINTESTINAL AGENTS	PROTON PUMP INHIBITORS		0.263	1.5375	3.8572	4.43474	2	20	65	0.0736434	0.674219	4.69558	2.32618	1	9	69	3.38046		0	4	373	0
d00345	POTASSIUM CHLORIDE	NUTRITIONAL PRODUCTS	MINERALS AND ELECTROLYTES		d04215	ROPINIROLE	CENTRAL NERVOUS SYSTEM AGENTS	ANTIPARKINSON AGENTS	DOPAMINERGIC ANTIPARKINSONISM AGENTS	0.2628	6.0296	0.6949	6.27212	3	93	11		6.48772	0.359269	0		100	5	3.13606
d00746	SIMVASTATIN	METABOLIC AGENTS	ANTIHYPERLIPIDEMIC AGENTS	HMG-COA REDUCTASE INHIBITORS	d03157	PAROXETINE	PSYCHOTHERAPEUTIC AGENTS	ANTIDEPRESSANTS	SSRI ANTIDEPRESSANTS	0.2627	19.6523	0.8379	1.59534	5	305	14	0.193932	14.2557	0.996203	1.36556	3	231	15	1.48045	None	2	2289	1050	0.0293378
d00314	NIACIN	NUTRITIONAL PRODUCTS	VITAMINS		d04105	ATORVASTATIN	METABOLIC AGENTS	ANTIHYPERLIPIDEMIC AGENTS	HMG-COA REDUCTASE INHIBITORS	0.2617	1.4395	10.6506	1.70694	5	20	156	0.427252	1.53594	15.2683	1.82187	6	18	224	1.76441	Major	53	711	2188	1.20114
d00210	DIGOXIN	CARDIOVASCULAR AGENTS	ANTIARRHYTHMIC AGENTS	GROUP V ANTIARRHYTHMICS	d05421	ESZOPICLONE	CENTRAL NERVOUS SYSTEM AGENTS	ANXIOLYTICS, SEDATIVES, AND HYPNOTICS	MISCELLANEOUS ANXIOLYTICS, SEDATIVES AND HYPNOTICS	0.2616	2.3643	0.3239	34.1605	2	36	3		3.0303	0.17949	0		52	3	17.0802
d00278	LEVOTHYROXINE	HORMONES/HORMONE MODIFIERS	THYROID HORMONES		d00373	SPIRONOLACTONE	CARDIOVASCULAR AGENTS	DIURETICS	POTASSIUM-SPARING DIURETICS	0.2616	15.9474	1.8439	0.88963	2	219	30	0.456905	15.5402	1.52925	1.92261	6	208	26	1.40612		0	114	589	0
d03428	ACETAMINOPHEN; HYDROCODONE	CENTRAL NERVOUS SYSTEM AGENTS	ANALGESICS	MISCELLANEOUS ANALGESICS	d03849	ALENDRONATE	METABOLIC AGENTS	BONE RESORPTION INHIBITORS	BISPHOSPHONATES	0.2613	2.0092	3.8058	3.4172	2	37	51		2.95641	4.80434	0		34	61	1.7086		0	111	606	0
d00022	WARFARIN	COAGULATION MODIFIERS	ANTICOAGULANTS	COUMARINS AND INDANEDIONES	d00373	SPIRONOLACTONE	CARDIOVASCULAR AGENTS	DIURETICS	POTASSIUM-SPARING DIURETICS	0.2611	7.7629	1.8439	1.82409	5	116	30	0.37205	7.94499	1.52925	3.06216	8	114	26	2.44312	Minor	10	2162	589	0.276861
d00253	HYDROCHLOROTHIAZIDE	CARDIOVASCULAR AGENTS	DIURETICS	THIAZIDE DIURETICS	d04851	ROSUVASTATIN	METABOLIC AGENTS	ANTIHYPERLIPIDEMIC AGENTS	HMG-COA REDUCTASE INHIBITORS	0.261	8.7096	3.4402	0.87108	4	144	54	0.158467	9.38642	2.35789	0.71601	3	148	41	0.793543		2	1091	816	0.0792042
d00350	PREDNISONE	HORMONES/HORMONE MODIFIERS	ADRENAL CORTICAL STEROIDS	GLUCOCORTICOIDS	d03826	TRAMADOL	CENTRAL NERVOUS SYSTEM AGENTS	ANALGESICS	MISCELLANEOUS ANALGESICS	0.261	1.9714	1.8395	7.19724	6	36	35	0.121	1.49771	1.62918	4.95894	1	24	25	6.07809	None	2	822	528	0.162464
d00134	METOPROLOL	CARDIOVASCULAR AGENTS	BETA-ADRENERGIC BLOCKING AGENTS	CARDIOSELECTIVE BETA BLOCKERS	d04364	TELMISARTAN	CARDIOVASCULAR AGENTS	ANGIOTENSIN II INHIBITORS		0.2609	17.0806	0.9042	1.6893	4	267	13	0.245077	15.1741	0.709575	2.27615	2	237	10	1.98272
d00345	POTASSIUM CHLORIDE	NUTRITIONAL PRODUCTS	MINERALS AND ELECTROLYTES		d00365	QUINAPRIL	CARDIOVASCULAR AGENTS	ANGIOTENSIN CONVERTING ENZYME INHIBITORS		0.2607	6.0296	1.0099	4.28129	3	93	15	0.0931883	6.48772	1.35555	1.05963	2	100	24	2.67046		0	639	96	0
d00345	POTASSIUM CHLORIDE	NUTRITIONAL PRODUCTS	MINERALS AND ELECTROLYTES		d00728	RAMIPRIL	CARDIOVASCULAR AGENTS	ANGIOTENSIN CONVERTING ENZYME INHIBITORS		0.2606	6.0296	2.166	1.99539	5	93	29	0.309612	6.48772	2.33347	2.04514	5	100	33	2.02026	Major	0	639	380	0
d03847	CARVEDILOL	CARDIOVASCULAR AGENTS	BETA-ADRENERGIC BLOCKING AGENTS	NON-CARDIOSELECTIVE BETA BLOCKERS	d04812	ESCITALOPRAM	PSYCHOTHERAPEUTIC AGENTS	ANTIDEPRESSANTS	SSRI ANTIDEPRESSANTS	0.2604	4.7991	1.4812	3.66326	2	70	18		2.7038	1.68988	0		49	25	1.83163		0	580	1002	0
d00278	LEVOTHYROXINE	HORMONES/HORMONE MODIFIERS	THYROID HORMONES		d05896	SITAGLIPTIN	METABOLIC AGENTS	ANTIDIABETIC AGENTS	DIPEPTIDYL PEPTIDASE 4 INHIBITORS	0.2602	15.9474	1.5499	1.05272	5	219	23	0.180349	15.5402	1.07361	1.08096	2	208	15	1.06684	Moderate	0	114	370	0
d00004	ATENOLOL	CARDIOVASCULAR AGENTS	BETA-ADRENERGIC BLOCKING AGENTS	CARDIOSELECTIVE BETA BLOCKERS	d00140	CIMETIDINE	GASTROINTESTINAL AGENTS	H2 ANTAGONISTS		0.2602	9.186	0.3539	8.00387	2	129	4	0.0245612	9.3916	0.210043	1.2451	1	141	4	4.62448
d00070	FUROSEMIDE	CARDIOVASCULAR AGENTS	DIURETICS	LOOP DIURETICS	d04099	DONEPEZIL	CENTRAL NERVOUS SYSTEM AGENTS	CHOLINESTERASE INHIBITORS		0.2597	10.0494	1.5672	1.64895	6	169	28	0.150161	10.4435	1.7164	0.83771	4	175	28	1.24333	None	0	760	376	0
d00141	FAMOTIDINE	GASTROINTESTINAL AGENTS	H2 ANTAGONISTS		d03052	HYDROCHLOROTHIAZIDE; TRIAMTERENE	CARDIOVASCULAR AGENTS	DIURETICS	POTASSIUM-SPARING DIURETICS	0.2595	1.1538	3.4784	6.46588	2	16	50		0.982514	3.3163	0		14	45	3.23294
d04538	INSULIN GLARGINE	METABOLIC AGENTS	ANTIDIABETIC AGENTS	INSULIN	d05896	SITAGLIPTIN	METABOLIC AGENTS	ANTIDIABETIC AGENTS	DIPEPTIDYL PEPTIDASE 4 INHIBITORS	0.2594	2.5685	1.5499	6.51608	4	39	23	0.0183022	1.78746	1.07361	0.95372	1	33	15	3.7349		19	319	370	5.67537
d00269	ISOSORBIDE MONONITRATE	CARDIOVASCULAR AGENTS	ANTIANGINAL AGENTS		d00732	LISINOPRIL	CARDIOVASCULAR AGENTS	ANGIOTENSIN CONVERTING ENZYME INHIBITORS		0.2594	1.2547	16.537	1.25018	5	23	266	0.0855802	1.11338	12.108	0.63483	3	21	200	0.942504	Moderate	0	59	423	0
d00021	RANITIDINE	GASTROINTESTINAL AGENTS	H2 ANTAGONISTS		d03847	CARVEDILOL	CARDIOVASCULAR AGENTS	BETA-ADRENERGIC BLOCKING AGENTS	NON-CARDIOSELECTIVE BETA BLOCKERS	0.2591	3.0959	4.7991	1.7439	4	51	70	0.096104	1.64261	2.7038	2.16388	2	33	49	1.95389		0	335	580	0
d00345	POTASSIUM CHLORIDE	NUTRITIONAL PRODUCTS	MINERALS AND ELECTROLYTES		d04611	FLUTICASONE; SALMETEROL	RESPIRATORY AGENTS	BRONCHODILATORS	ADRENERGIC BRONCHODILATORS	0.2587	6.0296	2.8601	1.50012	3	93	38	0.594681	6.48772	2.88902	3.17279	8	100	42	2.33645		0	639	623	0
d00395	TRAZODONE	PSYCHOTHERAPEUTIC AGENTS	ANTIDEPRESSANTS	PHENYLPIPERAZINE ANTIDEPRESSANTS	d00689	AMLODIPINE	CARDIOVASCULAR AGENTS	CALCIUM CHANNEL BLOCKING AGENTS		0.2579	1.0069	10.107	2.53421	5	18	170	0.286923	1.18053	9.37892	2.59141	5	19	159	2.56281	None	1	193	1362	0.134122
d00170	ASPIRIN	CENTRAL NERVOUS SYSTEM AGENTS	ANALGESICS	SALICYLATES	d00653	ISOSORBIDE	MISCELLANEOUS AGENTS	MISCELLANEOUS UNCATEGORIZED AGENTS		0.2575	4.726	1.0872	5.01157	3	88	17	0.0849458	2.99783	1.09455	2.58881	2	64	16	3.80019		10	7328	273	0.176232
d03864	GLIMEPIRIDE	METABOLIC AGENTS	ANTIDIABETIC AGENTS	SULFONYLUREAS	d04851	ROSUVASTATIN	METABOLIC AGENTS	ANTIHYPERLIPIDEMIC AGENTS	HMG-COA REDUCTASE INHIBITORS	0.2574	2.3113	3.4402	3.23719	3	36	54		1.87923	2.35789	0		33	41	1.6186		5	432	816	0.500068
d03807	METFORMIN	METABOLIC AGENTS	ANTIDIABETIC AGENTS	BIGUANIDES	d04258	CLOPIDOGREL	COAGULATION MODIFIERS	ANTIPLATELET AGENTS	PLATELET AGGREGATION INHIBITORS	0.2571	9.6251	4.3349	0.61619	8	172	78	0.914	8.29091	7.53579	1.4629	16	151	114	1.03955	None	8	1966	4621	0.0310458
d00022	WARFARIN	COAGULATION MODIFIERS	ANTICOAGULANTS	COUMARINS AND INDANEDIONES	d03075	HYDROCODONE	CENTRAL NERVOUS SYSTEM AGENTS	ANALGESICS	NARCOTIC ANALGESICS	0.2569	7.7629	0.8496	3.89516	5	116	16	0.0589031	7.94499	0.615177	1.20516	2	114	13	2.55016	None	2	2162	254	0.128403
d00278	LEVOTHYROXINE	HORMONES/HORMONE MODIFIERS	THYROID HORMONES		d04099	DONEPEZIL	CENTRAL NERVOUS SYSTEM AGENTS	CHOLINESTERASE INHIBITORS		0.2568	15.9474	1.5672	1.0275	3	219	28	0.0676022	15.5402	1.7164	0.25345	3	208	28	0.640474		0	114	376	0
d03847	CARVEDILOL	CARDIOVASCULAR AGENTS	BETA-ADRENERGIC BLOCKING AGENTS	NON-CARDIOSELECTIVE BETA BLOCKERS	d04829	TIOTROPIUM	RESPIRATORY AGENTS	BRONCHODILATORS	ANTICHOLINERGIC BRONCHODILATORS	0.2565	4.7991	1.5529	3.44179	4	70	24	0.0559462	2.7038	1.84971	1.11865	1	49	25	2.28022		0	580	314	0
d00181	BUPROPION	MISCELLANEOUS AGENTS	SMOKING CESSATION AGENTS		d03428	ACETAMINOPHEN; HYDROCODONE	CENTRAL NERVOUS SYSTEM AGENTS	ANALGESICS	MISCELLANEOUS ANALGESICS	0.2559	1.0761	2.0092	11.8357	2	12	37		0.612458	2.95641	0		7	34	5.91786		0	483	111	0
d00004	ATENOLOL	CARDIOVASCULAR AGENTS	BETA-ADRENERGIC BLOCKING AGENTS	CARDIOSELECTIVE BETA BLOCKERS	d04829	TIOTROPIUM	RESPIRATORY AGENTS	BRONCHODILATORS	ANTICHOLINERGIC BRONCHODILATORS	0.2559	9.186	1.5529	1.79391	5	129	24	0.22165	9.3916	1.84971	1.27592	2	141	25	1.53492	None	0	1005	314	0
d00278	LEVOTHYROXINE	HORMONES/HORMONE MODIFIERS	THYROID HORMONES		d03829	AMLODIPINE; BENAZEPRIL	CARDIOVASCULAR AGENTS	ANGIOTENSIN CONVERTING ENZYME INHIBITORS		0.2557	15.9474	1.8688	0.85798	4	219	29	0.388309	15.5402	1.53201	1.63103	4	208	28	1.2445		0	114	79	0
d03847	CARVEDILOL	CARDIOVASCULAR AGENTS	BETA-ADRENERGIC BLOCKING AGENTS	NON-CARDIOSELECTIVE BETA BLOCKERS	d04442	PIOGLITAZONE	METABOLIC AGENTS	ANTIDIABETIC AGENTS	THIAZOLIDINEDIONES	0.2554	4.7991	2.3105	2.30332	4	70	40	0.129948	2.7038	2.76239	1.73985	3	49	46	2.02158		1	580	1422	0.042747
d00278	LEVOTHYROXINE	HORMONES/HORMONE MODIFIERS	THYROID HORMONES		d03828	LANSOPRAZOLE	GASTROINTESTINAL AGENTS	PROTON PUMP INHIBITORS		0.2553	15.9474	1.5329	1.04435	4	219	23	0.466674	15.5402	2.89287	1.03808	8	208	40	1.04121		0	114	588	0
d00004	ATENOLOL	CARDIOVASCULAR AGENTS	BETA-ADRENERGIC BLOCKING AGENTS	CARDIOSELECTIVE BETA BLOCKERS	d00726	DOXAZOSIN	CARDIOVASCULAR AGENTS	ANTIADRENERGIC AGENTS, PERIPHERALLY ACTING		0.2553	9.186	1.252	2.21983	5	129	27	0.439014	9.3916	1.55728	3.00173	5	141	25	2.61078	Moderate	13	1005	282	1.61719
d00732	LISINOPRIL	CARDIOVASCULAR AGENTS	ANGIOTENSIN CONVERTING ENZYME INHIBITORS		d04374	INSULIN ISOPHANE; INSULIN REGULAR	METABOLIC AGENTS	ANTIDIABETIC AGENTS	INSULIN	0.2552	16.537	0.4996	3.08888	4	266	10	0.0648162	12.108	0.585109	0.9149	2	200	13	2.00189		0	423	17	0
d00689	AMLODIPINE	CARDIOVASCULAR AGENTS	CALCIUM CHANNEL BLOCKING AGENTS		d04332	CITALOPRAM	PSYCHOTHERAPEUTIC AGENTS	ANTIDEPRESSANTS	SSRI ANTIDEPRESSANTS	0.2549	10.107	1.8455	1.36658	6	170	29	0.153424	9.37892	1.72819	0.94656	2	159	25	1.15657	None	5	1362	1653	0.0782984
d00246	GLIPIZIDE	METABOLIC AGENTS	ANTIDIABETIC AGENTS	SULFONYLUREAS	d00348	PRAVASTATIN	METABOLIC AGENTS	ANTIHYPERLIPIDEMIC AGENTS	HMG-COA REDUCTASE INHIBITORS	0.2546	4.5554	2.7847	2.00703	3	79	47	0.161682	3.52739	2.73226	1.67759	4	76	40	1.84231		0	170	1054	0
d00325	OMEPRAZOLE	GASTROINTESTINAL AGENTS	PROTON PUMP INHIBITORS		d04121	TAMSULOSIN	CARDIOVASCULAR AGENTS	ANTIADRENERGIC AGENTS, PERIPHERALLY ACTING		0.2545	10.1584	3.3291	0.75255	4	149	61	0.130515	6.99599	3.41007	0.54708	3	103	60	0.649814		0	1265	272	0
d00749	ALBUTEROL	RESPIRATORY AGENTS	BRONCHODILATORS	ADRENERGIC BRONCHODILATORS	d05413	SOLIFENACIN	GENITOURINARY TRACT AGENTS	URINARY ANTISPASMODICS		0.2544	3.0747	0.7197	11.4964	2	52	10	0.15392	3.58354	0.606256	7.08478	1	54	5	9.2906
d00051	NIFEDIPINE	CARDIOVASCULAR AGENTS	CALCIUM CHANNEL BLOCKING AGENTS		d00280	LOVASTATIN	METABOLIC AGENTS	ANTIHYPERLIPIDEMIC AGENTS	HMG-COA REDUCTASE INHIBITORS	0.2542	2.0235	4.4137	2.84623	4	36	72	0.112049	1.26125	3.2709	2.71606	2	27	59	2.78114		7	1078	529	0.432769
d00345	POTASSIUM CHLORIDE	NUTRITIONAL PRODUCTS	MINERALS AND ELECTROLYTES		d04824	EZETIMIBE	METABOLIC AGENTS	ANTIHYPERLIPIDEMIC AGENTS	CHOLESTEROL ABSORPTION INHIBITORS	0.254	6.0296	1.5913	2.64724	4	93	30	0.274374	6.48772	3.72489	1.13537	4	100	47	1.89131		0	639	846	0
d04749	ESOMEPRAZOLE	GASTROINTESTINAL AGENTS	PROTON PUMP INHIBITORS		d04829	TIOTROPIUM	RESPIRATORY AGENTS	BRONCHODILATORS	ANTICHOLINERGIC BRONCHODILATORS	0.2539	3.8572	1.5529	4.23884	2	65	24	0.1453	4.69558	1.84971	1.67291	2	69	25	2.95588		0	373	314	0
d00345	POTASSIUM CHLORIDE	NUTRITIONAL PRODUCTS	MINERALS AND ELECTROLYTES		d04286	FENOFIBRATE	METABOLIC AGENTS	ANTIHYPERLIPIDEMIC AGENTS	FIBRIC ACID DERIVATIVES	0.2536	6.0296	1.8102	2.32345	2	93	26	0.121956	6.48772	2.29542	0.81893	2	100	31	1.57119		4	639	623	0.354245
d00134	METOPROLOL	CARDIOVASCULAR AGENTS	BETA-ADRENERGIC BLOCKING AGENTS	CARDIOSELECTIVE BETA BLOCKERS	d04380	CELECOXIB	CENTRAL NERVOUS SYSTEM AGENTS	ANALGESICS	COX-2 INHIBITORS	0.2535	17.0806	1.3904	1.06742	3	267	21	0.107096	15.1741	2.08985	0.33772	2	237	28	0.702569		4	967	934	0.156142
d00329	OXYCODONE	CENTRAL NERVOUS SYSTEM AGENTS	ANALGESICS	NARCOTIC ANALGESICS	d00350	PREDNISONE	HORMONES/HORMONE MODIFIERS	ADRENAL CORTICAL STEROIDS	GLUCOCORTICOIDS	0.2532	0.7801	1.9714	16.4641	2	12	36		0.738426	1.49771	0		8	24	8.23207		1	397	822	0.108037
d00022	WARFARIN	COAGULATION MODIFIERS	ANTICOAGULANTS	COUMARINS AND INDANEDIONES	d04332	CITALOPRAM	PSYCHOTHERAPEUTIC AGENTS	ANTIDEPRESSANTS	SSRI ANTIDEPRESSANTS	0.2531	7.7629	1.8455	1.76666	3	116	29	0.316077	7.94499	1.72819	2.30201	4	114	25	2.03434		5	2162	1653	0.0493258
d04532	MELOXICAM	CENTRAL NERVOUS SYSTEM AGENTS	ANALGESICS	NONSTEROIDAL ANTI-INFLAMMATORY AGENTS	d04749	ESOMEPRAZOLE	GASTROINTESTINAL AGENTS	PROTON PUMP INHIBITORS		0.2531	1.9949	3.8572	3.28926	2	26	65	0.187598	1.20504	4.69558	3.31542	3	14	69	3.30234		1	237	373	0.398819
d04538	INSULIN GLARGINE	METABOLIC AGENTS	ANTIDIABETIC AGENTS	INSULIN	d05508	PREGABALIN	CENTRAL NERVOUS SYSTEM AGENTS	ANTICONVULSANTS	GAMMA-AMINOBUTYRIC ACID ANALOGS	0.2531	2.5685	0.8596	11.4635	2	39	10		1.78746	0.309454	0		33	8	5.73173
d00022	WARFARIN	COAGULATION MODIFIERS	ANTICOAGULANTS	COUMARINS AND INDANEDIONES	d04514	PANTOPRAZOLE	GASTROINTESTINAL AGENTS	PROTON PUMP INHIBITORS		0.2529	7.7629	1.9642	1.65859	4	116	34	0.449423	7.94499	2.10076	2.69268	8	114	34	2.17564		2	2162	488	0.0668325
d00070	FUROSEMIDE	CARDIOVASCULAR AGENTS	DIURETICS	LOOP DIURETICS	d00253	HYDROCHLOROTHIAZIDE	CARDIOVASCULAR AGENTS	DIURETICS	THIAZIDE DIURETICS	0.2521	10.0494	8.7096	0.28803	5	169	144	0.250718	10.4435	9.38642	0.25576	5	175	148	0.271897	Moderate	75	760	1091	3.18901
d00197	CLONAZEPAM	CENTRAL NERVOUS SYSTEM AGENTS	ANTICONVULSANTS	BENZODIAZEPINE ANTICONVULSANTS	d00345	POTASSIUM CHLORIDE	NUTRITIONAL PRODUCTS	MINERALS AND ELECTROLYTES		0.2517	1.2166	6.0296	3.43121	3	17	93		0.64969	6.48772	0		10	100	1.71561		3	329	639	0.503104
d00381	TAMOXIFEN	ANTINEOPLASTICS	ANTINEOPLASTIC HORMONES		d04105	ATORVASTATIN	METABOLIC AGENTS	ANTIHYPERLIPIDEMIC AGENTS	HMG-COA REDUCTASE INHIBITORS	0.2512	0.7993	10.6506	2.95077	2	6	156		0.1961	15.2683	0		2	224	1.47538
d00051	NIFEDIPINE	CARDIOVASCULAR AGENTS	CALCIUM CHANNEL BLOCKING AGENTS		d03052	HYDROCHLOROTHIAZIDE; TRIAMTERENE	CARDIOVASCULAR AGENTS	DIURETICS	POTASSIUM-SPARING DIURETICS	0.2511	2.0235	3.4784	3.5675	3	36	50	0.10386	1.26125	3.3163	2.48309	4	27	45	3.0253		0	1078	20	0
d00070	FUROSEMIDE	CARDIOVASCULAR AGENTS	DIURETICS	LOOP DIURETICS	d04276	BUDESONIDE	HORMONES/HORMONE MODIFIERS	ADRENAL CORTICAL STEROIDS	GLUCOCORTICOIDS	0.251	10.0494	0.6707	3.72396	3	169	7		10.4435	0.192133	0		175	4	1.86198		1	760	726	0.0638973
d00348	PRAVASTATIN	METABOLIC AGENTS	ANTIHYPERLIPIDEMIC AGENTS	HMG-COA REDUCTASE INHIBITORS	d04113	VALSARTAN	CARDIOVASCULAR AGENTS	ANGIOTENSIN II INHIBITORS		0.2508	2.7847	4.7043	1.91449	4	47	74	0.205312	2.73226	4.03487	1.86236	3	40	69	1.88842		11	1054	763	0.482237
d00004	ATENOLOL	CARDIOVASCULAR AGENTS	BETA-ADRENERGIC BLOCKING AGENTS	CARDIOSELECTIVE BETA BLOCKERS	d04497	ASPIRIN; DIPYRIDAMOLE	CENTRAL NERVOUS SYSTEM AGENTS	ANALGESICS	SALICYLATES	0.2507	9.186	1.3002	2.09903	4	129	17		9.3916	0.617287	0		141	9	1.04951		0	1005	437	0
d00044	CLONIDINE	CARDIOVASCULAR AGENTS	ANTIADRENERGIC AGENTS, CENTRALLY ACTING		d03829	AMLODIPINE; BENAZEPRIL	CARDIOVASCULAR AGENTS	ANGIOTENSIN CONVERTING ENZYME INHIBITORS		0.2505	1.3394	1.8688	10.0077	2	25	29	0.172045	1.68901	1.53201	6.64888	1	28	28	8.32829		0	455	79	0
d00325	OMEPRAZOLE	GASTROINTESTINAL AGENTS	PROTON PUMP INHIBITORS		d04611	FLUTICASONE; SALMETEROL	RESPIRATORY AGENTS	BRONCHODILATORS	ADRENERGIC BRONCHODILATORS	0.2503	10.1584	2.8601	0.8615	3	149	38	0.160017	6.99599	2.88902	0.79171	3	103	42	0.826606		0	1265	623	0
d00023	ALLOPURINOL	METABOLIC AGENTS	ANTIGOUT AGENTS		d03075	HYDROCODONE	CENTRAL NERVOUS SYSTEM AGENTS	ANALGESICS	NARCOTIC ANALGESICS	0.2502	4.2888	0.8496	6.86653	3	59	16	0.0951793	3.62274	0.615177	4.27076	1	62	13	5.56865		0	364	254	0
d00022	WARFARIN	COAGULATION MODIFIERS	ANTICOAGULANTS	COUMARINS AND INDANEDIONES	d00350	PREDNISONE	HORMONES/HORMONE MODIFIERS	ADRENAL CORTICAL STEROIDS	GLUCOCORTICOIDS	0.2496	7.7629	1.9714	1.63097	5	116	36	0.170206	7.94499	1.49771	1.43038	3	114	24	1.53068	Moderate	30	2162	822	0.59515
d00253	HYDROCHLOROTHIAZIDE	CARDIOVASCULAR AGENTS	DIURETICS	THIAZIDE DIURETICS	d04040	FEXOFENADINE	RESPIRATORY AGENTS	ANTIHISTAMINES		0.2495	8.7096	1.8955	1.51129	5	144	28	0.0304824	9.38642	1.73332	0.18736	1	148	20	0.849324	None	0	1091	166	0
d00348	PRAVASTATIN	METABOLIC AGENTS	ANTIHYPERLIPIDEMIC AGENTS	HMG-COA REDUCTASE INHIBITORS	d03182	GABAPENTIN	CENTRAL NERVOUS SYSTEM AGENTS	ANTICONVULSANTS	GAMMA-AMINOBUTYRIC ACID ANALOGS	0.2492	2.7847	3.2797	2.72857	3	47	55	0.111403	2.73226	2.86941	1.42096	2	40	44	2.07476		1	1054	866	0.0386255
d00325	OMEPRAZOLE	GASTROINTESTINAL AGENTS	PROTON PUMP INHIBITORS		d03829	AMLODIPINE; BENAZEPRIL	CARDIOVASCULAR AGENTS	ANGIOTENSIN CONVERTING ENZYME INHIBITORS		0.2491	10.1584	1.8688	1.31216	6	149	29	0.108162	6.99599	1.53201	1.00917	3	103	28	1.16067	None	0	1265	79	0
d00134	METOPROLOL	CARDIOVASCULAR AGENTS	BETA-ADRENERGIC BLOCKING AGENTS	CARDIOSELECTIVE BETA BLOCKERS	d04283	FLUTICASONE NASAL	TOPICAL AGENTS	NASAL PREPARATIONS	NASAL STEROIDS	0.2491	17.0806	1.5375	0.94854	4	267	20	0.190915	15.1741	0.674219	1.8661	2	237	9	1.40732		0	967	4	0
d00746	SIMVASTATIN	METABOLIC AGENTS	ANTIHYPERLIPIDEMIC AGENTS	HMG-COA REDUCTASE INHIBITORS	d03075	HYDROCODONE	CENTRAL NERVOUS SYSTEM AGENTS	ANALGESICS	NARCOTIC ANALGESICS	0.249	19.6523	0.8496	1.49132	4	305	16	0.0366687	14.2557	0.615177	0.41812	2	231	13	0.954722		0	2289	254	0
d00386	TERAZOSIN	CARDIOVASCULAR AGENTS	ANTIADRENERGIC AGENTS, PERIPHERALLY ACTING		d05896	SITAGLIPTIN	METABOLIC AGENTS	ANTIDIABETIC AGENTS	DIPEPTIDYL PEPTIDASE 4 INHIBITORS	0.249	2.5573	1.5499	6.28223	2	41	23	0.0232098	2.17192	1.07361	0.99536	1	40	15	3.63879		0	141	370	0
d00373	SPIRONOLACTONE	CARDIOVASCULAR AGENTS	DIURETICS	POTASSIUM-SPARING DIURETICS	d04332	CITALOPRAM	PSYCHOTHERAPEUTIC AGENTS	ANTIDEPRESSANTS	SSRI ANTIDEPRESSANTS	0.249	1.8439	1.8455	7.31725	3	30	29		1.52925	1.72819	0		26	25	3.65862		2	589	1653	0.0724227
d00045	DILTIAZEM	CARDIOVASCULAR AGENTS	ANTIARRHYTHMIC AGENTS	GROUP IV ANTIARRHYTHMICS	d00325	OMEPRAZOLE	GASTROINTESTINAL AGENTS	PROTON PUMP INHIBITORS		0.2485	2.5981	10.1584	0.94155	5	39	149	0.234794	3.47885	6.99599	0.96472	5	58	103	0.953137	None	3	639	1265	0.130847
d00325	OMEPRAZOLE	GASTROINTESTINAL AGENTS	PROTON PUMP INHIBITORS		d04283	FLUTICASONE NASAL	TOPICAL AGENTS	NASAL PREPARATIONS	NASAL STEROIDS	0.2483	10.1584	1.5375	1.58978	3	149	20		6.99599	0.674219	0		103	9	0.79489		0	1265	4	0
d00253	HYDROCHLOROTHIAZIDE	CARDIOVASCULAR AGENTS	DIURETICS	THIAZIDE DIURETICS	d00880	SERTRALINE	PSYCHOTHERAPEUTIC AGENTS	ANTIDEPRESSANTS	SSRI ANTIDEPRESSANTS	0.2483	8.7096	3.1345	0.90952	4	144	40	0.332356	9.38642	2.82389	1.25388	3	148	36	1.0817		2	1091	846	0.0763955
d03182	GABAPENTIN	CENTRAL NERVOUS SYSTEM AGENTS	ANTICONVULSANTS	GAMMA-AMINOBUTYRIC ACID ANALOGS	d04289	MONTELUKAST	RESPIRATORY AGENTS	LEUKOTRIENE MODIFIERS		0.2482	3.2797	2.4858	3.0444	3	55	29	0.0928677	2.86941	1.77147	1.827	2	44	27	2.4357		0	866	299	0
d03258	ATENOLOL; CHLORTHALIDONE	CARDIOVASCULAR AGENTS	BETA-ADRENERGIC BLOCKING AGENTS	CARDIOSELECTIVE BETA BLOCKERS	d04105	ATORVASTATIN	METABOLIC AGENTS	ANTIHYPERLIPIDEMIC AGENTS	HMG-COA REDUCTASE INHIBITORS	0.2481	0.5824	10.6506	3.99974	2	7	156	0.184912	0.604594	15.2683	2.00313	2	9	224	3.00144
d00004	ATENOLOL	CARDIOVASCULAR AGENTS	BETA-ADRENERGIC BLOCKING AGENTS	CARDIOSELECTIVE BETA BLOCKERS	d00269	ISOSORBIDE MONONITRATE	CARDIOVASCULAR AGENTS	ANTIANGINAL AGENTS		0.248	9.186	1.2547	2.15172	5	129	23	0.0311853	9.3916	1.11338	0.29824	1	141	21	1.22498	None	1	1005	59	0.594586
d00325	OMEPRAZOLE	GASTROINTESTINAL AGENTS	PROTON PUMP INHIBITORS		d00373	SPIRONOLACTONE	CARDIOVASCULAR AGENTS	DIURETICS	POTASSIUM-SPARING DIURETICS	0.2476	10.1584	1.8439	1.32187	2	149	30	0.200224	6.99599	1.52925	1.87149	2	103	26	1.59668		3	1265	589	0.141954
d03807	METFORMIN	METABOLIC AGENTS	ANTIDIABETIC AGENTS	BIGUANIDES	d04370	INSULIN ISOPHANE	METABOLIC AGENTS	ANTIDIABETIC AGENTS	INSULIN	0.2474	9.6251	0.9116	2.81962	2	172	13	0.209655	8.29091	0.566776	4.4616	3	151	8	3.64061		41	1966	340	2.16249
d00732	LISINOPRIL	CARDIOVASCULAR AGENTS	ANGIOTENSIN CONVERTING ENZYME INHIBITORS		d04824	EZETIMIBE	METABOLIC AGENTS	ANTIHYPERLIPIDEMIC AGENTS	CHOLESTEROL ABSORPTION INHIBITORS	0.2472	16.537	1.5913	0.93938	5	266	30	0.429944	12.108	3.72489	0.95329	8	200	47	0.946335	None	0	423	846	0
d00280	LOVASTATIN	METABOLIC AGENTS	ANTIHYPERLIPIDEMIC AGENTS	HMG-COA REDUCTASE INHIBITORS	d03849	ALENDRONATE	METABOLIC AGENTS	BONE RESORPTION INHIBITORS	BISPHOSPHONATES	0.2472	4.4137	3.8058	1.47163	4	72	51	0.0778765	3.2709	4.80434	0.49557	1	59	61	0.9836		3	529	606	0.329933
d00880	SERTRALINE	PSYCHOTHERAPEUTIC AGENTS	ANTIDEPRESSANTS	SSRI ANTIDEPRESSANTS	d04442	PIOGLITAZONE	METABOLIC AGENTS	ANTIDIABETIC AGENTS	THIAZOLIDINEDIONES	0.2468	3.1345	2.3105	3.40777	2	40	40	0.122698	2.82389	2.76239	1.57291	1	36	46	2.49034		0	846	1422	0
d00022	WARFARIN	COAGULATION MODIFIERS	ANTICOAGULANTS	COUMARINS AND INDANEDIONES	d00386	TERAZOSIN	CARDIOVASCULAR AGENTS	ANTIADRENERGIC AGENTS, PERIPHERALLY ACTING		0.2466	7.7629	2.5573	1.24219	4	116	41	0.0932829	7.94499	2.17192	0.54059	2	114	40	0.891388		2	2162	141	0.231307
d00070	FUROSEMIDE	CARDIOVASCULAR AGENTS	DIURETICS	LOOP DIURETICS	d00299	METOLAZONE	CARDIOVASCULAR AGENTS	DIURETICS	THIAZIDE DIURETICS	0.2463	10.0494	0.284	8.6299	3	169	4	0.506786	10.4435	0.685552	7.07845	8	175	10	7.85418		12	760	21	26.5083
d03847	CARVEDILOL	CARDIOVASCULAR AGENTS	BETA-ADRENERGIC BLOCKING AGENTS	NON-CARDIOSELECTIVE BETA BLOCKERS	d04538	INSULIN GLARGINE	METABOLIC AGENTS	ANTIDIABETIC AGENTS	INSULIN	0.2463	4.7991	2.5685	1.99814	3	70	39	0.0300772	2.7038	1.78746	0.62234	1	49	33	1.31024		0	580	319	0
d00345	POTASSIUM CHLORIDE	NUTRITIONAL PRODUCTS	MINERALS AND ELECTROLYTES		d03075	HYDROCODONE	CENTRAL NERVOUS SYSTEM AGENTS	ANALGESICS	NARCOTIC ANALGESICS	0.2463	6.0296	0.8496	4.80797	6	93	16	0.0676086	6.48772	0.615177	1.69399	2	100	13	3.25098	None	0	639	254	0
d03181	VENLAFAXINE	PSYCHOTHERAPEUTIC AGENTS	ANTIDEPRESSANTS	SSNRI ANTIDEPRESSANTS	d03849	ALENDRONATE	METABOLIC AGENTS	BONE RESORPTION INHIBITORS	BISPHOSPHONATES	0.2463	1.1581	3.8058	5.58821	2	12	51		1.3717	4.80434	0		15	61	2.79411
d00910	ZOLPIDEM	CENTRAL NERVOUS SYSTEM AGENTS	ANXIOLYTICS, SEDATIVES, AND HYPNOTICS	MISCELLANEOUS ANXIOLYTICS, SEDATIVES AND HYPNOTICS	d04113	VALSARTAN	CARDIOVASCULAR AGENTS	ANGIOTENSIN II INHIBITORS		0.2462	2.3858	4.7043	2.19361	3	32	74	0.0612457	1.77516	4.03487	0.85509	1	27	69	1.52435		0	196	763	0
d00321	NITROGLYCERIN	CARDIOVASCULAR AGENTS	ANTIANGINAL AGENTS		d00689	AMLODIPINE	CARDIOVASCULAR AGENTS	CALCIUM CHANNEL BLOCKING AGENTS		0.2458	1.0037	10.107	2.42301	5	17	170	0.279522	1.68559	9.37892	1.76812	3	26	159	2.09557	Moderate	17	456	1362	0.965028
d00386	TERAZOSIN	CARDIOVASCULAR AGENTS	ANTIADRENERGIC AGENTS, PERIPHERALLY ACTING		d04332	CITALOPRAM	PSYCHOTHERAPEUTIC AGENTS	ANTIDEPRESSANTS	SSRI ANTIDEPRESSANTS	0.2458	2.5573	1.8455	5.20818	3	41	29	0.0645183	2.17192	1.72819	1.71888	1	40	25	3.46353		0	141	1653	0
d00325	OMEPRAZOLE	GASTROINTESTINAL AGENTS	PROTON PUMP INHIBITORS		d04749	ESOMEPRAZOLE	GASTROINTESTINAL AGENTS	PROTON PUMP INHIBITORS		0.2458	10.1584	3.8572	0.62731	3	149	65		6.99599	4.69558	0		103	69	0.313655		214	1265	373	15.99
d00045	DILTIAZEM	CARDIOVASCULAR AGENTS	ANTIARRHYTHMIC AGENTS	GROUP IV ANTIARRHYTHMICS	d00732	LISINOPRIL	CARDIOVASCULAR AGENTS	ANGIOTENSIN CONVERTING ENZYME INHIBITORS		0.2456	2.5981	16.537	0.57163	4	39	266	0.677376	3.47885	12.108	1.60813	11	58	200	1.08988		3	639	423	0.391303
d00350	PREDNISONE	HORMONES/HORMONE MODIFIERS	ADRENAL CORTICAL STEROIDS	GLUCOCORTICOIDS	d03182	GABAPENTIN	CENTRAL NERVOUS SYSTEM AGENTS	ANTICONVULSANTS	GAMMA-AMINOBUTYRIC ACID ANALOGS	0.2454	1.9714	3.2797	3.79547	5	36	55	0.0367347	1.49771	2.86941	0.85478	1	24	44	2.32513	None	15	822	866	0.742907
d04812	ESCITALOPRAM	PSYCHOTHERAPEUTIC AGENTS	ANTIDEPRESSANTS	SSRI ANTIDEPRESSANTS	d04851	ROSUVASTATIN	METABOLIC AGENTS	ANTIHYPERLIPIDEMIC AGENTS	HMG-COA REDUCTASE INHIBITORS	0.2454	1.4812	3.4402	4.8159	3	18	54	0.0716565	1.68988	2.35789	1.79836	1	25	41	3.30713		0	1002	816	0
d00689	AMLODIPINE	CARDIOVASCULAR AGENTS	CALCIUM CHANNEL BLOCKING AGENTS		d04829	TIOTROPIUM	RESPIRATORY AGENTS	BRONCHODILATORS	ANTICHOLINERGIC BRONCHODILATORS	0.2454	10.107	1.5529	1.56354	4	170	24	0.177578	9.37892	1.84971	1.02361	5	159	25	1.29357		1	1362	314	0.0824378
d03052	HYDROCHLOROTHIAZIDE; TRIAMTERENE	CARDIOVASCULAR AGENTS	DIURETICS	POTASSIUM-SPARING DIURETICS	d04442	PIOGLITAZONE	METABOLIC AGENTS	ANTIDIABETIC AGENTS	THIAZOLIDINEDIONES	0.2453	3.4784	2.3105	3.05219	5	50	40		3.3163	2.76239	0		45	46	1.52609	Moderate	0	20	1422	0
d00325	OMEPRAZOLE	GASTROINTESTINAL AGENTS	PROTON PUMP INHIBITORS		d04286	FENOFIBRATE	METABOLIC AGENTS	ANTIHYPERLIPIDEMIC AGENTS	FIBRIC ACID DERIVATIVES	0.245	10.1584	1.8102	1.33234	6	149	26	0.0872626	6.99599	2.29542	0.5434	1	103	31	0.937869	None	1	1265	623	0.0447357
d04286	FENOFIBRATE	METABOLIC AGENTS	ANTIHYPERLIPIDEMIC AGENTS	FIBRIC ACID DERIVATIVES	d04289	MONTELUKAST	RESPIRATORY AGENTS	LEUKOTRIENE MODIFIERS		0.245	1.8102	2.4858	5.44469	2	26	29		2.29542	1.77147	0		31	27	2.72234		0	623	299	0
d00746	SIMVASTATIN	METABOLIC AGENTS	ANTIHYPERLIPIDEMIC AGENTS	HMG-COA REDUCTASE INHIBITORS	d03830	HYDROCHLOROTHIAZIDE; LOSARTAN	CARDIOVASCULAR AGENTS	DIURETICS	THIAZIDE DIURETICS	0.2449	19.6523	0.8489	1.46798	3	305	14	0.201897	14.2557	0.803533	1.76253	4	231	16	1.61525		1	2289	196	0.0785835
d00134	METOPROLOL	CARDIOVASCULAR AGENTS	BETA-ADRENERGIC BLOCKING AGENTS	CARDIOSELECTIVE BETA BLOCKERS	d00563	FINASTERIDE	HORMONES/HORMONE MODIFIERS	5-ALPHA-REDUCTASE INHIBITORS		0.2448	17.0806	1.5685	0.91374	5	267	28	0.378947	15.1741	1.52153	1.64133	4	237	23	1.27754	None	0	967	342	0
d00236	FLUOXETINE	PSYCHOTHERAPEUTIC AGENTS	ANTIDEPRESSANTS	SSRI ANTIDEPRESSANTS	d00325	OMEPRAZOLE	GASTROINTESTINAL AGENTS	PROTON PUMP INHIBITORS		0.2448	1.6332	10.1584	1.47553	3	20	149	0.0897535	1.22819	6.99599	1.04457	2	19	103	1.26005		11	1400	1265	0.218981
d00016	LABETALOL	CARDIOVASCULAR AGENTS	BETA-ADRENERGIC BLOCKING AGENTS	NON-CARDIOSELECTIVE BETA BLOCKERS	d03821	LOSARTAN	CARDIOVASCULAR AGENTS	ANGIOTENSIN II INHIBITORS		0.2446	0.6902	4.1203	8.60107	2	12	65		0.254711	3.64034	0		7	53	4.30053
d00013	ENALAPRIL	CARDIOVASCULAR AGENTS	ANGIOTENSIN CONVERTING ENZYME INHIBITORS		d00134	METOPROLOL	CARDIOVASCULAR AGENTS	BETA-ADRENERGIC BLOCKING AGENTS	CARDIOSELECTIVE BETA BLOCKERS	0.2445	1.3987	17.0806	1.02341	5	27	267	0.656293	2.99428	15.1741	1.44445	10	49	237	1.23393	None	25	678	967	1.34436
d00278	LEVOTHYROXINE	HORMONES/HORMONE MODIFIERS	THYROID HORMONES		d04824	EZETIMIBE	METABOLIC AGENTS	ANTIHYPERLIPIDEMIC AGENTS	CHOLESTEROL ABSORPTION INHIBITORS	0.2445	15.9474	1.5913	0.96347	6	219	30	0.75649	15.5402	3.72489	1.30688	9	208	47	1.13517	None	3	114	846	1.09668
d00124	SULFAMETHOXAZOLE; TRIMETHOPRIM	ANTI-INFECTIVES	SULFONAMIDES		d04332	CITALOPRAM	PSYCHOTHERAPEUTIC AGENTS	ANTIDEPRESSANTS	SSRI ANTIDEPRESSANTS	0.2444	0.5278	1.8455	25.091	2	5	29	0.0831899	0.334548	1.72819	14.3887	1	5	25	19.7398
d00210	DIGOXIN	CARDIOVASCULAR AGENTS	ANTIARRHYTHMIC AGENTS	GROUP V ANTIARRHYTHMICS	d04040	FEXOFENADINE	RESPIRATORY AGENTS	ANTIHISTAMINES		0.2444	2.3643	1.8955	5.45349	3	36	28	0.192694	3.0303	1.73332	3.66863	1	52	20	4.56106		12	707	166	3.60485
d00325	OMEPRAZOLE	GASTROINTESTINAL AGENTS	PROTON PUMP INHIBITORS		d03181	VENLAFAXINE	PSYCHOTHERAPEUTIC AGENTS	ANTIDEPRESSANTS	SSNRI ANTIDEPRESSANTS	0.2442	10.1584	1.1581	2.07575	3	149	12	0.21949	6.99599	1.3717	2.28721	3	103	15	2.18148
d00023	ALLOPURINOL	METABOLIC AGENTS	ANTIGOUT AGENTS		d04258	CLOPIDOGREL	COAGULATION MODIFIERS	ANTIPLATELET AGENTS	PLATELET AGGREGATION INHIBITORS	0.2442	4.2888	4.3349	1.3135	3	59	78	0.413929	3.62274	7.53579	1.51621	6	62	114	1.41486		3	364	4621	0.0628806
d03428	ACETAMINOPHEN; HYDROCODONE	CENTRAL NERVOUS SYSTEM AGENTS	ANALGESICS	MISCELLANEOUS ANALGESICS	d04283	FLUTICASONE NASAL	TOPICAL AGENTS	NASAL PREPARATIONS	NASAL STEROIDS	0.2441	2.0092	1.5375	7.90186	3	37	20		2.95641	0.674219	0		34	9	3.95093		0	111	4	0
d00732	LISINOPRIL	CARDIOVASCULAR AGENTS	ANGIOTENSIN CONVERTING ENZYME INHIBITORS		d01021	DOCUSATE	GASTROINTESTINAL AGENTS	LAXATIVES		0.2437	16.537	0.5782	2.54871	3	266	12	0.165125	12.108	0.61581	2.21458	4	200	12	2.38165		0	423	6	0
d04066	ALBUTEROL; IPRATROPIUM	RESPIRATORY AGENTS	BRONCHODILATORS	ADRENERGIC BRONCHODILATORS	d04105	ATORVASTATIN	METABOLIC AGENTS	ANTIHYPERLIPIDEMIC AGENTS	HMG-COA REDUCTASE INHIBITORS	0.2436	0.617	10.6506	3.70696	2	9	156	0.511187	1.90931	15.2683	1.75353	5	25	224	2.73024		0	214	2188	0
d04040	FEXOFENADINE	RESPIRATORY AGENTS	ANTIHISTAMINES		d04749	ESOMEPRAZOLE	GASTROINTESTINAL AGENTS	PROTON PUMP INHIBITORS		0.2428	1.8955	3.8572	3.32088	4	28	65	0.321117	1.73332	4.69558	3.94544	3	20	69	3.63316		0	166	373	0
d03826	TRAMADOL	CENTRAL NERVOUS SYSTEM AGENTS	ANALGESICS	MISCELLANEOUS ANALGESICS	d04851	ROSUVASTATIN	METABOLIC AGENTS	ANTIHYPERLIPIDEMIC AGENTS	HMG-COA REDUCTASE INHIBITORS	0.2428	1.8395	3.4402	3.83676	4	35	54	0.0669461	1.62918	2.35789	1.74274	1	25	41	2.78975		0	528	816	0
d00325	OMEPRAZOLE	GASTROINTESTINAL AGENTS	PROTON PUMP INHIBITORS		d00880	SERTRALINE	PSYCHOTHERAPEUTIC AGENTS	ANTIDEPRESSANTS	SSRI ANTIDEPRESSANTS	0.2427	10.1584	3.1345	0.76221	3	149	40	0.365349	6.99599	2.82389	1.84932	5	103	36	1.30576		4	1265	846	0.131775
d00045	DILTIAZEM	CARDIOVASCULAR AGENTS	ANTIARRHYTHMIC AGENTS	GROUP IV ANTIARRHYTHMICS	d00348	PRAVASTATIN	METABOLIC AGENTS	ANTIHYPERLIPIDEMIC AGENTS	HMG-COA REDUCTASE INHIBITORS	0.2425	2.5981	2.7847	3.3518	2	39	47	0.155856	3.47885	2.73226	1.6397	3	58	40	2.49575		3	639	1054	0.157041
d03826	TRAMADOL	CENTRAL NERVOUS SYSTEM AGENTS	ANALGESICS	MISCELLANEOUS ANALGESICS	d04145	PRAMIPEXOLE	CENTRAL NERVOUS SYSTEM AGENTS	ANTIPARKINSON AGENTS	DOPAMINERGIC ANTIPARKINSONISM AGENTS	0.2424	1.8395	0.6757	19.502	2	35	7		1.62918	0.503145	0		25	8	9.75099
d03826	TRAMADOL	CENTRAL NERVOUS SYSTEM AGENTS	ANALGESICS	MISCELLANEOUS ANALGESICS	d04532	MELOXICAM	CENTRAL NERVOUS SYSTEM AGENTS	ANALGESICS	NONSTEROIDAL ANTI-INFLAMMATORY AGENTS	0.2424	1.8395	1.9949	6.60559	2	35	26	0.1493	1.62918	1.20504	7.60482	1	25	14	7.1052		13	528	237	3.66264
d00253	HYDROCHLOROTHIAZIDE	CARDIOVASCULAR AGENTS	DIURETICS	THIAZIDE DIURETICS	d04258	CLOPIDOGREL	COAGULATION MODIFIERS	ANTIPLATELET AGENTS	PLATELET AGGREGATION INHIBITORS	0.242	8.7096	4.3349	0.64097	4	144	78	0.542083	9.38642	7.53579	0.76637	9	148	114	0.703669		1	1091	4621	0.00699314
d00253	HYDROCHLOROTHIAZIDE	CARDIOVASCULAR AGENTS	DIURETICS	THIAZIDE DIURETICS	d04364	TELMISARTAN	CARDIOVASCULAR AGENTS	ANGIOTENSIN II INHIBITORS		0.2416	8.7096	0.9042	3.06785	2	144	13		9.38642	0.709575	0		148	10	1.53392
d00350	PREDNISONE	HORMONES/HORMONE MODIFIERS	ADRENAL CORTICAL STEROIDS	GLUCOCORTICOIDS	d04258	CLOPIDOGREL	COAGULATION MODIFIERS	ANTIPLATELET AGENTS	PLATELET AGGREGATION INHIBITORS	0.2414	1.9714	4.3349	2.82477	4	36	78	0.0426697	1.49771	7.53579	0.37806	2	24	114	1.60142		8	822	4621	0.0742532
d00253	HYDROCHLOROTHIAZIDE	CARDIOVASCULAR AGENTS	DIURETICS	THIAZIDE DIURETICS	d00726	DOXAZOSIN	CARDIOVASCULAR AGENTS	ANTIADRENERGIC AGENTS, PERIPHERALLY ACTING		0.2413	8.7096	1.252	2.21286	5	144	27	0.112925	9.38642	1.55728	0.77255	3	148	25	1.4927	Moderate	3	1091	282	0.34378
d04303	DORZOLAMIDE; TIMOLOL OPHTHALMIC	TOPICAL AGENTS	OPHTHALMIC PREPARATIONS	OPHTHALMIC GLAUCOMA AGENTS	d04754	BIMATOPROST OPHTHALMIC	TOPICAL AGENTS	OPHTHALMIC PREPARATIONS	OPHTHALMIC GLAUCOMA AGENTS	0.2412	0.6016	0.5485	73.0959	4	8	9	0.116399	0.968386	0.57708	20.8289	2	15	10	46.9624
d00910	ZOLPIDEM	CENTRAL NERVOUS SYSTEM AGENTS	ANXIOLYTICS, SEDATIVES, AND HYPNOTICS	MISCELLANEOUS ANXIOLYTICS, SEDATIVES AND HYPNOTICS	d04538	INSULIN GLARGINE	METABOLIC AGENTS	ANTIDIABETIC AGENTS	INSULIN	0.2407	2.3858	2.5685	3.92792	3	32	39	0.0749891	1.77516	1.78746	2.36334	1	27	33	3.14563		0	196	319	0
d00910	ZOLPIDEM	CENTRAL NERVOUS SYSTEM AGENTS	ANXIOLYTICS, SEDATIVES, AND HYPNOTICS	MISCELLANEOUS ANXIOLYTICS, SEDATIVES AND HYPNOTICS	d03847	CARVEDILOL	CARDIOVASCULAR AGENTS	BETA-ADRENERGIC BLOCKING AGENTS	NON-CARDIOSELECTIVE BETA BLOCKERS	0.2406	2.3858	4.7991	2.10137	4	32	70	0.0836128	1.77516	2.7038	1.74206	2	27	49	1.92171		1	196	580	0.310134
d00280	LOVASTATIN	METABOLIC AGENTS	ANTIHYPERLIPIDEMIC AGENTS	HMG-COA REDUCTASE INHIBITORS	d03428	ACETAMINOPHEN; HYDROCODONE	CENTRAL NERVOUS SYSTEM AGENTS	ANALGESICS	MISCELLANEOUS ANALGESICS	0.2402	4.4137	2.0092	2.70861	4	72	37		3.2709	2.95641	0		59	34	1.35431		0	529	111	0
d00328	OXYBUTYNIN	GENITOURINARY TRACT AGENTS	URINARY ANTISPASMODICS		d04113	VALSARTAN	CARDIOVASCULAR AGENTS	ANGIOTENSIN II INHIBITORS		0.2401	1.0533	4.7043	4.84557	2	14	74		1.18551	4.03487	0		19	69	2.42279		0	239	763	0
d00746	SIMVASTATIN	METABOLIC AGENTS	ANTIHYPERLIPIDEMIC AGENTS	HMG-COA REDUCTASE INHIBITORS	d04220	QUETIAPINE	PSYCHOTHERAPEUTIC AGENTS	ANTIPSYCHOTICS	ATYPICAL ANTIPSYCHOTICS	0.24	19.6523	0.3636	3.35872	4	305	7	0.0245634	14.2557	0.0599413	2.87457	1	231	2	3.11664
d00004	ATENOLOL	CARDIOVASCULAR AGENTS	BETA-ADRENERGIC BLOCKING AGENTS	CARDIOSELECTIVE BETA BLOCKERS	d00730	BENAZEPRIL	CARDIOVASCULAR AGENTS	ANGIOTENSIN CONVERTING ENZYME INHIBITORS		0.2397	9.186	1.2256	2.12908	5	129	25	0.122616	9.3916	0.507066	2.57481	1	141	11	2.35194	None	3	1005	146	0.720834
d00045	DILTIAZEM	CARDIOVASCULAR AGENTS	ANTIARRHYTHMIC AGENTS	GROUP IV ANTIARRHYTHMICS	d04442	PIOGLITAZONE	METABOLIC AGENTS	ANTIDIABETIC AGENTS	THIAZOLIDINEDIONES	0.2395	2.5981	2.3105	3.98973	3	39	40	0.0696281	3.47885	2.76239	0.72454	2	58	46	2.35714		1	639	1422	0.0388001
d00045	DILTIAZEM	CARDIOVASCULAR AGENTS	ANTIARRHYTHMIC AGENTS	GROUP IV ANTIARRHYTHMICS	d00246	GLIPIZIDE	METABOLIC AGENTS	ANTIDIABETIC AGENTS	SULFONYLUREAS	0.2395	2.5981	4.5554	2.02359	4	39	79	0.215915	3.47885	3.52739	1.75952	5	58	76	1.89156		0	639	170	0
d00348	PRAVASTATIN	METABOLIC AGENTS	ANTIHYPERLIPIDEMIC AGENTS	HMG-COA REDUCTASE INHIBITORS	d04749	ESOMEPRAZOLE	GASTROINTESTINAL AGENTS	PROTON PUMP INHIBITORS		0.2389	2.7847	3.8572	2.22416	3	47	65	0.118235	2.73226	4.69558	0.92158	2	40	69	1.57287		0	1054	373	0
d00395	TRAZODONE	PSYCHOTHERAPEUTIC AGENTS	ANTIDEPRESSANTS	PHENYLPIPERAZINE ANTIDEPRESSANTS	d04749	ESOMEPRAZOLE	GASTROINTESTINAL AGENTS	PROTON PUMP INHIBITORS		0.2387	1.0069	3.8572	6.14602	4	18	65	0.0318173	1.18053	4.69558	0.57398	1	19	69	3.36		0	193	373	0
d00395	TRAZODONE	PSYCHOTHERAPEUTIC AGENTS	ANTIDEPRESSANTS	PHENYLPIPERAZINE ANTIDEPRESSANTS	d03826	TRAMADOL	CENTRAL NERVOUS SYSTEM AGENTS	ANALGESICS	MISCELLANEOUS ANALGESICS	0.2386	1.0069	1.8395	12.882	4	18	35		1.18053	1.62918	0		19	25	6.44102		1	193	528	0.345973
d00168	ALPRAZOLAM	CENTRAL NERVOUS SYSTEM AGENTS	ANXIOLYTICS, SEDATIVES, AND HYPNOTICS	BENZODIAZEPINES	d04105	ATORVASTATIN	METABOLIC AGENTS	ANTIHYPERLIPIDEMIC AGENTS	HMG-COA REDUCTASE INHIBITORS	0.2386	1.2332	10.6506	1.81661	4	19	156	0.448634	2.95796	15.2683	0.99336	4	36	224	1.40499		2	252	2188	0.127884
d00746	SIMVASTATIN	METABOLIC AGENTS	ANTIHYPERLIPIDEMIC AGENTS	HMG-COA REDUCTASE INHIBITORS	d03428	ACETAMINOPHEN; HYDROCODONE	CENTRAL NERVOUS SYSTEM AGENTS	ANALGESICS	MISCELLANEOUS ANALGESICS	0.2385	19.6523	2.0092	0.60402	3	305	37	0.259177	14.2557	2.95641	0.61495	4	231	34	0.609487		0	2289	111	0
d00070	FUROSEMIDE	CARDIOVASCULAR AGENTS	DIURETICS	LOOP DIURETICS	d00314	NIACIN	NUTRITIONAL PRODUCTS	VITAMINS		0.2384	10.0494	1.4395	1.64799	4	169	20		10.4435	1.53594	0		175	18	0.823995		2	760	711	0.130491
d00141	FAMOTIDINE	GASTROINTESTINAL AGENTS	H2 ANTAGONISTS		d00345	POTASSIUM CHLORIDE	NUTRITIONAL PRODUCTS	MINERALS AND ELECTROLYTES		0.2379	1.1538	6.0296	3.4196	3	16	93		0.982514	6.48772	0		14	100	1.7098
d00280	LOVASTATIN	METABOLIC AGENTS	ANTIHYPERLIPIDEMIC AGENTS	HMG-COA REDUCTASE INHIBITORS	d00345	POTASSIUM CHLORIDE	NUTRITIONAL PRODUCTS	MINERALS AND ELECTROLYTES		0.2376	4.4137	6.0296	0.8928	4	72	93	0.304516	3.2709	6.48772	1.43499	5	59	100	1.1639		0	529	639	0
d00048	VERAPAMIL	CARDIOVASCULAR AGENTS	ANTIARRHYTHMIC AGENTS	GROUP IV ANTIARRHYTHMICS	d03052	HYDROCHLOROTHIAZIDE; TRIAMTERENE	CARDIOVASCULAR AGENTS	DIURETICS	POTASSIUM-SPARING DIURETICS	0.2375	1.6446	3.4784	4.15168	3	26	50		1.09694	3.3163	0		16	45	2.07584		0	1270	20	0
d03182	GABAPENTIN	CENTRAL NERVOUS SYSTEM AGENTS	ANTICONVULSANTS	GAMMA-AMINOBUTYRIC ACID ANALOGS	d04538	INSULIN GLARGINE	METABOLIC AGENTS	ANTIDIABETIC AGENTS	INSULIN	0.2373	3.2797	2.5685	2.81698	3	55	39	0.0981989	2.86941	1.78746	1.9146	2	44	33	2.36579		0	866	319	0
d00749	ALBUTEROL	RESPIRATORY AGENTS	BRONCHODILATORS	ADRENERGIC BRONCHODILATORS	d04851	ROSUVASTATIN	METABOLIC AGENTS	ANTIHYPERLIPIDEMIC AGENTS	HMG-COA REDUCTASE INHIBITORS	0.2373	3.0747	3.4402	2.24342	3	52	54	0.135891	3.58354	2.35789	1.60825	2	54	41	1.92584		0	1193	816	0
d00653	ISOSORBIDE	MISCELLANEOUS AGENTS	MISCELLANEOUS UNCATEGORIZED AGENTS		d00746	SIMVASTATIN	METABOLIC AGENTS	ANTIHYPERLIPIDEMIC AGENTS	HMG-COA REDUCTASE INHIBITORS	0.2371	1.0872	19.6523	1.10971	6	17	305	0.35204	1.09455	14.2557	2.25614	5	16	231	1.68293	None	2	273	2289	0.112838
d00248	GLYBURIDE	METABOLIC AGENTS	ANTIDIABETIC AGENTS	SULFONYLUREAS	d04442	PIOGLITAZONE	METABOLIC AGENTS	ANTIDIABETIC AGENTS	THIAZOLIDINEDIONES	0.2369	2.0886	2.3105	4.90912	3	37	40	0.284509	2.26967	2.76239	4.53782	4	42	46	4.72347		75	830	1422	2.24035
d00134	METOPROLOL	CARDIOVASCULAR AGENTS	BETA-ADRENERGIC BLOCKING AGENTS	CARDIOSELECTIVE BETA BLOCKERS	d05262	MOMETASONE	RESPIRATORY AGENTS	RESPIRATORY INHALANT PRODUCTS	INHALED CORTICOSTEROIDS	0.2367	17.0806	0.5146	2.69293	2	267	7	0.0736434	15.1741	0.095099	5.10334	1	237	2	3.89814
d04572	FORMOTEROL	RESPIRATORY AGENTS	BRONCHODILATORS	ADRENERGIC BRONCHODILATORS	d05262	MOMETASONE	RESPIRATORY AGENTS	RESPIRATORY INHALANT PRODUCTS	INHALED CORTICOSTEROIDS	0.2367	0.5075	0.5146	90.6343	2	7	7		0.115967	0.095099	0		2	2	45.3171
d00004	ATENOLOL	CARDIOVASCULAR AGENTS	BETA-ADRENERGIC BLOCKING AGENTS	CARDIOSELECTIVE BETA BLOCKERS	d03864	GLIMEPIRIDE	METABOLIC AGENTS	ANTIDIABETIC AGENTS	SULFONYLUREAS	0.2367	9.186	2.3113	1.11485	3	129	36	0.211967	9.3916	1.87923	1.20101	3	141	33	1.15793		1	1005	432	0.0812051
d00278	LEVOTHYROXINE	HORMONES/HORMONE MODIFIERS	THYROID HORMONES		d04532	MELOXICAM	CENTRAL NERVOUS SYSTEM AGENTS	ANALGESICS	NONSTEROIDAL ANTI-INFLAMMATORY AGENTS	0.2365	15.9474	1.9949	0.7434	3	219	26	0.153631	15.5402	1.20504	0.82039	3	208	14	0.781895		0	114	237	0
d00134	METOPROLOL	CARDIOVASCULAR AGENTS	BETA-ADRENERGIC BLOCKING AGENTS	CARDIOSELECTIVE BETA BLOCKERS	d04300	RISEDRONATE	METABOLIC AGENTS	BONE RESORPTION INHIBITORS	BISPHOSPHONATES	0.2362	17.0806	1.4759	0.93696	3	267	22	0.402033	15.1741	2.72898	0.97086	6	237	37	0.953911		0	967	436	0
d00246	GLIPIZIDE	METABOLIC AGENTS	ANTIDIABETIC AGENTS	SULFONYLUREAS	d00749	ALBUTEROL	RESPIRATORY AGENTS	BRONCHODILATORS	ADRENERGIC BRONCHODILATORS	0.2361	4.5554	3.0747	1.68565	5	79	52	0.153986	3.52739	3.58354	1.21819	3	76	54	1.45192	Moderate	0	170	1193	0
d00963	CYCLOBENZAPRINE	CENTRAL NERVOUS SYSTEM AGENTS	MUSCLE RELAXANTS	SKELETAL MUSCLE RELAXANTS	d03807	METFORMIN	METABOLIC AGENTS	ANTIDIABETIC AGENTS	BIGUANIDES	0.236	0.4235	9.6251	5.78966	3	8	172	0.193496	0.706151	8.29091	3.305	3	12	151	4.54733		0	64	1966	0
d00325	OMEPRAZOLE	GASTROINTESTINAL AGENTS	PROTON PUMP INHIBITORS		d05421	ESZOPICLONE	CENTRAL NERVOUS SYSTEM AGENTS	ANXIOLYTICS, SEDATIVES, AND HYPNOTICS	MISCELLANEOUS ANXIOLYTICS, SEDATIVES AND HYPNOTICS	0.2356	10.1584	0.3239	7.16043	2	149	3		6.99599	0.17949	0		103	3	3.58021
d00070	FUROSEMIDE	CARDIOVASCULAR AGENTS	DIURETICS	LOOP DIURETICS	d05421	ESZOPICLONE	CENTRAL NERVOUS SYSTEM AGENTS	ANXIOLYTICS, SEDATIVES, AND HYPNOTICS	MISCELLANEOUS ANXIOLYTICS, SEDATIVES AND HYPNOTICS	0.2356	10.0494	0.3239	7.23809	2	169	3		10.4435	0.17949	0		175	3	3.61904
d00732	LISINOPRIL	CARDIOVASCULAR AGENTS	ANGIOTENSIN CONVERTING ENZYME INHIBITORS		d05413	SOLIFENACIN	GENITOURINARY TRACT AGENTS	URINARY ANTISPASMODICS		0.2356	16.537	0.7197	1.97955	3	266	10		12.108	0.606256	0		200	5	0.989775
d00168	ALPRAZOLAM	CENTRAL NERVOUS SYSTEM AGENTS	ANXIOLYTICS, SEDATIVES, AND HYPNOTICS	BENZODIAZEPINES	d04532	MELOXICAM	CENTRAL NERVOUS SYSTEM AGENTS	ANALGESICS	NONSTEROIDAL ANTI-INFLAMMATORY AGENTS	0.2354	1.2332	1.9949	9.56868	3	19	26	0.0362761	2.95796	1.20504	1.01771	1	36	14	5.2932		1	252	237	0.590315
d04040	FEXOFENADINE	RESPIRATORY AGENTS	ANTIHISTAMINES		d04380	CELECOXIB	CENTRAL NERVOUS SYSTEM AGENTS	ANALGESICS	COX-2 INHIBITORS	0.2354	1.8955	1.3904	8.93188	3	28	21	0.192694	1.73332	2.08985	5.31955	1	20	28	7.12571		0	166	934	0
d00045	DILTIAZEM	CARDIOVASCULAR AGENTS	ANTIARRHYTHMIC AGENTS	GROUP IV ANTIARRHYTHMICS	d00210	DIGOXIN	CARDIOVASCULAR AGENTS	ANTIARRHYTHMIC AGENTS	GROUP V ANTIARRHYTHMICS	0.2351	2.5981	2.3643	3.82731	4	39	36	0.0929373	3.47885	3.0303	0.88159	3	58	52	2.35445		30	639	707	2.34118
d00278	LEVOTHYROXINE	HORMONES/HORMONE MODIFIERS	THYROID HORMONES		d04829	TIOTROPIUM	RESPIRATORY AGENTS	BRONCHODILATORS	ANTICHOLINERGIC BRONCHODILATORS	0.2347	15.9474	1.5529	0.94772	2	219	24	0.30684	15.5402	1.84971	1.06747	3	208	25	1.00759		1	114	314	0.984915
d00689	AMLODIPINE	CARDIOVASCULAR AGENTS	CALCIUM CHANNEL BLOCKING AGENTS		d04801	OLMESARTAN	CARDIOVASCULAR AGENTS	ANGIOTENSIN II INHIBITORS		0.2346	10.107	1.1513	2.01612	4	170	20	0.230648	9.37892	2.11325	1.16371	4	159	28	1.58992		119	1362	332	9.27822
d00021	RANITIDINE	GASTROINTESTINAL AGENTS	H2 ANTAGONISTS		d00246	GLIPIZIDE	METABOLIC AGENTS	ANTIDIABETIC AGENTS	SULFONYLUREAS	0.2341	3.0959	4.5554	1.65992	2	51	79	0.124601	1.64261	3.52739	2.15047	3	33	76	1.90519		0	335	170	0
d00032	PROPRANOLOL	CARDIOVASCULAR AGENTS	ANTIARRHYTHMIC AGENTS	GROUP II ANTIARRHYTHMICS	d00746	SIMVASTATIN	METABOLIC AGENTS	ANTIHYPERLIPIDEMIC AGENTS	HMG-COA REDUCTASE INHIBITORS	0.2338	0.6706	19.6523	1.77406	4	12	305	0.222572	1.44353	14.2557	1.08157	3	16	231	1.42782
d00848	DICLOFENAC	CENTRAL NERVOUS SYSTEM AGENTS	ANALGESICS	NONSTEROIDAL ANTI-INFLAMMATORY AGENTS	d04283	FLUTICASONE NASAL	TOPICAL AGENTS	NASAL PREPARATIONS	NASAL STEROIDS	0.2337	0.8108	1.5375	18.7469	3	15	20		0.734885	0.674219	0		11	9	9.37346		0	1481	4	0
d00253	HYDROCHLOROTHIAZIDE	CARDIOVASCULAR AGENTS	DIURETICS	THIAZIDE DIURETICS	d04611	FLUTICASONE; SALMETEROL	RESPIRATORY AGENTS	BRONCHODILATORS	ADRENERGIC BRONCHODILATORS	0.2336	8.7096	2.8601	0.93776	4	144	38	0.522296	9.38642	2.88902	1.92605	7	148	42	1.4319		0	1091	623	0
d00070	FUROSEMIDE	CARDIOVASCULAR AGENTS	DIURETICS	LOOP DIURETICS	d03157	PAROXETINE	PSYCHOTHERAPEUTIC AGENTS	ANTIDEPRESSANTS	SSRI ANTIDEPRESSANTS	0.2334	10.0494	0.8379	2.77184	4	169	14	0.0565578	10.4435	0.996203	0.54362	2	175	15	1.65773		3	760	1050	0.132541
d00170	ASPIRIN	CENTRAL NERVOUS SYSTEM AGENTS	ANALGESICS	SALICYLATES	d03182	GABAPENTIN	CENTRAL NERVOUS SYSTEM AGENTS	ANTICONVULSANTS	GAMMA-AMINOBUTYRIC ACID ANALOGS	0.2334	4.726	3.2797	1.50582	5	88	55	0.0801611	2.99783	2.86941	0.93189	1	64	44	1.21885	None	7	7328	866	0.0388891
d04113	VALSARTAN	CARDIOVASCULAR AGENTS	ANGIOTENSIN II INHIBITORS		d04497	ASPIRIN; DIPYRIDAMOLE	CENTRAL NERVOUS SYSTEM AGENTS	ANALGESICS	SALICYLATES	0.2334	4.7043	1.3002	3.81589	3	74	17		4.03487	0.617287	0		69	9	1.90795		0	763	437	0
d00689	AMLODIPINE	CARDIOVASCULAR AGENTS	CALCIUM CHANNEL BLOCKING AGENTS		d04824	EZETIMIBE	METABOLIC AGENTS	ANTIHYPERLIPIDEMIC AGENTS	CHOLESTEROL ABSORPTION INHIBITORS	0.2333	10.107	1.5913	1.45058	5	170	30	0.658812	9.37892	3.72489	1.8858	10	159	47	1.66819	None	6	1362	846	0.183585
d00004	ATENOLOL	CARDIOVASCULAR AGENTS	BETA-ADRENERGIC BLOCKING AGENTS	CARDIOSELECTIVE BETA BLOCKERS	d00210	DIGOXIN	CARDIOVASCULAR AGENTS	ANTIARRHYTHMIC AGENTS	GROUP V ANTIARRHYTHMICS	0.233	9.186	2.3643	1.07282	5	129	36	0.257031	9.3916	3.0303	0.90315	3	141	52	0.987986	Moderate	8	1005	707	0.396952
d00260	INDAPAMIDE	CARDIOVASCULAR AGENTS	DIURETICS	THIAZIDE DIURETICS	d00314	NIACIN	NUTRITIONAL PRODUCTS	VITAMINS		0.2328	0.521	1.4395	31.0408	2	6	20		0.29043	1.53594	0		5	18	15.5204
d03847	CARVEDILOL	CARDIOVASCULAR AGENTS	BETA-ADRENERGIC BLOCKING AGENTS	NON-CARDIOSELECTIVE BETA BLOCKERS	d05896	SITAGLIPTIN	METABOLIC AGENTS	ANTIDIABETIC AGENTS	DIPEPTIDYL PEPTIDASE 4 INHIBITORS	0.2321	4.7991	1.5499	3.12041	3	70	23	0.219506	2.7038	1.07361	7.5618	3	49	15	5.34111		0	580	370	0
d00689	AMLODIPINE	CARDIOVASCULAR AGENTS	CALCIUM CHANNEL BLOCKING AGENTS		d04380	CELECOXIB	CENTRAL NERVOUS SYSTEM AGENTS	ANALGESICS	COX-2 INHIBITORS	0.232	10.107	1.3904	1.65092	3	170	21	0.206223	9.37892	2.08985	1.05213	3	159	28	1.35152		1	1362	934	0.0277146
d00248	GLYBURIDE	METABOLIC AGENTS	ANTIDIABETIC AGENTS	SULFONYLUREAS	d03826	TRAMADOL	CENTRAL NERVOUS SYSTEM AGENTS	ANALGESICS	MISCELLANEOUS ANALGESICS	0.232	2.0886	1.8395	6.03855	3	37	35	0.0958826	2.26967	1.62918	2.59303	2	42	25	4.31579		3	830	528	0.241347
d04369	INSULIN REGULAR	METABOLIC AGENTS	ANTIDIABETIC AGENTS	INSULIN	d04370	INSULIN ISOPHANE	METABOLIC AGENTS	ANTIDIABETIC AGENTS	INSULIN	0.2319	0.2319	0.9116	109.697	3	3	13	0.122124	0.146412	0.566776	147.168	2	3	8	128.433
d00732	LISINOPRIL	CARDIOVASCULAR AGENTS	ANGIOTENSIN CONVERTING ENZYME INHIBITORS		d04369	INSULIN REGULAR	METABOLIC AGENTS	ANTIDIABETIC AGENTS	INSULIN	0.2319	16.537	0.2319	6.04705	3	266	3	0.0872626	12.108	0.146412	4.92242	1	200	3	5.48473
d00563	FINASTERIDE	HORMONES/HORMONE MODIFIERS	5-ALPHA-REDUCTASE INHIBITORS		d00726	DOXAZOSIN	CARDIOVASCULAR AGENTS	ANTIADRENERGIC AGENTS, PERIPHERALLY ACTING		0.2318	1.5685	1.252	11.8039	4	28	27	0.354252	1.52153	1.55728	14.9508	4	23	25	13.3774		60	342	282	21.9336
d00022	WARFARIN	COAGULATION MODIFIERS	ANTICOAGULANTS	COUMARINS AND INDANEDIONES	d03826	TRAMADOL	CENTRAL NERVOUS SYSTEM AGENTS	ANALGESICS	MISCELLANEOUS ANALGESICS	0.2317	7.7629	1.8395	1.62257	4	116	35	0.0411408	7.94499	1.62918	0.31784	2	114	25	0.970205		9	2162	528	0.277962
d00325	OMEPRAZOLE	GASTROINTESTINAL AGENTS	PROTON PUMP INHIBITORS		d04245	HYDROCHLOROTHIAZIDE; IRBESARTAN	CARDIOVASCULAR AGENTS	DIURETICS	THIAZIDE DIURETICS	0.2314	10.1584	1.0744	2.12018	3	149	13	0.114448	6.99599	0.914497	1.78886	2	103	15	1.95452		1	1265	77	0.361953
d00070	FUROSEMIDE	CARDIOVASCULAR AGENTS	DIURETICS	LOOP DIURETICS	d00103	KETOCONAZOLE	ANTI-INFECTIVES	ANTIFUNGALS	AZOLE ANTIFUNGALS	0.2312	10.0494	0.2535	9.07548	2	169	3		10.4435				175
d00060	METHOTREXATE	ANTINEOPLASTICS	ANTIMETABOLITES		d00689	AMLODIPINE	CARDIOVASCULAR AGENTS	CALCIUM CHANNEL BLOCKING AGENTS		0.2312	1.2719	10.107	1.79851	3	15	170		0.471929	9.37892	0		5	159	0.899255
d00134	METOPROLOL	CARDIOVASCULAR AGENTS	BETA-ADRENERGIC BLOCKING AGENTS	CARDIOSELECTIVE BETA BLOCKERS	d04066	ALBUTEROL; IPRATROPIUM	RESPIRATORY AGENTS	BRONCHODILATORS	ADRENERGIC BRONCHODILATORS	0.231	17.0806	0.617	2.19191	2	267	9	0.308424	15.1741	1.90931	1.06456	5	237	25	1.62823		0	967	214	0
d00070	FUROSEMIDE	CARDIOVASCULAR AGENTS	DIURETICS	LOOP DIURETICS	d00730	BENAZEPRIL	CARDIOVASCULAR AGENTS	ANGIOTENSIN CONVERTING ENZYME INHIBITORS		0.2307	10.0494	1.2256	1.87309	5	169	25	0.047328	10.4435	0.507066	0.89373	1	175	11	1.38341	Moderate	4	760	146	1.27094
d03182	GABAPENTIN	CENTRAL NERVOUS SYSTEM AGENTS	ANTICONVULSANTS	GAMMA-AMINOBUTYRIC ACID ANALOGS	d03428	ACETAMINOPHEN; HYDROCODONE	CENTRAL NERVOUS SYSTEM AGENTS	ANALGESICS	MISCELLANEOUS ANALGESICS	0.2306	3.2797	2.0092	3.49947	4	55	37	0.0894395	2.86941	2.95641	1.05432	1	44	34	2.27689		7	866	111	2.56738
d00070	FUROSEMIDE	CARDIOVASCULAR AGENTS	DIURETICS	LOOP DIURETICS	d00143	PHENYTOIN	CARDIOVASCULAR AGENTS	ANTIARRHYTHMIC AGENTS	GROUP I ANTIARRHYTHMICS	0.2306	10.0494	0.7171	3.19992	5	169	11	0.0231939	10.4435	0.53196	0.41749	1	175	11	1.80871	Minor	8	760	591	0.627945
d00058	CARBAMAZEPINE	CENTRAL NERVOUS SYSTEM AGENTS	ANTICONVULSANTS	DIBENZAZEPINE ANTICONVULSANTS	d00278	LEVOTHYROXINE	HORMONES/HORMONE MODIFIERS	THYROID HORMONES		0.2306	0.8629	15.9474	1.67575	3	10	219		0.138975	15.5402	0		2	208	0.837875
d00236	FLUOXETINE	PSYCHOTHERAPEUTIC AGENTS	ANTIDEPRESSANTS	SSRI ANTIDEPRESSANTS	d00732	LISINOPRIL	CARDIOVASCULAR AGENTS	ANGIOTENSIN CONVERTING ENZYME INHIBITORS		0.2304	1.6332	16.537	0.85307	3	20	266	0.281972	1.22819	12.108	1.89612	6	19	200	1.3746		0	1400	423	0
d00170	ASPIRIN	CENTRAL NERVOUS SYSTEM AGENTS	ANALGESICS	SALICYLATES	d03828	LANSOPRAZOLE	GASTROINTESTINAL AGENTS	PROTON PUMP INHIBITORS		0.2302	4.726	1.5329	3.17759	3	88	23	0.0311853	2.99783	2.89287	0.3596	1	64	40	1.76859		31	7328	588	0.253648
d00048	VERAPAMIL	CARDIOVASCULAR AGENTS	ANTIARRHYTHMIC AGENTS	GROUP IV ANTIARRHYTHMICS	d00325	OMEPRAZOLE	GASTROINTESTINAL AGENTS	PROTON PUMP INHIBITORS		0.2301	1.6446	10.1584	1.37731	3	26	149	0.0368732	1.09694	6.99599	0.48048	1	16	103	0.928897		6	1270	1265	0.131671
d00278	LEVOTHYROXINE	HORMONES/HORMONE MODIFIERS	THYROID HORMONES		d00395	TRAZODONE	PSYCHOTHERAPEUTIC AGENTS	ANTIDEPRESSANTS	PHENYLPIPERAZINE ANTIDEPRESSANTS	0.23	15.9474	1.0069	1.43236	5	219	18	0.326876	15.5402	1.18053	1.78177	4	208	19	1.60706	Minor	0	114	193	0
d00558	TESTOSTERONE	HORMONES/HORMONE MODIFIERS	SEX HORMONES	ANDROGENS AND ANABOLIC STEROIDS	d00746	SIMVASTATIN	METABOLIC AGENTS	ANTIHYPERLIPIDEMIC AGENTS	HMG-COA REDUCTASE INHIBITORS	0.2299	0.5286	19.6523	2.21309	2	7	305	0.0724099	0.285053	14.2557	1.7819	1	4	231	1.99749
d00386	TERAZOSIN	CARDIOVASCULAR AGENTS	ANTIADRENERGIC AGENTS, PERIPHERALLY ACTING		d00689	AMLODIPINE	CARDIOVASCULAR AGENTS	CALCIUM CHANNEL BLOCKING AGENTS		0.2298	2.5573	10.107	0.88909	7	41	170	0.293495	2.17192	9.37892	1.4408	5	40	159	1.16495	None	5	141	1362	0.917924
d00265	IPRATROPIUM	RESPIRATORY AGENTS	BRONCHODILATORS	ANTICHOLINERGIC BRONCHODILATORS	d00325	OMEPRAZOLE	GASTROINTESTINAL AGENTS	PROTON PUMP INHIBITORS		0.2294	0.4386	10.1584	5.14872	2	7	149	0.0588561	0.703617	6.99599	1.19566	1	14	103	3.17219		1	293	1265	0.0951207
d04105	ATORVASTATIN	METABOLIC AGENTS	ANTIHYPERLIPIDEMIC AGENTS	HMG-COA REDUCTASE INHIBITORS	d04532	MELOXICAM	CENTRAL NERVOUS SYSTEM AGENTS	ANALGESICS	NONSTEROIDAL ANTI-INFLAMMATORY AGENTS	0.2291	10.6506	1.9949	1.07828	3	156	26	0.112006	15.2683	1.20504	0.60876	2	224	14	0.843521		0	2188	237	0
d04113	VALSARTAN	CARDIOVASCULAR AGENTS	ANGIOTENSIN II INHIBITORS		d04851	ROSUVASTATIN	METABOLIC AGENTS	ANTIHYPERLIPIDEMIC AGENTS	HMG-COA REDUCTASE INHIBITORS	0.2289	4.7043	3.4402	1.41438	3	74	54	0.137278	4.03487	2.35789	1.44294	3	69	41	1.42866		13	763	816	0.736142
d04040	FEXOFENADINE	RESPIRATORY AGENTS	ANTIHISTAMINES		d04812	ESCITALOPRAM	PSYCHOTHERAPEUTIC AGENTS	ANTIDEPRESSANTS	SSRI ANTIDEPRESSANTS	0.2287	1.8955	1.4812	8.1457	2	28	18		1.73332	1.68988	0		20	25	4.07285		0	166	1002	0
d00004	ATENOLOL	CARDIOVASCULAR AGENTS	BETA-ADRENERGIC BLOCKING AGENTS	CARDIOSELECTIVE BETA BLOCKERS	d00231	FELODIPINE	CARDIOVASCULAR AGENTS	CALCIUM CHANNEL BLOCKING AGENTS		0.2287	9.186	0.6711	3.70982	4	129	13	0.115764	9.3916	1.09908	1.12151	3	141	20	2.41566		3	1005	130	0.809552
d00321	NITROGLYCERIN	CARDIOVASCULAR AGENTS	ANTIANGINAL AGENTS		d03821	LOSARTAN	CARDIOVASCULAR AGENTS	ANGIOTENSIN II INHIBITORS		0.2287	1.0037	4.1203	5.53011	4	17	65	0.0779314	1.68559	3.64034	1.27005	1	26	53	3.40008		5	456	1306	0.296002
d03752	TACROLIMUS	IMMUNOLOGIC AGENTS	IMMUNOSUPPRESSIVE AGENTS		d04105	ATORVASTATIN	METABOLIC AGENTS	ANTIHYPERLIPIDEMIC AGENTS	HMG-COA REDUCTASE INHIBITORS	0.2287	0.471	10.6506	4.55902	3	6	156		0.119259	15.2683	0		2	224	2.27951
d00728	RAMIPRIL	CARDIOVASCULAR AGENTS	ANGIOTENSIN CONVERTING ENZYME INHIBITORS		d05348	EZETIMIBE; SIMVASTATIN	METABOLIC AGENTS	ANTIHYPERLIPIDEMIC AGENTS	HMG-COA REDUCTASE INHIBITORS	0.2285	2.166	1.5328	6.88244	3	29	25	0.172045	2.33347	4.71717	1.563	1	33	57	4.22272		0	380	494	0
d00134	METOPROLOL	CARDIOVASCULAR AGENTS	BETA-ADRENERGIC BLOCKING AGENTS	CARDIOSELECTIVE BETA BLOCKERS	d00963	CYCLOBENZAPRINE	CENTRAL NERVOUS SYSTEM AGENTS	MUSCLE RELAXANTS	SKELETAL MUSCLE RELAXANTS	0.2285	17.0806	0.4235	3.15885	3	267	8	0.0553516	15.1741	0.706151	0.51657	2	237	12	1.83771		0	967	64	0
d00746	SIMVASTATIN	METABOLIC AGENTS	ANTIHYPERLIPIDEMIC AGENTS	HMG-COA REDUCTASE INHIBITORS	d04261	RALOXIFENE	ANTINEOPLASTICS	ANTINEOPLASTIC HORMONES		0.2284	19.6523	1.3966	0.83217	4	305	21	0.0928343	14.2557	1.86192	0.34975	1	231	20	0.59096		2	2289	340	0.0906021
d04113	VALSARTAN	CARDIOVASCULAR AGENTS	ANGIOTENSIN II INHIBITORS		d04380	CELECOXIB	CENTRAL NERVOUS SYSTEM AGENTS	ANALGESICS	COX-2 INHIBITORS	0.2281	4.7043	1.3904	3.48731	3	74	21	0.133925	4.03487	2.08985	1.58824	2	69	28	2.53778		0	763	934	0
d00001	ACYCLOVIR	ANTI-INFECTIVES	ANTIVIRAL AGENTS	PURINE NUCLEOSIDES	d00170	ASPIRIN	CENTRAL NERVOUS SYSTEM AGENTS	ANALGESICS	SALICYLATES	0.2275	0.4204	4.726	11.4505	2	3	88		0.317996	2.99783	0		3	64	5.72525
d00051	NIFEDIPINE	CARDIOVASCULAR AGENTS	CALCIUM CHANNEL BLOCKING AGENTS		d00170	ASPIRIN	CENTRAL NERVOUS SYSTEM AGENTS	ANALGESICS	SALICYLATES	0.2275	2.0235	4.726	2.37895	5	36	88	0.201178	1.26125	2.99783	5.32075	3	27	64	3.84985	Moderate	27	1078	7328	0.120502
d00246	GLIPIZIDE	METABOLIC AGENTS	ANTIDIABETIC AGENTS	SULFONYLUREAS	d04364	TELMISARTAN	CARDIOVASCULAR AGENTS	ANGIOTENSIN II INHIBITORS		0.2272	4.5554	0.9042	5.51591	3	79	13		3.52739	0.709575	0		76	10	2.75795
d00134	METOPROLOL	CARDIOVASCULAR AGENTS	BETA-ADRENERGIC BLOCKING AGENTS	CARDIOSELECTIVE BETA BLOCKERS	d00381	TAMOXIFEN	ANTINEOPLASTICS	ANTINEOPLASTIC HORMONES		0.2271	17.0806	0.7993	1.66343	2	267	6		15.1741	0.1961	0		237	2	0.831715
d00022	WARFARIN	COAGULATION MODIFIERS	ANTICOAGULANTS	COUMARINS AND INDANEDIONES	d00381	TAMOXIFEN	ANTINEOPLASTICS	ANTINEOPLASTIC HORMONES		0.2271	7.7629	0.7993	3.66002	2	116	6		7.94499	0.1961	0		114	2	1.83001
d03428	ACETAMINOPHEN; HYDROCODONE	CENTRAL NERVOUS SYSTEM AGENTS	ANALGESICS	MISCELLANEOUS ANALGESICS	d04105	ATORVASTATIN	METABOLIC AGENTS	ANTIHYPERLIPIDEMIC AGENTS	HMG-COA REDUCTASE INHIBITORS	0.2266	2.0092	10.6506	1.05892	5	37	156	0.477987	2.95641	15.2683	1.05891	6	34	224	1.05892	None	0	111	2188	0
d00023	ALLOPURINOL	METABOLIC AGENTS	ANTIGOUT AGENTS		d00653	ISOSORBIDE	MISCELLANEOUS AGENTS	MISCELLANEOUS UNCATEGORIZED AGENTS		0.2261	4.2888	1.0872	4.84904	2	59	17	0.0655789	3.62274	1.09455	1.65383	2	62	16	3.25144		0	364	273	0
d00037	DOXYCYCLINE	ANTI-INFECTIVES	ANTIMALARIAL AGENTS	MISCELLANEOUS ANTIMALARIALS	d03807	METFORMIN	METABOLIC AGENTS	ANTIDIABETIC AGENTS	BIGUANIDES	0.2259	0.9731	9.6251	2.41187	3	10	172		0.450717	8.29091	0		7	151	1.20593
d00134	METOPROLOL	CARDIOVASCULAR AGENTS	BETA-ADRENERGIC BLOCKING AGENTS	CARDIOSELECTIVE BETA BLOCKERS	d04382	CILOSTAZOL	CARDIOVASCULAR AGENTS	MISCELLANEOUS CARDIOVASCULAR AGENTS		0.2259	17.0806	0.7379	1.79232	4	267	13	0.0859101	15.1741	0.224059	2.52685	1	237	5	2.15958
d00210	DIGOXIN	CARDIOVASCULAR AGENTS	ANTIARRHYTHMIC AGENTS	GROUP V ANTIARRHYTHMICS	d03182	GABAPENTIN	CENTRAL NERVOUS SYSTEM AGENTS	ANTICONVULSANTS	GAMMA-AMINOBUTYRIC ACID ANALOGS	0.2255	2.3643	3.2797	2.9081	5	36	55		3.0303	2.86941	0		52	44	1.45405	None	1	707	866	0.0575832
d00002	AMIODARONE	CARDIOVASCULAR AGENTS	ANTIARRHYTHMIC AGENTS	GROUP III ANTIARRHYTHMICS	d00345	POTASSIUM CHLORIDE	NUTRITIONAL PRODUCTS	MINERALS AND ELECTROLYTES		0.2255	1.0994	6.0296	3.40175	2	14	93	0.304587	1.86306	6.48772	2.51995	6	26	100	2.96085		4	723	639	0.305249
d04795	BUDESONIDE; FORMOTEROL	HORMONES/HORMONE MODIFIERS	ADRENAL CORTICAL STEROIDS	GLUCOCORTICOIDS	d04829	TIOTROPIUM	RESPIRATORY AGENTS	BRONCHODILATORS	ANTICHOLINERGIC BRONCHODILATORS	0.2255	0.4767	1.5529	30.462	2	6	24			1.84971				25
d00265	IPRATROPIUM	RESPIRATORY AGENTS	BRONCHODILATORS	ANTICHOLINERGIC BRONCHODILATORS	d00749	ALBUTEROL	RESPIRATORY AGENTS	BRONCHODILATORS	ADRENERGIC BRONCHODILATORS	0.2252	0.4386	3.0747	16.6992	4	7	52	0.410728	0.703617	3.58354	16.2894	7	14	54	16.4943		177	293	1193	17.8525
d00325	OMEPRAZOLE	GASTROINTESTINAL AGENTS	PROTON PUMP INHIBITORS		d00350	PREDNISONE	HORMONES/HORMONE MODIFIERS	ADRENAL CORTICAL STEROIDS	GLUCOCORTICOIDS	0.2252	10.1584	1.9714	1.12452	5	149	36	0.0367347	6.99599	1.49771	0.35059	1	103	24	0.737555	None	22	1265	822	0.745922
d00345	POTASSIUM CHLORIDE	NUTRITIONAL PRODUCTS	MINERALS AND ELECTROLYTES		d03864	GLIMEPIRIDE	METABOLIC AGENTS	ANTIDIABETIC AGENTS	SULFONYLUREAS	0.2252	6.0296	2.3113	1.61593	4	93	36	0.174385	6.48772	1.87923	1.43033	3	100	33	1.52313		0	639	432	0
d00246	GLIPIZIDE	METABOLIC AGENTS	ANTIDIABETIC AGENTS	SULFONYLUREAS	d03847	CARVEDILOL	CARDIOVASCULAR AGENTS	BETA-ADRENERGIC BLOCKING AGENTS	NON-CARDIOSELECTIVE BETA BLOCKERS	0.2244	4.5554	4.7991	1.02645	2	79	70	0.21674	3.52739	2.7038	2.27255	5	76	49	1.6495		0	170	580	0
d00328	OXYBUTYNIN	GENITOURINARY TRACT AGENTS	URINARY ANTISPASMODICS		d00689	AMLODIPINE	CARDIOVASCULAR AGENTS	CALCIUM CHANNEL BLOCKING AGENTS		0.2243	1.0533	10.107	2.10695	2	14	170	0.0996257	1.18551	9.37892	0.89601	1	19	159	1.50148		0	239	1362	0
d00039	INDOMETHACIN	CENTRAL NERVOUS SYSTEM AGENTS	ANALGESICS	NONSTEROIDAL ANTI-INFLAMMATORY AGENTS	d00746	SIMVASTATIN	METABOLIC AGENTS	ANTIHYPERLIPIDEMIC AGENTS	HMG-COA REDUCTASE INHIBITORS	0.2241	0.4169	19.6523	2.73525	3	6	305	0.0223075	0.186173	14.2557	0.84051	1	4	231	1.78788
d00023	ALLOPURINOL	METABOLIC AGENTS	ANTIGOUT AGENTS		d00039	INDOMETHACIN	CENTRAL NERVOUS SYSTEM AGENTS	ANALGESICS	NONSTEROIDAL ANTI-INFLAMMATORY AGENTS	0.2241	4.2888	0.4169	12.5335	3	59	6	0.146288	3.62274	0.186173	21.6897	2	62	4	17.1116
d00146	AMITRIPTYLINE	PSYCHOTHERAPEUTIC AGENTS	ANTIDEPRESSANTS	TRICYCLIC ANTIDEPRESSANTS	d00280	LOVASTATIN	METABOLIC AGENTS	ANTIHYPERLIPIDEMIC AGENTS	HMG-COA REDUCTASE INHIBITORS	0.224	0.9936	4.4137	5.1078	2	14	72		1.14191	3.2709	0		17	59	2.5539		0	681	529	0
d00013	ENALAPRIL	CARDIOVASCULAR AGENTS	ANGIOTENSIN CONVERTING ENZYME INHIBITORS		d03807	METFORMIN	METABOLIC AGENTS	ANTIDIABETIC AGENTS	BIGUANIDES	0.2233	1.3987	9.6251	1.65867	5	27	172	0.665794	2.99428	8.29091	2.68192	11	49	151	2.17029	Moderate	7	678	1966	0.185148
d03807	METFORMIN	METABOLIC AGENTS	ANTIDIABETIC AGENTS	BIGUANIDES	d03826	TRAMADOL	CENTRAL NERVOUS SYSTEM AGENTS	ANALGESICS	MISCELLANEOUS ANALGESICS	0.2233	9.6251	1.8395	1.2612	5	172	35	0.364633	8.29091	1.62918	2.6995	6	151	25	1.98035	None	3	1966	528	0.101891
d03807	METFORMIN	METABOLIC AGENTS	ANTIDIABETIC AGENTS	BIGUANIDES	d04245	HYDROCHLOROTHIAZIDE; IRBESARTAN	CARDIOVASCULAR AGENTS	DIURETICS	THIAZIDE DIURETICS	0.2226	9.6251	1.0744	2.15255	5	172	13	0.0317882	8.29091	0.914497	0.41926	1	151	15	1.2859	Moderate	0	1966	77	0
d00246	GLIPIZIDE	METABOLIC AGENTS	ANTIDIABETIC AGENTS	SULFONYLUREAS	d04380	CELECOXIB	CENTRAL NERVOUS SYSTEM AGENTS	ANALGESICS	COX-2 INHIBITORS	0.2226	4.5554	1.3904	3.51446	2	79	21	0.269833	3.52739	2.08985	3.6604	4	76	28	3.58743		2	170	934	0.444086
d00048	VERAPAMIL	CARDIOVASCULAR AGENTS	ANTIARRHYTHMIC AGENTS	GROUP IV ANTIARRHYTHMICS	d04749	ESOMEPRAZOLE	GASTROINTESTINAL AGENTS	PROTON PUMP INHIBITORS		0.2225	1.6446	3.8572	3.5075	3	26	65	0.0214556	1.09694	4.69558	0.41655	1	16	69	1.96203		0	1270	373	0
d04258	CLOPIDOGREL	COAGULATION MODIFIERS	ANTIPLATELET AGENTS	PLATELET AGGREGATION INHIBITORS	d04514	PANTOPRAZOLE	GASTROINTESTINAL AGENTS	PROTON PUMP INHIBITORS		0.2225	4.3349	1.9642	2.61316	5	78	34	0.021589	7.53579	2.10076	0.13637	1	114	34	1.37477	Moderate	57	4621	488	0.891153
d00170	ASPIRIN	CENTRAL NERVOUS SYSTEM AGENTS	ANALGESICS	SALICYLATES	d04105	ATORVASTATIN	METABOLIC AGENTS	ANTIHYPERLIPIDEMIC AGENTS	HMG-COA REDUCTASE INHIBITORS	0.2224	4.726	10.6506	0.44184	6	88	156	0.619858	2.99783	15.2683	1.35423	13	64	224	0.898037	None	124	7328	2188	0.27266
d00022	WARFARIN	COAGULATION MODIFIERS	ANTICOAGULANTS	COUMARINS AND INDANEDIONES	d01021	DOCUSATE	GASTROINTESTINAL AGENTS	LAXATIVES		0.2223	7.7629	0.5782	4.95265	4	116	12	0.0373142	7.94499	0.61581	0.76266	1	114	12	2.85766		0	2162	6	0
d00563	FINASTERIDE	HORMONES/HORMONE MODIFIERS	5-ALPHA-REDUCTASE INHIBITORS		d00732	LISINOPRIL	CARDIOVASCULAR AGENTS	ANGIOTENSIN CONVERTING ENZYME INHIBITORS		0.2222	1.5685	16.537	0.85665	6	28	266	0.398658	1.52153	12.108	2.16395	7	23	200	1.5103	None	0	342	423	0
d03052	HYDROCHLOROTHIAZIDE; TRIAMTERENE	CARDIOVASCULAR AGENTS	DIURETICS	POTASSIUM-SPARING DIURETICS	d03847	CARVEDILOL	CARDIOVASCULAR AGENTS	BETA-ADRENERGIC BLOCKING AGENTS	NON-CARDIOSELECTIVE BETA BLOCKERS	0.2219	3.4784	4.7991	1.32928	4	50	70		3.3163	2.7038	0		45	49	0.66464		0	20	580	0
d00325	OMEPRAZOLE	GASTROINTESTINAL AGENTS	PROTON PUMP INHIBITORS		d04442	PIOGLITAZONE	METABOLIC AGENTS	ANTIDIABETIC AGENTS	THIAZOLIDINEDIONES	0.2218	10.1584	2.3105	0.945	4	149	40	0.136706	6.99599	2.76239	0.70738	2	103	46	0.826189		4	1265	1422	0.0783976
d00280	LOVASTATIN	METABOLIC AGENTS	ANTIHYPERLIPIDEMIC AGENTS	HMG-COA REDUCTASE INHIBITORS	d03182	GABAPENTIN	CENTRAL NERVOUS SYSTEM AGENTS	ANTICONVULSANTS	GAMMA-AMINOBUTYRIC ACID ANALOGS	0.2217	4.4137	3.2797	1.53154	4	72	55	0.130156	3.2709	2.86941	1.38677	2	59	44	1.45916		0	529	866	0
d03828	LANSOPRAZOLE	GASTROINTESTINAL AGENTS	PROTON PUMP INHIBITORS		d04258	CLOPIDOGREL	COAGULATION MODIFIERS	ANTIPLATELET AGENTS	PLATELET AGGREGATION INHIBITORS	0.2216	1.5329	4.3349	3.33485	2	23	78	0.751699	2.89287	7.53579	3.44814	10	40	114	3.3915		24	588	4621	0.311409
d00253	HYDROCHLOROTHIAZIDE	CARDIOVASCULAR AGENTS	DIURETICS	THIAZIDE DIURETICS	d05896	SITAGLIPTIN	METABOLIC AGENTS	ANTIDIABETIC AGENTS	DIPEPTIDYL PEPTIDASE 4 INHIBITORS	0.2211	8.7096	1.5499	1.6379	3	144	23	0.159799	9.38642	1.07361	1.58572	2	148	15	1.61181		0	1091	370	0
d00170	ASPIRIN	CENTRAL NERVOUS SYSTEM AGENTS	ANALGESICS	SALICYLATES	d03266	HYDROCHLOROTHIAZIDE; LISINOPRIL	CARDIOVASCULAR AGENTS	ANGIOTENSIN CONVERTING ENZYME INHIBITORS		0.2209	4.726	2.3259	2.00961	2	88	31		2.99783	1.56819	0		64	25	1.0048		5	7328	58	0.414753
d00541	CONJUGATED ESTROGENS	HORMONES/HORMONE MODIFIERS	SEX HORMONES	ESTROGENS	d04812	ESCITALOPRAM	PSYCHOTHERAPEUTIC AGENTS	ANTIDEPRESSANTS	SSRI ANTIDEPRESSANTS	0.2209	1.1174	1.4812	13.3467	2	12	18	0.164306	2.0883	1.68988	4.65589	1	20	25	9.00129		0	75	1002	0
d00051	NIFEDIPINE	CARDIOVASCULAR AGENTS	CALCIUM CHANNEL BLOCKING AGENTS		d00070	FUROSEMIDE	CARDIOVASCULAR AGENTS	DIURETICS	LOOP DIURETICS	0.2209	2.0235	10.0494	1.08631	3	36	169	0.0328567	1.26125	10.4435	0.24945	1	27	175	0.667878		19	1078	760	0.817625
d00134	METOPROLOL	CARDIOVASCULAR AGENTS	BETA-ADRENERGIC BLOCKING AGENTS	CARDIOSELECTIVE BETA BLOCKERS	d04303	DORZOLAMIDE; TIMOLOL OPHTHALMIC	TOPICAL AGENTS	OPHTHALMIC PREPARATIONS	OPHTHALMIC GLAUCOMA AGENTS	0.2207	17.0806	0.6016	2.14779	2	267	8	0.0228404	15.1741	0.968386	0.15544	1	237	15	1.15161
d00880	SERTRALINE	PSYCHOTHERAPEUTIC AGENTS	ANTIDEPRESSANTS	SSRI ANTIDEPRESSANTS	d00910	ZOLPIDEM	CENTRAL NERVOUS SYSTEM AGENTS	ANXIOLYTICS, SEDATIVES, AND HYPNOTICS	MISCELLANEOUS ANXIOLYTICS, SEDATIVES AND HYPNOTICS	0.2205	3.1345	2.3858	2.94853	3	40	32	0.0729213	2.82389	1.77516	1.45469	1	36	27	2.20161		6	846	196	1.27573
d03847	CARVEDILOL	CARDIOVASCULAR AGENTS	BETA-ADRENERGIC BLOCKING AGENTS	NON-CARDIOSELECTIVE BETA BLOCKERS	d04749	ESOMEPRAZOLE	GASTROINTESTINAL AGENTS	PROTON PUMP INHIBITORS		0.2205	4.7991	3.8572	1.19118	6	70	65		2.7038	4.69558	0		49	69	0.59559	None	0	580	373	0
d00253	HYDROCHLOROTHIAZIDE	CARDIOVASCULAR AGENTS	DIURETICS	THIAZIDE DIURETICS	d00348	PRAVASTATIN	METABOLIC AGENTS	ANTIHYPERLIPIDEMIC AGENTS	HMG-COA REDUCTASE INHIBITORS	0.2203	8.7096	2.7847	0.90832	5	144	47	0.54771	9.38642	2.73226	2.13564	7	148	40	1.52198	None	6	1091	1054	0.183958
d00269	ISOSORBIDE MONONITRATE	CARDIOVASCULAR AGENTS	ANTIANGINAL AGENTS		d03864	GLIMEPIRIDE	METABOLIC AGENTS	ANTIDIABETIC AGENTS	SULFONYLUREAS	0.2197	1.2547	2.3113	7.57589	3	23	36	0.0300772	1.11338	1.87923	1.43752	1	21	33	4.50671		0	59	432	0
d00070	FUROSEMIDE	CARDIOVASCULAR AGENTS	DIURETICS	LOOP DIURETICS	d04532	MELOXICAM	CENTRAL NERVOUS SYSTEM AGENTS	ANALGESICS	NONSTEROIDAL ANTI-INFLAMMATORY AGENTS	0.2197	10.0494	1.9949	1.09589	3	169	26	0.0302945	10.4435	1.20504	0.24072	1	175	14	0.668306		6	760	237	1.17442
d00004	ATENOLOL	CARDIOVASCULAR AGENTS	BETA-ADRENERGIC BLOCKING AGENTS	CARDIOSELECTIVE BETA BLOCKERS	d00168	ALPRAZOLAM	CENTRAL NERVOUS SYSTEM AGENTS	ANXIOLYTICS, SEDATIVES, AND HYPNOTICS	BENZODIAZEPINES	0.2195	9.186	1.2332	1.93765	3	129	19	0.432441	9.3916	2.95796	1.55666	6	141	36	1.74716		6	1005	252	0.835252
d00022	WARFARIN	COAGULATION MODIFIERS	ANTICOAGULANTS	COUMARINS AND INDANEDIONES	d03849	ALENDRONATE	METABOLIC AGENTS	BONE RESORPTION INHIBITORS	BISPHOSPHONATES	0.2195	7.7629	3.8058	0.74296	3	116	51	0.406778	7.94499	4.80434	1.06569	5	114	61	0.904325		9	2162	606	0.242185
d00749	ALBUTEROL	RESPIRATORY AGENTS	BRONCHODILATORS	ADRENERGIC BRONCHODILATORS	d04258	CLOPIDOGREL	COAGULATION MODIFIERS	ANTIPLATELET AGENTS	PLATELET AGGREGATION INHIBITORS	0.2194	3.0747	4.3349	1.64609	3	52	78	0.44816	3.58354	7.53579	1.65955	8	54	114	1.65282		1	1193	4621	0.00639524
d04442	PIOGLITAZONE	METABOLIC AGENTS	ANTIDIABETIC AGENTS	THIAZOLIDINEDIONES	d05896	SITAGLIPTIN	METABOLIC AGENTS	ANTIDIABETIC AGENTS	DIPEPTIDYL PEPTIDASE 4 INHIBITORS	0.2192	2.3105	1.5499	6.12112	2	40	23	0.0588851	2.76239	1.07361	1.98551	2	46	15	4.05332		76	1422	370	5.09267
d00345	POTASSIUM CHLORIDE	NUTRITIONAL PRODUCTS	MINERALS AND ELECTROLYTES		d03181	VENLAFAXINE	PSYCHOTHERAPEUTIC AGENTS	ANTIDEPRESSANTS	SSNRI ANTIDEPRESSANTS	0.2189	6.0296	1.1581	3.13481	3	93	12		6.48772	1.3717	0		100	15	1.5674
d00236	FLUOXETINE	PSYCHOTHERAPEUTIC AGENTS	ANTIDEPRESSANTS	SSRI ANTIDEPRESSANTS	d03807	METFORMIN	METABOLIC AGENTS	ANTIDIABETIC AGENTS	BIGUANIDES	0.2189	1.6332	9.6251	1.39252	3	20	172	0.116952	1.22819	8.29091	1.14852	2	19	151	1.27052		10	1400	1966	0.128092
d04442	PIOGLITAZONE	METABOLIC AGENTS	ANTIDIABETIC AGENTS	THIAZOLIDINEDIONES	d05348	EZETIMIBE; SIMVASTATIN	METABOLIC AGENTS	ANTIHYPERLIPIDEMIC AGENTS	HMG-COA REDUCTASE INHIBITORS	0.2184	2.3105	1.5328	6.16682	2	40	25	0.364155	2.76239	4.71717	2.7946	3	46	57	4.48071		2	1422	494	0.100378
d03221	PREDNISOLONE OPHTHALMIC	TOPICAL AGENTS	OPHTHALMIC PREPARATIONS	OPHTHALMIC STEROIDS	d04857	GATIFLOXACIN OPHTHALMIC	TOPICAL AGENTS	OPHTHALMIC PREPARATIONS	OPHTHALMIC ANTI-INFECTIVES	0.2184	0.5191	0.2184	192.641	2	9	2	0.0769249	0.358281	0.0769249	279.11	1	5	1	235.876
d00749	ALBUTEROL	RESPIRATORY AGENTS	BRONCHODILATORS	ADRENERGIC BRONCHODILATORS	d03428	ACETAMINOPHEN; HYDROCODONE	CENTRAL NERVOUS SYSTEM AGENTS	ANALGESICS	MISCELLANEOUS ANALGESICS	0.2184	3.0747	2.0092	3.5353	3	52	37	0.407119	3.58354	2.95641	3.84277	4	54	34	3.68903		1	1193	111	0.266238
d00246	GLIPIZIDE	METABOLIC AGENTS	ANTIDIABETIC AGENTS	SULFONYLUREAS	d00345	POTASSIUM CHLORIDE	NUTRITIONAL PRODUCTS	MINERALS AND ELECTROLYTES		0.2179	4.5554	6.0296	0.79331	4	79	93	0.376285	3.52739	6.48772	1.64426	8	76	100	1.21879		0	170	639	0
d04105	ATORVASTATIN	METABOLIC AGENTS	ANTIHYPERLIPIDEMIC AGENTS	HMG-COA REDUCTASE INHIBITORS	d04749	ESOMEPRAZOLE	GASTROINTESTINAL AGENTS	PROTON PUMP INHIBITORS		0.2177	10.6506	3.8572	0.52992	5	156	65	1.39855	15.2683	4.69558	1.95073	19	224	69	1.24032	Moderate	2	2188	373	0.0863986
d00044	CLONIDINE	CARDIOVASCULAR AGENTS	ANTIADRENERGIC AGENTS, CENTRALLY ACTING		d00689	AMLODIPINE	CARDIOVASCULAR AGENTS	CALCIUM CHANNEL BLOCKING AGENTS		0.2176	1.3394	10.107	1.60741	6	25	170	0.443067	1.68901	9.37892	2.79694	9	28	159	2.20217	None	9	455	1362	0.51202
d00329	OXYCODONE	CENTRAL NERVOUS SYSTEM AGENTS	ANALGESICS	NARCOTIC ANALGESICS	d00345	POTASSIUM CHLORIDE	NUTRITIONAL PRODUCTS	MINERALS AND ELECTROLYTES		0.2176	0.7801	6.0296	4.62615	3	12	93		0.738426	6.48772	0		8	100	2.31307		0	397	639	0
d00373	SPIRONOLACTONE	CARDIOVASCULAR AGENTS	DIURETICS	POTASSIUM-SPARING DIURETICS	d00732	LISINOPRIL	CARDIOVASCULAR AGENTS	ANGIOTENSIN CONVERTING ENZYME INHIBITORS		0.2175	1.8439	16.537	0.71329	7	30	266	0.22037	1.52925	12.108	1.19014	4	26	200	0.951716	Major	21	589	423	2.97164
d00004	ATENOLOL	CARDIOVASCULAR AGENTS	BETA-ADRENERGIC BLOCKING AGENTS	CARDIOSELECTIVE BETA BLOCKERS	d00910	ZOLPIDEM	CENTRAL NERVOUS SYSTEM AGENTS	ANXIOLYTICS, SEDATIVES, AND HYPNOTICS	MISCELLANEOUS ANXIOLYTICS, SEDATIVES AND HYPNOTICS	0.2175	9.186	2.3858	0.99243	3	129	32	0.130981	9.3916	1.77516	0.78565	2	141	27	0.889042		0	1005	196	0
d00732	LISINOPRIL	CARDIOVASCULAR AGENTS	ANGIOTENSIN CONVERTING ENZYME INHIBITORS		d04514	PANTOPRAZOLE	GASTROINTESTINAL AGENTS	PROTON PUMP INHIBITORS		0.2172	16.537	1.9642	0.66868	3	266	34	0.267662	12.108	2.10076	1.05229	6	200	34	0.860486		2	423	488	0.341588
d00497	OMEGA-3 POLYUNSATURATED FATTY ACIDS	ALTERNATIVE MEDICINES	NUTRACEUTICAL PRODUCTS		d00689	AMLODIPINE	CARDIOVASCULAR AGENTS	CALCIUM CHANNEL BLOCKING AGENTS		0.2171	0.688	10.107	3.12212	2	8	170	0.0747578	0.171518	9.37892	4.64724	1	3	159	3.88468		0	38	1362	0
d00134	METOPROLOL	CARDIOVASCULAR AGENTS	BETA-ADRENERGIC BLOCKING AGENTS	CARDIOSELECTIVE BETA BLOCKERS	d00497	OMEGA-3 POLYUNSATURATED FATTY ACIDS	ALTERNATIVE MEDICINES	NUTRACEUTICAL PRODUCTS		0.2171	17.0806	0.688	1.84743	2	267	8	0.0747578	15.1741	0.171518	2.8724	1	237	3	2.35991		0	967	38	0
d00325	OMEPRAZOLE	GASTROINTESTINAL AGENTS	PROTON PUMP INHIBITORS		d00497	OMEGA-3 POLYUNSATURATED FATTY ACIDS	ALTERNATIVE MEDICINES	NUTRACEUTICAL PRODUCTS		0.2171	10.1584	0.688	3.10632	2	149	8		6.99599	0.171518	0		103	3	1.55316		0	1265	38	0
d00689	AMLODIPINE	CARDIOVASCULAR AGENTS	CALCIUM CHANNEL BLOCKING AGENTS		d04245	HYDROCHLOROTHIAZIDE; IRBESARTAN	CARDIOVASCULAR AGENTS	DIURETICS	THIAZIDE DIURETICS	0.217	10.107	1.0744	1.99835	4	170	13	0.365827	9.37892	0.914497	4.26521	4	159	15	3.13178		6	1362	77	2.01705
d00032	PROPRANOLOL	CARDIOVASCULAR AGENTS	ANTIARRHYTHMIC AGENTS	GROUP II ANTIARRHYTHMICS	d00070	FUROSEMIDE	CARDIOVASCULAR AGENTS	DIURETICS	LOOP DIURETICS	0.2167	0.6706	10.0494	3.21555	4	12	169	0.147698	1.44353	10.4435	0.97972	1	16	175	2.09764
d04040	FEXOFENADINE	RESPIRATORY AGENTS	ANTIHISTAMINES		d04283	FLUTICASONE NASAL	TOPICAL AGENTS	NASAL PREPARATIONS	NASAL STEROIDS	0.2166	1.8955	1.5375	7.43224	3	28	20	0.161845	1.73332	0.674219	13.8491	2	20	9	10.6406		1	166	4	53.0964
d00135	MINOXIDIL	CARDIOVASCULAR AGENTS	VASODILATORS		d00689	AMLODIPINE	CARDIOVASCULAR AGENTS	CALCIUM CHANNEL BLOCKING AGENTS		0.2162	0.281	10.107	7.6125	2	4	170		0.0772368	9.37892	0		2	159	3.80625
d00689	AMLODIPINE	CARDIOVASCULAR AGENTS	CALCIUM CHANNEL BLOCKING AGENTS		d03428	ACETAMINOPHEN; HYDROCODONE	CENTRAL NERVOUS SYSTEM AGENTS	ANALGESICS	MISCELLANEOUS ANALGESICS	0.2161	10.107	2.0092	1.06417	5	170	37	0.491313	9.37892	2.95641	1.77191	7	159	34	1.41804	None	0	1362	111	0
d00345	POTASSIUM CHLORIDE	NUTRITIONAL PRODUCTS	MINERALS AND ELECTROLYTES		d03849	ALENDRONATE	METABOLIC AGENTS	BONE RESORPTION INHIBITORS	BISPHOSPHONATES	0.216	6.0296	3.8058	0.94128	3	93	51	0.147871	6.48772	4.80434	0.47441	4	100	61	0.707847		1	639	606	0.0910457
d00395	TRAZODONE	PSYCHOTHERAPEUTIC AGENTS	ANTIDEPRESSANTS	PHENYLPIPERAZINE ANTIDEPRESSANTS	d03821	LOSARTAN	CARDIOVASCULAR AGENTS	ANGIOTENSIN II INHIBITORS		0.2159	1.0069	4.1203	5.204	2	18	65	0.0317882	1.18053	3.64034	0.73969	1	19	53	2.97184		0	193	1306	0
d00170	ASPIRIN	CENTRAL NERVOUS SYSTEM AGENTS	ANALGESICS	SALICYLATES	d00321	NITROGLYCERIN	CARDIOVASCULAR AGENTS	ANTIANGINAL AGENTS		0.2156	4.726	1.0037	4.54518	5	88	17	0.077632	2.99783	1.68559	1.53632	3	64	26	3.04075	Minor	64	7328	456	0.675247
d00284	MEDROXYPROGESTERONE	ANTINEOPLASTICS	ANTINEOPLASTIC HORMONES		d00541	CONJUGATED ESTROGENS	HORMONES/HORMONE MODIFIERS	SEX HORMONES	ESTROGENS	0.2156	0.4154	1.1174	46.4487	1	3	12			2.0883				20
d00325	OMEPRAZOLE	GASTROINTESTINAL AGENTS	PROTON PUMP INHIBITORS		d03473	CARBIDOPA; LEVODOPA	CENTRAL NERVOUS SYSTEM AGENTS	ANTIPARKINSON AGENTS	DOPAMINERGIC ANTIPARKINSONISM AGENTS	0.2156	10.1584	0.8951	2.37111	1	149	12		6.99599	0.235344	0		103	6	1.18555
d00325	OMEPRAZOLE	GASTROINTESTINAL AGENTS	PROTON PUMP INHIBITORS		d04145	PRAMIPEXOLE	CENTRAL NERVOUS SYSTEM AGENTS	ANTIPARKINSON AGENTS	DOPAMINERGIC ANTIPARKINSONISM AGENTS	0.2156	10.1584	0.6757	3.14101	1	149	7		6.99599	0.503145	0		103	8	1.57051
d03473	CARBIDOPA; LEVODOPA	CENTRAL NERVOUS SYSTEM AGENTS	ANTIPARKINSON AGENTS	DOPAMINERGIC ANTIPARKINSONISM AGENTS	d04532	MELOXICAM	CENTRAL NERVOUS SYSTEM AGENTS	ANALGESICS	NONSTEROIDAL ANTI-INFLAMMATORY AGENTS	0.2156	0.8951	1.9949	12.0741	1	12	26		0.235344	1.20504	0		6	14	6.03707
d00004	ATENOLOL	CARDIOVASCULAR AGENTS	BETA-ADRENERGIC BLOCKING AGENTS	CARDIOSELECTIVE BETA BLOCKERS	d04877	CARBIDOPA; ENTACAPONE; LEVODOPA	CENTRAL NERVOUS SYSTEM AGENTS	ANTIPARKINSON AGENTS	DOPAMINERGIC ANTIPARKINSONISM AGENTS	0.2156	9.186	0.3626	6.47283	1	129	3	0.192694	9.3916	0.299311	6.85498	1	141	3	6.6639
d00325	OMEPRAZOLE	GASTROINTESTINAL AGENTS	PROTON PUMP INHIBITORS		d04877	CARBIDOPA; ENTACAPONE; LEVODOPA	CENTRAL NERVOUS SYSTEM AGENTS	ANTIPARKINSON AGENTS	DOPAMINERGIC ANTIPARKINSONISM AGENTS	0.2156	10.1584	0.3626	5.85323	1	149	3	0.192694	6.99599	0.299311	9.2023	1	103	3	7.52776
d03473	CARBIDOPA; LEVODOPA	CENTRAL NERVOUS SYSTEM AGENTS	ANTIPARKINSON AGENTS	DOPAMINERGIC ANTIPARKINSONISM AGENTS	d04877	CARBIDOPA; ENTACAPONE; LEVODOPA	CENTRAL NERVOUS SYSTEM AGENTS	ANTIPARKINSON AGENTS	DOPAMINERGIC ANTIPARKINSONISM AGENTS	0.2156	0.8951	0.3626	66.4277	1	12	3		0.235344	0.299311	0		6	3	33.2139
d04145	PRAMIPEXOLE	CENTRAL NERVOUS SYSTEM AGENTS	ANTIPARKINSON AGENTS	DOPAMINERGIC ANTIPARKINSONISM AGENTS	d04877	CARBIDOPA; ENTACAPONE; LEVODOPA	CENTRAL NERVOUS SYSTEM AGENTS	ANTIPARKINSON AGENTS	DOPAMINERGIC ANTIPARKINSONISM AGENTS	0.2156	0.6757	0.3626	87.9968	1	7	3	0.0834232	0.503145	0.299311	55.3951	1	8	3	71.6959
d04532	MELOXICAM	CENTRAL NERVOUS SYSTEM AGENTS	ANALGESICS	NONSTEROIDAL ANTI-INFLAMMATORY AGENTS	d04877	CARBIDOPA; ENTACAPONE; LEVODOPA	CENTRAL NERVOUS SYSTEM AGENTS	ANTIPARKINSON AGENTS	DOPAMINERGIC ANTIPARKINSONISM AGENTS	0.2156	1.9949	0.3626	29.8057	1	26	3		1.20504	0.299311	0		14	3	14.9029
d04145	PRAMIPEXOLE	CENTRAL NERVOUS SYSTEM AGENTS	ANTIPARKINSON AGENTS	DOPAMINERGIC ANTIPARKINSONISM AGENTS	d04532	MELOXICAM	CENTRAL NERVOUS SYSTEM AGENTS	ANALGESICS	NONSTEROIDAL ANTI-INFLAMMATORY AGENTS	0.2156	0.6757	1.9949	15.9946	1	7	26		0.503145	1.20504	0		8	14	7.9973
d03473	CARBIDOPA; LEVODOPA	CENTRAL NERVOUS SYSTEM AGENTS	ANTIPARKINSON AGENTS	DOPAMINERGIC ANTIPARKINSONISM AGENTS	d03826	TRAMADOL	CENTRAL NERVOUS SYSTEM AGENTS	ANALGESICS	MISCELLANEOUS ANALGESICS	0.2156	0.8951	1.8395	13.0942	1	12	35		0.235344	1.62918	0		6	25	6.54708
d03826	TRAMADOL	CENTRAL NERVOUS SYSTEM AGENTS	ANALGESICS	MISCELLANEOUS ANALGESICS	d04877	CARBIDOPA; ENTACAPONE; LEVODOPA	CENTRAL NERVOUS SYSTEM AGENTS	ANTIPARKINSON AGENTS	DOPAMINERGIC ANTIPARKINSONISM AGENTS	0.2156	1.8395	0.3626	32.3237	1	35	3		1.62918	0.299311	0		25	3	16.1619
d00325	OMEPRAZOLE	GASTROINTESTINAL AGENTS	PROTON PUMP INHIBITORS		d05896	SITAGLIPTIN	METABOLIC AGENTS	ANTIDIABETIC AGENTS	DIPEPTIDYL PEPTIDASE 4 INHIBITORS	0.2155	10.1584	1.5499	1.36873	3	149	23	0.0700373	6.99599	1.07361	0.93247	2	103	15	1.1506		0	1265	370	0
d00278	LEVOTHYROXINE	HORMONES/HORMONE MODIFIERS	THYROID HORMONES		d03266	HYDROCHLOROTHIAZIDE; LISINOPRIL	CARDIOVASCULAR AGENTS	ANGIOTENSIN CONVERTING ENZYME INHIBITORS		0.2154	15.9474	2.3259	0.58072	3	219	31	0.288352	15.5402	1.56819	1.18323	4	208	25	0.881975		0	114	58	0
d00134	METOPROLOL	CARDIOVASCULAR AGENTS	BETA-ADRENERGIC BLOCKING AGENTS	CARDIOSELECTIVE BETA BLOCKERS	d00245	GEMFIBROZIL	METABOLIC AGENTS	ANTIHYPERLIPIDEMIC AGENTS	FIBRIC ACID DERIVATIVES	0.2152	17.0806	1.3073	0.96375	3	267	20	0.287613	15.1741	1.0867	1.74421	4	237	17	1.35398		7	967	390	0.654395
d00058	CARBAMAZEPINE	CENTRAL NERVOUS SYSTEM AGENTS	ANTICONVULSANTS	DIBENZAZEPINE ANTICONVULSANTS	d03182	GABAPENTIN	CENTRAL NERVOUS SYSTEM AGENTS	ANTICONVULSANTS	GAMMA-AMINOBUTYRIC ACID ANALOGS	0.2149	0.8629	3.2797	7.5935	2	10	55		0.138975	2.86941	0		2	44	3.79675
d04258	CLOPIDOGREL	COAGULATION MODIFIERS	ANTIPLATELET AGENTS	PLATELET AGGREGATION INHIBITORS	d04289	MONTELUKAST	RESPIRATORY AGENTS	LEUKOTRIENE MODIFIERS		0.2148	4.3349	2.4858	1.99338	2	78	29	0.0636154	7.53579	1.77147	0.47654	3	114	27	1.23496		1	4621	299	0.0255168
d00910	ZOLPIDEM	CENTRAL NERVOUS SYSTEM AGENTS	ANXIOLYTICS, SEDATIVES, AND HYPNOTICS	MISCELLANEOUS ANXIOLYTICS, SEDATIVES AND HYPNOTICS	d04223	MOMETASONE NASAL	TOPICAL AGENTS	NASAL PREPARATIONS	NASAL STEROIDS	0.2145	2.3858	0.3954	22.7382	2	32	6		1.77516	0.590729	0		27	8	11.3691
d00236	FLUOXETINE	PSYCHOTHERAPEUTIC AGENTS	ANTIDEPRESSANTS	SSRI ANTIDEPRESSANTS	d00246	GLIPIZIDE	METABOLIC AGENTS	ANTIDIABETIC AGENTS	SULFONYLUREAS	0.2145	1.6332	4.5554	2.88311	3	20	79	0.0894395	1.22819	3.52739	2.06448	1	19	76	2.47379		1	1400	170	0.148134
d00253	HYDROCHLOROTHIAZIDE	CARDIOVASCULAR AGENTS	DIURETICS	THIAZIDE DIURETICS	d04514	PANTOPRAZOLE	GASTROINTESTINAL AGENTS	PROTON PUMP INHIBITORS		0.2144	8.7096	1.9642	1.25326	4	144	34	0.324778	9.38642	2.10076	1.64706	4	148	34	1.45016		1	1091	488	0.0662199
d00732	LISINOPRIL	CARDIOVASCULAR AGENTS	ANGIOTENSIN CONVERTING ENZYME INHIBITORS		d04754	BIMATOPROST OPHTHALMIC	TOPICAL AGENTS	OPHTHALMIC PREPARATIONS	OPHTHALMIC GLAUCOMA AGENTS	0.2144	16.537	0.5485	2.36369	3	266	9	0.0724099	12.108	0.57708	1.03631	1	200	10	1.7		0	423	3	0
d00148	DIAZEPAM	CENTRAL NERVOUS SYSTEM AGENTS	ANTICONVULSANTS	BENZODIAZEPINE ANTICONVULSANTS	d00732	LISINOPRIL	CARDIOVASCULAR AGENTS	ANGIOTENSIN CONVERTING ENZYME INHIBITORS		0.2143	0.5848	16.537	2.21594	2	8	266	0.120257	0.480959	12.108	2.06504	3	7	200	2.14049
d00150	COLCHICINE	METABOLIC AGENTS	ANTIGOUT AGENTS		d04749	ESOMEPRAZOLE	GASTROINTESTINAL AGENTS	PROTON PUMP INHIBITORS		0.2142	0.9131	3.8572	6.08176	3	14	65	0.0532729	0.570002	4.69558	1.9904	2	13	69	4.03608		0	370	373	0
d00325	OMEPRAZOLE	GASTROINTESTINAL AGENTS	PROTON PUMP INHIBITORS		d03827	CETIRIZINE	RESPIRATORY AGENTS	ANTIHISTAMINES		0.214	10.1584	0.5786	3.64091	3	149	10	0.0978536	6.99599	1.48027	0.9449	1	103	18	2.29291		4	1265	186	0.599362
d00168	ALPRAZOLAM	CENTRAL NERVOUS SYSTEM AGENTS	ANXIOLYTICS, SEDATIVES, AND HYPNOTICS	BENZODIAZEPINES	d00245	GEMFIBROZIL	METABOLIC AGENTS	ANTIHYPERLIPIDEMIC AGENTS	FIBRIC ACID DERIVATIVES	0.2137	1.2332	1.3073	13.2555	2	19	20	0.302077	2.95796	1.0867	9.39761	2	36	17	11.3265		0	252	390	0
d00044	CLONIDINE	CARDIOVASCULAR AGENTS	ANTIADRENERGIC AGENTS, CENTRALLY ACTING		d00732	LISINOPRIL	CARDIOVASCULAR AGENTS	ANGIOTENSIN CONVERTING ENZYME INHIBITORS		0.2136	1.3394	16.537	0.96435	5	25	266	0.205649	1.68901	12.108	1.00559	4	28	200	0.984969	None	2	455	423	0.366363
d00345	POTASSIUM CHLORIDE	NUTRITIONAL PRODUCTS	MINERALS AND ELECTROLYTES		d05896	SITAGLIPTIN	METABOLIC AGENTS	ANTIDIABETIC AGENTS	DIPEPTIDYL PEPTIDASE 4 INHIBITORS	0.2132	6.0296	1.5499	2.28137	3	93	23	0.110838	6.48772	1.07361	1.5913	2	100	15	1.93633		0	639	370	0
d00051	NIFEDIPINE	CARDIOVASCULAR AGENTS	CALCIUM CHANNEL BLOCKING AGENTS		d00746	SIMVASTATIN	METABOLIC AGENTS	ANTIHYPERLIPIDEMIC AGENTS	HMG-COA REDUCTASE INHIBITORS	0.213	2.0235	19.6523	0.53563	5	36	305	0.370708	1.26125	14.2557	2.06178	7	27	231	1.2987	Moderate	10	1078	2289	0.142879
d00749	ALBUTEROL	RESPIRATORY AGENTS	BRONCHODILATORS	ADRENERGIC BRONCHODILATORS	d00760	BECLOMETHASONE	RESPIRATORY AGENTS	RESPIRATORY INHALANT PRODUCTS	INHALED CORTICOSTEROIDS	0.213	3.0747	0.2618	26.4611	3	52	4	0.118945	3.58354	0.132412	25.0672	1	54	2	25.7641
d03821	LOSARTAN	CARDIOVASCULAR AGENTS	ANGIOTENSIN II INHIBITORS		d04121	TAMSULOSIN	CARDIOVASCULAR AGENTS	ANTIADRENERGIC AGENTS, PERIPHERALLY ACTING		0.2129	4.1203	3.3291	1.5521	5	65	61	0.0779314	3.64034	3.41007	0.62778	1	53	60	1.08994	None	2	1306	272	0.198496
d00265	IPRATROPIUM	RESPIRATORY AGENTS	BRONCHODILATORS	ANTICHOLINERGIC BRONCHODILATORS	d00732	LISINOPRIL	CARDIOVASCULAR AGENTS	ANGIOTENSIN CONVERTING ENZYME INHIBITORS		0.2124	0.4386	16.537	2.92839	2	7	266	0.0861478	0.703617	12.108	1.01119	2	14	200	1.96979		0	293	423	0
d04258	CLOPIDOGREL	COAGULATION MODIFIERS	ANTIPLATELET AGENTS	PLATELET AGGREGATION INHIBITORS	d04749	ESOMEPRAZOLE	GASTROINTESTINAL AGENTS	PROTON PUMP INHIBITORS		0.2122	4.3349	3.8572	1.2691	4	78	65	0.340552	7.53579	4.69558	0.96242	6	114	69	1.11576		45	4621	373	0.920451
d00910	ZOLPIDEM	CENTRAL NERVOUS SYSTEM AGENTS	ANXIOLYTICS, SEDATIVES, AND HYPNOTICS	MISCELLANEOUS ANXIOLYTICS, SEDATIVES AND HYPNOTICS	d04105	ATORVASTATIN	METABOLIC AGENTS	ANTIHYPERLIPIDEMIC AGENTS	HMG-COA REDUCTASE INHIBITORS	0.212	2.3858	10.6506	0.83431	3	32	156	0.344795	1.77516	15.2683	1.27213	6	27	224	1.05322		0	196	2188	0
d00689	AMLODIPINE	CARDIOVASCULAR AGENTS	CALCIUM CHANNEL BLOCKING AGENTS		d00859	MECLIZINE	CENTRAL NERVOUS SYSTEM AGENTS	ANTIEMETIC/ANTIVERTIGO AGENTS	ANTICHOLINERGIC ANTIEMETICS	0.2119	10.107	0.9867	2.12483	4	170	18	0.288705	9.37892	1.3206	2.33094	4	159	18	2.22788		0	1362	11	0
d00170	ASPIRIN	CENTRAL NERVOUS SYSTEM AGENTS	ANALGESICS	SALICYLATES	d04289	MONTELUKAST	RESPIRATORY AGENTS	LEUKOTRIENE MODIFIERS		0.2119	4.726	2.4858	1.80373	3	88	29		2.99783	1.77147	0		64	27	0.901865		25	7328	299	0.402269
d00022	WARFARIN	COAGULATION MODIFIERS	ANTICOAGULANTS	COUMARINS AND INDANEDIONES	d04099	DONEPEZIL	CENTRAL NERVOUS SYSTEM AGENTS	CHOLINESTERASE INHIBITORS		0.2117	7.7629	1.5672	1.74009	4	116	28		7.94499	1.7164	0		114	28	0.870045		2	2162	376	0.08674
d00022	WARFARIN	COAGULATION MODIFIERS	ANTICOAGULANTS	COUMARINS AND INDANEDIONES	d00051	NIFEDIPINE	CARDIOVASCULAR AGENTS	CALCIUM CHANNEL BLOCKING AGENTS		0.2116	7.7629	2.0235	1.34706	2	116	36	0.0931127	7.94499	1.26125	0.92921	2	114	27	1.13814		7	2162	1078	0.10589
d00045	DILTIAZEM	CARDIOVASCULAR AGENTS	ANTIARRHYTHMIC AGENTS	GROUP IV ANTIARRHYTHMICS	d04245	HYDROCHLOROTHIAZIDE; IRBESARTAN	CARDIOVASCULAR AGENTS	DIURETICS	THIAZIDE DIURETICS	0.2113	2.5981	1.0744	7.56968	1	39	13	0.0452464	3.47885	0.914497	1.42222	1	58	15	4.49595		0	639	77	0
d00045	DILTIAZEM	CARDIOVASCULAR AGENTS	ANTIARRHYTHMIC AGENTS	GROUP IV ANTIARRHYTHMICS	d04497	ASPIRIN; DIPYRIDAMOLE	CENTRAL NERVOUS SYSTEM AGENTS	ANALGESICS	SALICYLATES	0.2113	2.5981	1.3002	6.25509	1	39	17		3.47885	0.617287	0		58	9	3.12755		0	639	437	0
d04245	HYDROCHLOROTHIAZIDE; IRBESARTAN	CARDIOVASCULAR AGENTS	DIURETICS	THIAZIDE DIURETICS	d04497	ASPIRIN; DIPYRIDAMOLE	CENTRAL NERVOUS SYSTEM AGENTS	ANALGESICS	SALICYLATES	0.2113	1.0744	1.3002	15.126	1	13	17	0.0542719	0.914497	0.617287	9.61404	1	15	9	12.37		0	77	437	0
d00314	NIACIN	NUTRITIONAL PRODUCTS	VITAMINS		d00730	BENAZEPRIL	CARDIOVASCULAR AGENTS	ANGIOTENSIN CONVERTING ENZYME INHIBITORS		0.2109	1.4395	1.2256	11.9541	2	20	25		1.53594	0.507066	0		18	11	5.97704		1	711	146	0.339634
d00134	METOPROLOL	CARDIOVASCULAR AGENTS	BETA-ADRENERGIC BLOCKING AGENTS	CARDIOSELECTIVE BETA BLOCKERS	d04442	PIOGLITAZONE	METABOLIC AGENTS	ANTIDIABETIC AGENTS	THIAZOLIDINEDIONES	0.2105	17.0806	2.3105	0.53339	5	267	40	0.506476	15.1741	2.76239	1.20829	9	237	46	0.870839	None	0	967	1422	0
d00248	GLYBURIDE	METABOLIC AGENTS	ANTIDIABETIC AGENTS	SULFONYLUREAS	d04113	VALSARTAN	CARDIOVASCULAR AGENTS	ANGIOTENSIN II INHIBITORS		0.2102	2.0886	4.7043	2.13935	3	37	74		2.26967	4.03487	0		42	69	1.06967		1	830	763	0.0556712
d00146	AMITRIPTYLINE	PSYCHOTHERAPEUTIC AGENTS	ANTIDEPRESSANTS	TRICYCLIC ANTIDEPRESSANTS	d00365	QUINAPRIL	CARDIOVASCULAR AGENTS	ANGIOTENSIN CONVERTING ENZYME INHIBITORS		0.2099	0.9936	1.0099	20.9181	2	14	15	0.0232098	1.14191	1.35555	1.49942	1	17	24	11.2088		0	681	96	0
d00022	WARFARIN	COAGULATION MODIFIERS	ANTICOAGULANTS	COUMARINS AND INDANEDIONES	d03821	LOSARTAN	CARDIOVASCULAR AGENTS	ANGIOTENSIN II INHIBITORS		0.2096	7.7629	4.1203	0.6553	4	116	65	0.308362	7.94499	3.64034	1.06617	7	114	53	0.860734		20	2162	1306	0.249726
d00231	FELODIPINE	CARDIOVASCULAR AGENTS	CALCIUM CHANNEL BLOCKING AGENTS		d00253	HYDROCHLOROTHIAZIDE	CARDIOVASCULAR AGENTS	DIURETICS	THIAZIDE DIURETICS	0.2095	0.6711	8.7096	3.58425	5	13	144	0.160231	1.09908	9.38642	1.55316	4	20	148	2.56871	None	11	130	1091	2.73437
d00278	LEVOTHYROXINE	HORMONES/HORMONE MODIFIERS	THYROID HORMONES		d04245	HYDROCHLOROTHIAZIDE; IRBESARTAN	CARDIOVASCULAR AGENTS	DIURETICS	THIAZIDE DIURETICS	0.2093	15.9474	1.0744	1.22156	2	219	13	0.139934	15.5402	0.914497	0.98466	3	208	15	1.10311		0	114	77	0
d00278	LEVOTHYROXINE	HORMONES/HORMONE MODIFIERS	THYROID HORMONES		d00967	BACLOFEN	CENTRAL NERVOUS SYSTEM AGENTS	MUSCLE RELAXANTS	SKELETAL MUSCLE RELAXANTS	0.2093	15.9474	0.5039	2.60456	2	219	4		15.5402	0.120446	0		208	2	1.30228
d00728	RAMIPRIL	CARDIOVASCULAR AGENTS	ANGIOTENSIN CONVERTING ENZYME INHIBITORS		d04538	INSULIN GLARGINE	METABOLIC AGENTS	ANTIDIABETIC AGENTS	INSULIN	0.209	2.166	2.5685	3.75672	2	29	39		2.33347	1.78746	0		33	33	1.87836		0	380	319	0
d00653	ISOSORBIDE	MISCELLANEOUS AGENTS	MISCELLANEOUS UNCATEGORIZED AGENTS		d00732	LISINOPRIL	CARDIOVASCULAR AGENTS	ANGIOTENSIN CONVERTING ENZYME INHIBITORS		0.2089	1.0872	16.537	1.16191	3	17	266	0.320503	1.09455	12.108	2.41837	5	16	200	1.79014		0	273	423	0
d04048	BRIMONIDINE OPHTHALMIC	TOPICAL AGENTS	OPHTHALMIC PREPARATIONS	OPHTHALMIC GLAUCOMA AGENTS	d04754	BIMATOPROST OPHTHALMIC	TOPICAL AGENTS	OPHTHALMIC PREPARATIONS	OPHTHALMIC GLAUCOMA AGENTS	0.2089	0.5872	0.5485	64.8598	5	14	9	0.101468	0.858029	0.57708	20.4923	2	17	10	42.6761	None	0	1	3	0
d00314	NIACIN	NUTRITIONAL PRODUCTS	VITAMINS		d03821	LOSARTAN	CARDIOVASCULAR AGENTS	ANGIOTENSIN II INHIBITORS		0.2088	1.4395	4.1203	3.52038	2	20	65	0.225801	1.53594	3.64034	4.03841	1	18	53	3.77939		12	711	1306	0.455619
d00314	NIACIN	NUTRITIONAL PRODUCTS	VITAMINS		d00386	TERAZOSIN	CARDIOVASCULAR AGENTS	ANTIADRENERGIC AGENTS, PERIPHERALLY ACTING		0.2088	1.4395	2.5573	5.67201	2	20	41		1.53594	2.17192	0		18	40	2.83601		0	711	141	0
d01021	DOCUSATE	GASTROINTESTINAL AGENTS	LAXATIVES		d03847	CARVEDILOL	CARDIOVASCULAR AGENTS	BETA-ADRENERGIC BLOCKING AGENTS	NON-CARDIOSELECTIVE BETA BLOCKERS	0.2085	0.5782	4.7991	7.51395	3	12	70		0.61581	2.7038	0		12	49	3.75698		0	6	580	0
d00070	FUROSEMIDE	CARDIOVASCULAR AGENTS	DIURETICS	LOOP DIURETICS	d05348	EZETIMIBE; SIMVASTATIN	METABOLIC AGENTS	ANTIHYPERLIPIDEMIC AGENTS	HMG-COA REDUCTASE INHIBITORS	0.2081	10.0494	1.5328	1.35097	5	169	25	0.390569	10.4435	4.71717	0.79281	6	175	57	1.07189	None	0	760	494	0
d03830	HYDROCHLOROTHIAZIDE; LOSARTAN	CARDIOVASCULAR AGENTS	DIURETICS	THIAZIDE DIURETICS	d04105	ATORVASTATIN	METABOLIC AGENTS	ANTIHYPERLIPIDEMIC AGENTS	HMG-COA REDUCTASE INHIBITORS	0.2081	0.8489	10.6506	2.30166	4	14	156	0.228083	0.803533	15.2683	1.85908	6	16	224	2.08037		0	196	2188	0
d00070	FUROSEMIDE	CARDIOVASCULAR AGENTS	DIURETICS	LOOP DIURETICS	d04048	BRIMONIDINE OPHTHALMIC	TOPICAL AGENTS	OPHTHALMIC PREPARATIONS	OPHTHALMIC GLAUCOMA AGENTS	0.2081	10.0494	0.5872	3.52652	4	169	14	0.127603	10.4435	0.858029	1.424	2	175	17	2.47526		0	760	1	0
d00755	PIRBUTEROL	RESPIRATORY AGENTS	BRONCHODILATORS	ADRENERGIC BRONCHODILATORS	d04795	BUDESONIDE; FORMOTEROL	HORMONES/HORMONE MODIFIERS	ADRENAL CORTICAL STEROIDS	GLUCOCORTICOIDS	0.2077	0.2077	0.4767	209.776	1	1	6		0.0527154				1
d04289	MONTELUKAST	RESPIRATORY AGENTS	LEUKOTRIENE MODIFIERS		d04795	BUDESONIDE; FORMOTEROL	HORMONES/HORMONE MODIFIERS	ADRENAL CORTICAL STEROIDS	GLUCOCORTICOIDS	0.2077	2.4858	0.4767	17.5277	1	29	6		1.77147				27
d00381	TAMOXIFEN	ANTINEOPLASTICS	ANTINEOPLASTIC HORMONES		d00755	PIRBUTEROL	RESPIRATORY AGENTS	BRONCHODILATORS	ADRENERGIC BRONCHODILATORS	0.2077	0.7993	0.2077	125.109	1	6	1		0.1961	0.0527154	0		2	1	62.5547
d00381	TAMOXIFEN	ANTINEOPLASTICS	ANTINEOPLASTIC HORMONES		d04289	MONTELUKAST	RESPIRATORY AGENTS	LEUKOTRIENE MODIFIERS		0.2077	0.7993	2.4858	10.4535	1	6	29		0.1961	1.77147	0		2	27	5.22673
d00755	PIRBUTEROL	RESPIRATORY AGENTS	BRONCHODILATORS	ADRENERGIC BRONCHODILATORS	d04289	MONTELUKAST	RESPIRATORY AGENTS	LEUKOTRIENE MODIFIERS		0.2077	0.2077	2.4858	40.2285	1	1	29		0.0527154	1.77147	0		1	27	20.1142
d00381	TAMOXIFEN	ANTINEOPLASTICS	ANTINEOPLASTIC HORMONES		d04795	BUDESONIDE; FORMOTEROL	HORMONES/HORMONE MODIFIERS	ADRENAL CORTICAL STEROIDS	GLUCOCORTICOIDS	0.2077	0.7993	0.4767	54.5107	1	6	6		0.1961				2
d04286	FENOFIBRATE	METABOLIC AGENTS	ANTIHYPERLIPIDEMIC AGENTS	FIBRIC ACID DERIVATIVES	d04795	BUDESONIDE; FORMOTEROL	HORMONES/HORMONE MODIFIERS	ADRENAL CORTICAL STEROIDS	GLUCOCORTICOIDS	0.2077	1.8102	0.4767	24.0694	1	26	6		2.29542				31
d04749	ESOMEPRAZOLE	GASTROINTESTINAL AGENTS	PROTON PUMP INHIBITORS		d04795	BUDESONIDE; FORMOTEROL	HORMONES/HORMONE MODIFIERS	ADRENAL CORTICAL STEROIDS	GLUCOCORTICOIDS	0.2077	3.8572	0.4767	11.2959	1	65	6		4.69558				69
d00278	LEVOTHYROXINE	HORMONES/HORMONE MODIFIERS	THYROID HORMONES		d00381	TAMOXIFEN	ANTINEOPLASTICS	ANTINEOPLASTIC HORMONES		0.2077	15.9474	0.7993	1.62943	1	219	6		15.5402	0.1961	0		208	2	0.814715
d00278	LEVOTHYROXINE	HORMONES/HORMONE MODIFIERS	THYROID HORMONES		d00755	PIRBUTEROL	RESPIRATORY AGENTS	BRONCHODILATORS	ADRENERGIC BRONCHODILATORS	0.2077	15.9474	0.2077	6.27061	1	219	1		15.5402	0.0527154	0		208	1	3.1353
d00381	TAMOXIFEN	ANTINEOPLASTICS	ANTINEOPLASTIC HORMONES		d04286	FENOFIBRATE	METABOLIC AGENTS	ANTIHYPERLIPIDEMIC AGENTS	FIBRIC ACID DERIVATIVES	0.2077	0.7993	1.8102	14.3549	1	6	26		0.1961	2.29542	0		2	31	7.17745
d00755	PIRBUTEROL	RESPIRATORY AGENTS	BRONCHODILATORS	ADRENERGIC BRONCHODILATORS	d04286	FENOFIBRATE	METABOLIC AGENTS	ANTIHYPERLIPIDEMIC AGENTS	FIBRIC ACID DERIVATIVES	0.2077	0.2077	1.8102	55.2425	1	1	26		0.0527154	2.29542	0		1	31	27.6213
d00381	TAMOXIFEN	ANTINEOPLASTICS	ANTINEOPLASTIC HORMONES		d04749	ESOMEPRAZOLE	GASTROINTESTINAL AGENTS	PROTON PUMP INHIBITORS		0.2077	0.7993	3.8572	6.73681	1	6	65		0.1961	4.69558	0		2	69	3.36841
d00755	PIRBUTEROL	RESPIRATORY AGENTS	BRONCHODILATORS	ADRENERGIC BRONCHODILATORS	d04749	ESOMEPRAZOLE	GASTROINTESTINAL AGENTS	PROTON PUMP INHIBITORS		0.2077	0.2077	3.8572	25.9255	1	1	65		0.0527154	4.69558	0		1	69	12.9628
d00755	PIRBUTEROL	RESPIRATORY AGENTS	BRONCHODILATORS	ADRENERGIC BRONCHODILATORS	d04829	TIOTROPIUM	RESPIRATORY AGENTS	BRONCHODILATORS	ANTICHOLINERGIC BRONCHODILATORS	0.2077	0.2077	1.5529	64.3957	1	1	24		0.0527154	1.84971	0		1	25	32.1978
d00381	TAMOXIFEN	ANTINEOPLASTICS	ANTINEOPLASTIC HORMONES		d04829	TIOTROPIUM	RESPIRATORY AGENTS	BRONCHODILATORS	ANTICHOLINERGIC BRONCHODILATORS	0.2077	0.7993	1.5529	16.7334	1	6	24		0.1961	1.84971	0		2	25	8.36668
d04286	FENOFIBRATE	METABOLIC AGENTS	ANTIHYPERLIPIDEMIC AGENTS	FIBRIC ACID DERIVATIVES	d04829	TIOTROPIUM	RESPIRATORY AGENTS	BRONCHODILATORS	ANTICHOLINERGIC BRONCHODILATORS	0.2077	1.8102	1.5529	7.38867	1	26	24		2.29542	1.84971	0		31	25	3.69434		0	623	314	0
d00280	LOVASTATIN	METABOLIC AGENTS	ANTIHYPERLIPIDEMIC AGENTS	HMG-COA REDUCTASE INHIBITORS	d04380	CELECOXIB	CENTRAL NERVOUS SYSTEM AGENTS	ANALGESICS	COX-2 INHIBITORS	0.2077	4.4137	1.3904	3.3845	3	72	21		3.2709	2.08985	0		59	28	1.69225		4	529	934	0.285424
d00278	LEVOTHYROXINE	HORMONES/HORMONE MODIFIERS	THYROID HORMONES		d04695	COLESEVELAM	METABOLIC AGENTS	ANTIHYPERLIPIDEMIC AGENTS	BILE ACID SEQUESTRANTS	0.2074	15.9474	0.431	3.01746	2	219	5		15.5402	0.172455	0		208	3	1.50873
d00070	FUROSEMIDE	CARDIOVASCULAR AGENTS	DIURETICS	LOOP DIURETICS	d00236	FLUOXETINE	PSYCHOTHERAPEUTIC AGENTS	ANTIDEPRESSANTS	SSRI ANTIDEPRESSANTS	0.2072	10.0494	1.6332	1.26244	3	169	20	0.195461	10.4435	1.22819	1.52387	2	175	19	1.39316		2	760	1400	0.0662707
d00170	ASPIRIN	CENTRAL NERVOUS SYSTEM AGENTS	ANALGESICS	SALICYLATES	d00348	PRAVASTATIN	METABOLIC AGENTS	ANTIHYPERLIPIDEMIC AGENTS	HMG-COA REDUCTASE INHIBITORS	0.207	4.726	2.7847	1.57289	4	88	47	0.0940771	2.99783	2.73226	1.14856	2	64	40	1.36073		31	7328	1054	0.141504
d00345	POTASSIUM CHLORIDE	NUTRITIONAL PRODUCTS	MINERALS AND ELECTROLYTES		d04040	FEXOFENADINE	RESPIRATORY AGENTS	ANTIHISTAMINES		0.2068	6.0296	1.8955	1.80942	2	93	28		6.48772	1.73332	0		100	20	0.90471		0	639	166	0
d00002	AMIODARONE	CARDIOVASCULAR AGENTS	ANTIARRHYTHMIC AGENTS	GROUP III ANTIARRHYTHMICS	d00325	OMEPRAZOLE	GASTROINTESTINAL AGENTS	PROTON PUMP INHIBITORS		0.2065	1.0994	10.1584	1.84901	3	14	149		1.86306	6.99599	0		26	103	0.924505		7	723	1265	0.269837
d00253	HYDROCHLOROTHIAZIDE	CARDIOVASCULAR AGENTS	DIURETICS	THIAZIDE DIURETICS	d00365	QUINAPRIL	CARDIOVASCULAR AGENTS	ANGIOTENSIN CONVERTING ENZYME INHIBITORS		0.2065	8.7096	1.0099	2.3477	3	144	15	0.514557	9.38642	1.35555	4.04408	7	148	24	3.19589		12	1091	96	4.03941
d00045	DILTIAZEM	CARDIOVASCULAR AGENTS	ANTIARRHYTHMIC AGENTS	GROUP IV ANTIARRHYTHMICS	d00253	HYDROCHLOROTHIAZIDE	CARDIOVASCULAR AGENTS	DIURETICS	THIAZIDE DIURETICS	0.2063	2.5981	8.7096	0.91169	4	39	144	0.267917	3.47885	9.38642	0.82047	5	58	148	0.866081		3	639	1091	0.151715
d03807	METFORMIN	METABOLIC AGENTS	ANTIDIABETIC AGENTS	BIGUANIDES	d04788	DUTASTERIDE	HORMONES/HORMONE MODIFIERS	5-ALPHA-REDUCTASE INHIBITORS		0.2063	9.6251	0.9008	2.37939	4	172	18	0.0457215	8.29091	1.07747	0.51181	2	151	18	1.4456		2	1966	273	0.131376
d04442	PIOGLITAZONE	METABOLIC AGENTS	ANTIDIABETIC AGENTS	THIAZOLIDINEDIONES	d04851	ROSUVASTATIN	METABOLIC AGENTS	ANTIHYPERLIPIDEMIC AGENTS	HMG-COA REDUCTASE INHIBITORS	0.2063	2.3105	3.4402	2.59543	5	40	54	0.121948	2.76239	2.35789	1.87226	3	46	41	2.23385	None	5	1422	816	0.151919
d00278	LEVOTHYROXINE	HORMONES/HORMONE MODIFIERS	THYROID HORMONES		d04370	INSULIN ISOPHANE	METABOLIC AGENTS	ANTIDIABETIC AGENTS	INSULIN	0.2061	15.9474	0.9116	1.4177	2	219	13	0.0738284	15.5402	0.566776	0.83822	1	208	8	1.12796		0	114	340	0
d00689	AMLODIPINE	CARDIOVASCULAR AGENTS	CALCIUM CHANNEL BLOCKING AGENTS		d00880	SERTRALINE	PSYCHOTHERAPEUTIC AGENTS	ANTIDEPRESSANTS	SSRI ANTIDEPRESSANTS	0.2059	10.107	3.1345	0.64993	2	170	40	0.126151	9.37892	2.82389	0.47631	2	159	36	0.56312		7	1362	846	0.214182
d03182	GABAPENTIN	CENTRAL NERVOUS SYSTEM AGENTS	ANTICONVULSANTS	GAMMA-AMINOBUTYRIC ACID ANALOGS	d03847	CARVEDILOL	CARDIOVASCULAR AGENTS	BETA-ADRENERGIC BLOCKING AGENTS	NON-CARDIOSELECTIVE BETA BLOCKERS	0.2058	3.2797	4.7991	1.30753	2	55	70	0.0706648	2.86941	2.7038	0.91083	1	44	49	1.10918		2	866	580	0.140384
d04283	FLUTICASONE NASAL	TOPICAL AGENTS	NASAL PREPARATIONS	NASAL STEROIDS	d04289	MONTELUKAST	RESPIRATORY AGENTS	LEUKOTRIENE MODIFIERS		0.205	1.5375	2.4858	5.3638	2	20	29	0.206431	0.674219	1.77147	17.2838	2	9	27	11.3238		1	4	299	29.4783
d00278	LEVOTHYROXINE	HORMONES/HORMONE MODIFIERS	THYROID HORMONES		d04294	TOLTERODINE	GENITOURINARY TRACT AGENTS	URINARY ANTISPASMODICS		0.205	15.9474	1.0144	1.26723	4	219	15	0.333398	15.5402	1.3716	1.56415	5	208	19	1.41569		0	114	242	0
d00360	PROPOXYPHENE	CENTRAL NERVOUS SYSTEM AGENTS	ANALGESICS	NARCOTIC ANALGESICS	d00732	LISINOPRIL	CARDIOVASCULAR AGENTS	ANGIOTENSIN CONVERTING ENZYME INHIBITORS		0.205	0.2933	16.537	4.22654	4	5	266		0.303327	12.108	0		5	200	2.11327
d00749	ALBUTEROL	RESPIRATORY AGENTS	BRONCHODILATORS	ADRENERGIC BRONCHODILATORS	d04812	ESCITALOPRAM	PSYCHOTHERAPEUTIC AGENTS	ANTIDEPRESSANTS	SSRI ANTIDEPRESSANTS	0.205	3.0747	1.4812	4.50129	2	52	18	0.107034	3.58354	1.68988	1.76748	2	54	25	3.13438		1	1193	1002	0.0294934
d00170	ASPIRIN	CENTRAL NERVOUS SYSTEM AGENTS	ANALGESICS	SALICYLATES	d00749	ALBUTEROL	RESPIRATORY AGENTS	BRONCHODILATORS	ADRENERGIC BRONCHODILATORS	0.205	4.726	3.0747	1.41077	5	88	52	0.0615404	2.99783	3.58354	0.57285	1	64	54	0.99181	None	10	7328	1193	0.040328
d00321	NITROGLYCERIN	CARDIOVASCULAR AGENTS	ANTIANGINAL AGENTS		d00746	SIMVASTATIN	METABOLIC AGENTS	ANTIHYPERLIPIDEMIC AGENTS	HMG-COA REDUCTASE INHIBITORS	0.205	1.0037	19.6523	1.03929	4	17	305	0.490704	1.68559	14.2557	2.04211	9	26	231	1.5407		5	456	2289	0.168886
d00023	ALLOPURINOL	METABOLIC AGENTS	ANTIGOUT AGENTS		d03828	LANSOPRAZOLE	GASTROINTESTINAL AGENTS	PROTON PUMP INHIBITORS		0.2048	4.2888	1.5329	3.11516	2	59	23		3.62274	2.89287	0		62	40	1.55758		2	364	588	0.329446
d03828	LANSOPRAZOLE	GASTROINTESTINAL AGENTS	PROTON PUMP INHIBITORS		d04121	TAMSULOSIN	CARDIOVASCULAR AGENTS	ANTIADRENERGIC AGENTS, PERIPHERALLY ACTING		0.2048	1.5329	3.3291	4.01319	2	23	61	0.127472	2.89287	3.41007	1.29218	2	40	60	2.65268		0	588	272	0
d00004	ATENOLOL	CARDIOVASCULAR AGENTS	BETA-ADRENERGIC BLOCKING AGENTS	CARDIOSELECTIVE BETA BLOCKERS	d00381	TAMOXIFEN	ANTINEOPLASTICS	ANTINEOPLASTIC HORMONES		0.2047	9.186	0.7993	2.78793	1	129	6		9.3916	0.1961	0		141	2	1.39396
d00253	HYDROCHLOROTHIAZIDE	CARDIOVASCULAR AGENTS	DIURETICS	THIAZIDE DIURETICS	d00381	TAMOXIFEN	ANTINEOPLASTICS	ANTINEOPLASTIC HORMONES		0.2047	8.7096	0.7993	2.94042	1	144	6	0.0264211	9.38642	0.1961	1.4354	1	148	2	2.18791
d00381	TAMOXIFEN	ANTINEOPLASTICS	ANTINEOPLASTIC HORMONES		d03821	LOSARTAN	CARDIOVASCULAR AGENTS	ANGIOTENSIN II INHIBITORS		0.2047	0.7993	4.1203	6.21554	1	6	65		0.1961	3.64034	0		2	53	3.10777
d00132	HYDRALAZINE	CARDIOVASCULAR AGENTS	VASODILATORS		d04113	VALSARTAN	CARDIOVASCULAR AGENTS	ANGIOTENSIN II INHIBITORS		0.2047	0.7475	4.7043	5.82119	2	16	74	0.213118	0.561994	4.03487	9.39851	2	10	69	7.60985		17	431	763	1.82255
d04105	ATORVASTATIN	METABOLIC AGENTS	ANTIHYPERLIPIDEMIC AGENTS	HMG-COA REDUCTASE INHIBITORS	d04538	INSULIN GLARGINE	METABOLIC AGENTS	ANTIDIABETIC AGENTS	INSULIN	0.2046	10.6506	2.5685	0.74791	5	156	39	0.580659	15.2683	1.78746	2.12762	10	224	33	1.43776	None	1	2188	319	0.0505121
d00325	OMEPRAZOLE	GASTROINTESTINAL AGENTS	PROTON PUMP INHIBITORS		d04299	SILDENAFIL	CARDIOVASCULAR AGENTS	AGENTS FOR PULMONARY HYPERTENSION		0.2046	10.1584	0.3627	5.55307	2	149	3		6.99599	0.0772015	0		103	3	2.77653
d00210	DIGOXIN	CARDIOVASCULAR AGENTS	ANTIARRHYTHMIC AGENTS	GROUP V ANTIARRHYTHMICS	d04812	ESCITALOPRAM	PSYCHOTHERAPEUTIC AGENTS	ANTIDEPRESSANTS	SSRI ANTIDEPRESSANTS	0.2043	2.3643	1.4812	5.83381	2	36	18	0.0262185	3.0303	1.68988	0.51199	1	52	25	3.1729		0	707	1002	0
d00023	ALLOPURINOL	METABOLIC AGENTS	ANTIGOUT AGENTS		d00497	OMEGA-3 POLYUNSATURATED FATTY ACIDS	ALTERNATIVE MEDICINES	NUTRACEUTICAL PRODUCTS		0.2043	4.2888	0.688	6.92379	2	59	8		3.62274	0.171518	0		62	3	3.4619		0	364	38	0
d00070	FUROSEMIDE	CARDIOVASCULAR AGENTS	DIURETICS	LOOP DIURETICS	d00497	OMEGA-3 POLYUNSATURATED FATTY ACIDS	ALTERNATIVE MEDICINES	NUTRACEUTICAL PRODUCTS		0.2043	10.0494	0.688	2.95488	2	169	8	0.0747578	10.4435	0.171518	4.17351	1	175	3	3.5642		0	760	38	0
d00022	WARFARIN	COAGULATION MODIFIERS	ANTICOAGULANTS	COUMARINS AND INDANEDIONES	d05262	MOMETASONE	RESPIRATORY AGENTS	RESPIRATORY INHALANT PRODUCTS	INHALED CORTICOSTEROIDS	0.2038	7.7629	0.5146	5.10165	2	116	7	0.0214556	7.94499	0.095099	2.8397	1	114	2	3.97067
d00070	FUROSEMIDE	CARDIOVASCULAR AGENTS	DIURETICS	LOOP DIURETICS	d05262	MOMETASONE	RESPIRATORY AGENTS	RESPIRATORY INHALANT PRODUCTS	INHALED CORTICOSTEROIDS	0.2038	10.0494	0.5146	3.94089	2	169	7	0.0736434	10.4435	0.095099	7.41501	1	175	2	5.67795
d00350	PREDNISONE	HORMONES/HORMONE MODIFIERS	ADRENAL CORTICAL STEROIDS	GLUCOCORTICOIDS	d04349	LEFLUNOMIDE	MISCELLANEOUS AGENTS	ANTIRHEUMATICS		0.2037	1.9714	0.2037	50.7254	2	36	2	0.0831899	1.49771	0.0831899	66.7686	1	24	1	58.747
d00817	HYDROXYCHLOROQUINE	ANTI-INFECTIVES	ANTIMALARIAL AGENTS	ANTIMALARIAL QUINOLINES	d04349	LEFLUNOMIDE	MISCELLANEOUS AGENTS	ANTIRHEUMATICS		0.2037	0.5359	0.2037	186.602	2	9	2		0.432499	0.0831899	0		6	1	93.301
d00689	AMLODIPINE	CARDIOVASCULAR AGENTS	CALCIUM CHANNEL BLOCKING AGENTS		d04538	INSULIN GLARGINE	METABOLIC AGENTS	ANTIDIABETIC AGENTS	INSULIN	0.2037	10.107	2.5685	0.78467	3	170	39	0.278806	9.37892	1.78746	1.66308	6	159	33	1.22388		1	1362	319	0.0811457
d03864	GLIMEPIRIDE	METABOLIC AGENTS	ANTIDIABETIC AGENTS	SULFONYLUREAS	d04105	ATORVASTATIN	METABOLIC AGENTS	ANTIHYPERLIPIDEMIC AGENTS	HMG-COA REDUCTASE INHIBITORS	0.2036	2.3113	10.6506	0.82708	3	36	156	0.136919	1.87923	15.2683	0.47719	3	33	224	0.652134		6	432	2188	0.223796
d00060	METHOTREXATE	ANTINEOPLASTICS	ANTIMETABOLITES		d00325	OMEPRAZOLE	GASTROINTESTINAL AGENTS	PROTON PUMP INHIBITORS		0.2035	1.2719	10.1584	1.57502	3	15	149	0.110189	0.471929	6.99599	3.33743	1	5	103	2.45623
d00253	HYDROCHLOROTHIAZIDE	CARDIOVASCULAR AGENTS	DIURETICS	THIAZIDE DIURETICS	d00728	RAMIPRIL	CARDIOVASCULAR AGENTS	ANGIOTENSIN CONVERTING ENZYME INHIBITORS		0.2033	8.7096	2.166	1.07766	2	144	29	0.249669	9.38642	2.33347	1.13989	3	148	33	1.10877		38	1091	380	3.23153
d00325	OMEPRAZOLE	GASTROINTESTINAL AGENTS	PROTON PUMP INHIBITORS		d04801	OLMESARTAN	CARDIOVASCULAR AGENTS	ANGIOTENSIN II INHIBITORS		0.2032	10.1584	1.1513	1.73744	3	149	20	0.136985	6.99599	2.11325	0.92656	2	103	28	1.332		0	1265	332	0
d00022	WARFARIN	COAGULATION MODIFIERS	ANTICOAGULANTS	COUMARINS AND INDANEDIONES	d03864	GLIMEPIRIDE	METABOLIC AGENTS	ANTIDIABETIC AGENTS	SULFONYLUREAS	0.2032	7.7629	2.3113	1.13251	4	116	36	0.281561	7.94499	1.87923	1.88581	5	114	33	1.50916		3	2162	432	0.113244
d00325	OMEPRAZOLE	GASTROINTESTINAL AGENTS	PROTON PUMP INHIBITORS		d04497	ASPIRIN; DIPYRIDAMOLE	CENTRAL NERVOUS SYSTEM AGENTS	ANALGESICS	SALICYLATES	0.203	10.1584	1.3002	1.53695	4	149	17	0.0872626	6.99599	0.617287	2.02066	1	103	9	1.7788		1	1265	437	0.0637766
d00070	FUROSEMIDE	CARDIOVASCULAR AGENTS	DIURETICS	LOOP DIURETICS	d03826	TRAMADOL	CENTRAL NERVOUS SYSTEM AGENTS	ANALGESICS	MISCELLANEOUS ANALGESICS	0.2029	10.0494	1.8395	1.0976	5	169	35	0.300124	10.4435	1.62918	1.76395	3	175	25	1.43077	None	1	760	528	0.0878589
d00248	GLYBURIDE	METABOLIC AGENTS	ANTIDIABETIC AGENTS	SULFONYLUREAS	d00280	LOVASTATIN	METABOLIC AGENTS	ANTIHYPERLIPIDEMIC AGENTS	HMG-COA REDUCTASE INHIBITORS	0.2029	2.0886	4.4137	2.20102	2	37	72	0.189645	2.26967	3.2709	2.55453	3	42	59	2.37777		0	830	529	0
d00021	RANITIDINE	GASTROINTESTINAL AGENTS	H2 ANTAGONISTS		d00345	POTASSIUM CHLORIDE	NUTRITIONAL PRODUCTS	MINERALS AND ELECTROLYTES		0.2028	3.0959	6.0296	1.08641	4	51	93	0.156214	1.64261	6.48772	1.46586	3	33	100	1.27614		3	335	639	0.494093
d00325	OMEPRAZOLE	GASTROINTESTINAL AGENTS	PROTON PUMP INHIBITORS		d03830	HYDROCHLOROTHIAZIDE; LOSARTAN	CARDIOVASCULAR AGENTS	DIURETICS	THIAZIDE DIURETICS	0.2028	10.1584	0.8489	2.35172	2	149	14	0.0299132	6.99599	0.803533	0.53212	1	103	16	1.44192		0	1265	196	0
d00245	GEMFIBROZIL	METABOLIC AGENTS	ANTIHYPERLIPIDEMIC AGENTS	FIBRIC ACID DERIVATIVES	d00246	GLIPIZIDE	METABOLIC AGENTS	ANTIDIABETIC AGENTS	SULFONYLUREAS	0.2027	1.3073	4.5554	3.40371	3	20	79	0.107542	1.0867	3.52739	2.80554	2	17	76	3.10462		0	390	170	0
d00170	ASPIRIN	CENTRAL NERVOUS SYSTEM AGENTS	ANALGESICS	SALICYLATES	d00269	ISOSORBIDE MONONITRATE	CARDIOVASCULAR AGENTS	ANTIANGINAL AGENTS		0.2026	4.726	1.2547	3.41669	4	88	23	0.199468	2.99783	1.11338	5.9762	3	64	21	4.69644		5	7328	59	0.407723
d00253	HYDROCHLOROTHIAZIDE	CARDIOVASCULAR AGENTS	DIURETICS	THIAZIDE DIURETICS	d04497	ASPIRIN; DIPYRIDAMOLE	CENTRAL NERVOUS SYSTEM AGENTS	ANALGESICS	SALICYLATES	0.2026	8.7096	1.3002	1.78909	2	144	17	0.104327	9.38642	0.617287	1.80058	1	148	9	1.79483		0	1091	437	0
d00848	DICLOFENAC	CENTRAL NERVOUS SYSTEM AGENTS	ANALGESICS	NONSTEROIDAL ANTI-INFLAMMATORY AGENTS	d04068	AZELASTINE NASAL	TOPICAL AGENTS	NASAL PREPARATIONS	NASAL ANTIHISTAMINES AND DECONGESTANTS	0.2025	0.8108	0.3957	63.1168	2	15	7		0.734885	0.141466	0		11	3	31.5584
d04068	AZELASTINE NASAL	TOPICAL AGENTS	NASAL PREPARATIONS	NASAL ANTIHISTAMINES AND DECONGESTANTS	d04283	FLUTICASONE NASAL	TOPICAL AGENTS	NASAL PREPARATIONS	NASAL STEROIDS	0.2025	0.3957	1.5375	33.2846	2	7	20		0.141466	0.674219	0		3	9	16.6423
d00004	ATENOLOL	CARDIOVASCULAR AGENTS	BETA-ADRENERGIC BLOCKING AGENTS	CARDIOSELECTIVE BETA BLOCKERS	d04068	AZELASTINE NASAL	TOPICAL AGENTS	NASAL PREPARATIONS	NASAL ANTIHISTAMINES AND DECONGESTANTS	0.2025	9.186	0.3957	5.57099	2	129	7		9.3916	0.141466	0		141	3	2.7855
d00278	LEVOTHYROXINE	HORMONES/HORMONE MODIFIERS	THYROID HORMONES		d00328	OXYBUTYNIN	GENITOURINARY TRACT AGENTS	URINARY ANTISPASMODICS		0.2025	15.9474	1.0533	1.20554	3	219	14	0.387485	15.5402	1.18551	2.10326	6	208	19	1.6544		0	114	239	0
d00329	OXYCODONE	CENTRAL NERVOUS SYSTEM AGENTS	ANALGESICS	NARCOTIC ANALGESICS	d00967	BACLOFEN	CENTRAL NERVOUS SYSTEM AGENTS	MUSCLE RELAXANTS	SKELETAL MUSCLE RELAXANTS	0.2024	0.7801	0.5039	51.4892	2	12	4		0.738426	0.120446	0		8	2	25.7446
d00967	BACLOFEN	CENTRAL NERVOUS SYSTEM AGENTS	MUSCLE RELAXANTS	SKELETAL MUSCLE RELAXANTS	d03075	HYDROCODONE	CENTRAL NERVOUS SYSTEM AGENTS	ANALGESICS	NARCOTIC ANALGESICS	0.2024	0.5039	0.8496	47.2772	2	4	16		0.120446	0.615177	0		2	13	23.6386
d00325	OMEPRAZOLE	GASTROINTESTINAL AGENTS	PROTON PUMP INHIBITORS		d04695	COLESEVELAM	METABOLIC AGENTS	ANTIHYPERLIPIDEMIC AGENTS	BILE ACID SEQUESTRANTS	0.2023	10.1584	0.431	4.62055	2	149	5	0.0558745	6.99599	0.172455	4.63116	1	103	3	4.62585
d04514	PANTOPRAZOLE	GASTROINTESTINAL AGENTS	PROTON PUMP INHIBITORS		d05578	RAMELTEON	CENTRAL NERVOUS SYSTEM AGENTS	ANXIOLYTICS, SEDATIVES, AND HYPNOTICS	MISCELLANEOUS ANXIOLYTICS, SEDATIVES AND HYPNOTICS	0.2022	1.9642	0.2022	50.9113	2	34	2		2.10076	0.0188494	0		34	1	25.4557
d00880	SERTRALINE	PSYCHOTHERAPEUTIC AGENTS	ANTIDEPRESSANTS	SSRI ANTIDEPRESSANTS	d04514	PANTOPRAZOLE	GASTROINTESTINAL AGENTS	PROTON PUMP INHIBITORS		0.2021	3.1345	1.9642	3.28256	3	40	34		2.82389	2.10076	0		36	34	1.64128		2	846	488	0.170794
d00004	ATENOLOL	CARDIOVASCULAR AGENTS	BETA-ADRENERGIC BLOCKING AGENTS	CARDIOSELECTIVE BETA BLOCKERS	d04332	CITALOPRAM	PSYCHOTHERAPEUTIC AGENTS	ANTIDEPRESSANTS	SSRI ANTIDEPRESSANTS	0.2021	9.186	1.8455	1.19214	4	129	29	0.086055	9.3916	1.72819	0.53021	1	141	25	0.861173		5	1005	1653	0.106112
d00541	CONJUGATED ESTROGENS	HORMONES/HORMONE MODIFIERS	SEX HORMONES	ESTROGENS	d00749	ALBUTEROL	RESPIRATORY AGENTS	BRONCHODILATORS	ADRENERGIC BRONCHODILATORS	0.202	1.1174	3.0747	5.87949	2	12	52	0.241619	2.0883	3.58354	3.22868	2	20	54	4.55408		0	75	1193	0
d00365	QUINAPRIL	CARDIOVASCULAR AGENTS	ANGIOTENSIN CONVERTING ENZYME INHIBITORS		d04611	FLUTICASONE; SALMETEROL	RESPIRATORY AGENTS	BRONCHODILATORS	ADRENERGIC BRONCHODILATORS	0.2019	1.0099	2.8601	6.98999	2	15	38	0.025315	1.35555	2.88902	0.64642	1	24	42	3.8182		0	96	623	0
d03847	CARVEDILOL	CARDIOVASCULAR AGENTS	BETA-ADRENERGIC BLOCKING AGENTS	NON-CARDIOSELECTIVE BETA BLOCKERS	d04532	MELOXICAM	CENTRAL NERVOUS SYSTEM AGENTS	ANALGESICS	NONSTEROIDAL ANTI-INFLAMMATORY AGENTS	0.2017	4.7991	1.9949	2.10681	3	70	26		2.7038	1.20504	0		49	14	1.0534		0	580	237	0
d00013	ENALAPRIL	CARDIOVASCULAR AGENTS	ANGIOTENSIN CONVERTING ENZYME INHIBITORS		d03847	CARVEDILOL	CARDIOVASCULAR AGENTS	BETA-ADRENERGIC BLOCKING AGENTS	NON-CARDIOSELECTIVE BETA BLOCKERS	0.2016	1.3987	4.7991	3.00335	3	27	70	0.111525	2.99428	2.7038	1.37754	4	49	49	2.19045		41	678	580	3.67586
d00022	WARFARIN	COAGULATION MODIFIERS	ANTICOAGULANTS	COUMARINS AND INDANEDIONES	d04258	CLOPIDOGREL	COAGULATION MODIFIERS	ANTIPLATELET AGENTS	PLATELET AGGREGATION INHIBITORS	0.2016	7.7629	4.3349	0.59908	3	116	78	0.103111	7.94499	7.53579	0.17222	4	114	114	0.38565		567	2162	4621	2.0009
d00325	OMEPRAZOLE	GASTROINTESTINAL AGENTS	PROTON PUMP INHIBITORS		d03247	HYDROCHLOROTHIAZIDE; SPIRONOLACTONE	CARDIOVASCULAR AGENTS	DIURETICS	POTASSIUM-SPARING DIURETICS	0.2015	10.1584	0.2579	7.69128	2	149	3	0.12662	6.99599	0.153696	11.7758	1	103	2	9.73356
d03075	HYDROCODONE	CENTRAL NERVOUS SYSTEM AGENTS	ANALGESICS	NARCOTIC ANALGESICS	d04105	ATORVASTATIN	METABOLIC AGENTS	ANTIHYPERLIPIDEMIC AGENTS	HMG-COA REDUCTASE INHIBITORS	0.2014	0.8496	10.6506	2.22572	3	16	156	0.176631	0.615177	15.2683	1.88051	3	13	224	2.05312		0	254	2188	0
d00254	HYDROCORTISONE	HORMONES/HORMONE MODIFIERS	ADRENAL CORTICAL STEROIDS	GLUCOCORTICOIDS	d00655	THYROID DESICCATED	HORMONES/HORMONE MODIFIERS	THYROID HORMONES		0.2014	0.3977	0.3933	128.76	2	5	4		0.0724099	0.249621	0		1	2	64.3798
d04258	CLOPIDOGREL	COAGULATION MODIFIERS	ANTIPLATELET AGENTS	PLATELET AGGREGATION INHIBITORS	d04812	ESCITALOPRAM	PSYCHOTHERAPEUTIC AGENTS	ANTIDEPRESSANTS	SSRI ANTIDEPRESSANTS	0.2011	4.3349	1.4812	3.13198	2	78	18	0.204457	7.53579	1.68988	1.60552	4	114	25	2.36875		1	4621	1002	0.00761429
d04105	ATORVASTATIN	METABOLIC AGENTS	ANTIHYPERLIPIDEMIC AGENTS	HMG-COA REDUCTASE INHIBITORS	d04332	CITALOPRAM	PSYCHOTHERAPEUTIC AGENTS	ANTIDEPRESSANTS	SSRI ANTIDEPRESSANTS	0.2011	10.6506	1.8455	1.02311	3	156	29	0.305551	15.2683	1.72819	1.15798	3	224	25	1.09054		2	2188	1653	0.0194959
d04532	MELOXICAM	CENTRAL NERVOUS SYSTEM AGENTS	ANALGESICS	NONSTEROIDAL ANTI-INFLAMMATORY AGENTS	d05348	EZETIMIBE; SIMVASTATIN	METABOLIC AGENTS	ANTIHYPERLIPIDEMIC AGENTS	HMG-COA REDUCTASE INHIBITORS	0.201	1.9949	1.5328	6.57339	2	26	25	0.177985	1.20504	4.71717	3.13112	1	14	57	4.85226		0	237	494	0
d00910	ZOLPIDEM	CENTRAL NERVOUS SYSTEM AGENTS	ANXIOLYTICS, SEDATIVES, AND HYPNOTICS	MISCELLANEOUS ANXIOLYTICS, SEDATIVES AND HYPNOTICS	d05413	SOLIFENACIN	GENITOURINARY TRACT AGENTS	URINARY ANTISPASMODICS		0.2009	2.3858	0.7197	11.7002	2	32	10		1.77516	0.606256	0		27	5	5.85011
d00348	PRAVASTATIN	METABOLIC AGENTS	ANTIHYPERLIPIDEMIC AGENTS	HMG-COA REDUCTASE INHIBITORS	d04824	EZETIMIBE	METABOLIC AGENTS	ANTIHYPERLIPIDEMIC AGENTS	CHOLESTEROL ABSORPTION INHIBITORS	0.2008	2.7847	1.5913	4.53141	3	47	30	0.344772	2.73226	3.72489	3.38764	3	40	47	3.95952		28	1054	846	1.10708
d03849	ALENDRONATE	METABOLIC AGENTS	BONE RESORPTION INHIBITORS	BISPHOSPHONATES	d04514	PANTOPRAZOLE	GASTROINTESTINAL AGENTS	PROTON PUMP INHIBITORS		0.2004	3.8058	1.9642	2.68081	3	51	34	0.0121234	4.80434	2.10076	0.12012	1	61	34	1.40046		2	606	488	0.238435
d00088	AMOXICILLIN	ANTI-INFECTIVES	PENICILLINS	AMINOPENICILLINS	d04105	ATORVASTATIN	METABOLIC AGENTS	ANTIHYPERLIPIDEMIC AGENTS	HMG-COA REDUCTASE INHIBITORS	0.2003	0.48	10.6506	3.91801	2	7	156	0.0779314	0.348132	15.2683	1.46614	1	6	224	2.69208
d00689	AMLODIPINE	CARDIOVASCULAR AGENTS	CALCIUM CHANNEL BLOCKING AGENTS		d04442	PIOGLITAZONE	METABOLIC AGENTS	ANTIDIABETIC AGENTS	THIAZOLIDINEDIONES	0.2002	10.107	2.3105	0.85731	7	170	40	0.529129	9.37892	2.76239	2.04232	8	159	46	1.44981	None	3	1362	1422	0.0546107
d00023	ALLOPURINOL	METABOLIC AGENTS	ANTIGOUT AGENTS		d00329	OXYCODONE	CENTRAL NERVOUS SYSTEM AGENTS	ANALGESICS	NARCOTIC ANALGESICS	0.2001	4.2888	0.7801	5.98082	3	59	12	0.0834232	3.62274	0.738426	3.11848	1	62	8	4.54965		0	364	397	0
d03821	LOSARTAN	CARDIOVASCULAR AGENTS	ANGIOTENSIN II INHIBITORS		d05896	SITAGLIPTIN	METABOLIC AGENTS	ANTIDIABETIC AGENTS	DIPEPTIDYL PEPTIDASE 4 INHIBITORS	0.2001	4.1203	1.5499	3.13339	2	65	23		3.64034	1.07361	0		53	15	1.56669		2	1306	370	0.145921
d00019	NAPROXEN	CENTRAL NERVOUS SYSTEM AGENTS	ANALGESICS	NONSTEROIDAL ANTI-INFLAMMATORY AGENTS	d00021	RANITIDINE	GASTROINTESTINAL AGENTS	H2 ANTAGONISTS		0.2	0.9524	3.0959	6.78303	4	20	51	0.101274	1.63335	1.64261	3.77474	1	26	33	5.27888		8	1112	335	0.757135
d00373	SPIRONOLACTONE	CARDIOVASCULAR AGENTS	DIURETICS	POTASSIUM-SPARING DIURETICS	d04113	VALSARTAN	CARDIOVASCULAR AGENTS	ANGIOTENSIN II INHIBITORS		0.1999	1.8439	4.7043	2.30452	2	30	74	0.0738284	1.52925	4.03487	1.1965	1	26	69	1.75051		25	589	763	1.96125
d00168	ALPRAZOLAM	CENTRAL NERVOUS SYSTEM AGENTS	ANXIOLYTICS, SEDATIVES, AND HYPNOTICS	BENZODIAZEPINES	d00345	POTASSIUM CHLORIDE	NUTRITIONAL PRODUCTS	MINERALS AND ELECTROLYTES		0.1998	1.2332	6.0296	2.68704	2	19	93		2.95796	6.48772	0		36	100	1.34352		0	252	639	0
d00365	QUINAPRIL	CARDIOVASCULAR AGENTS	ANGIOTENSIN CONVERTING ENZYME INHIBITORS		d03828	LANSOPRAZOLE	GASTROINTESTINAL AGENTS	PROTON PUMP INHIBITORS		0.1998	1.0099	1.5329	12.9063	2	15	23	0.0319181	1.35555	2.89287	0.81394	1	24	40	6.86015		0	96	588	0
d00284	MEDROXYPROGESTERONE	ANTINEOPLASTICS	ANTINEOPLASTIC HORMONES		d00537	ESTRADIOL	HORMONES/HORMONE MODIFIERS	SEX HORMONES	ESTROGENS	0.1998	0.4154	0.6531	73.646	2	3	8			1.04018				11
d00181	BUPROPION	MISCELLANEOUS AGENTS	SMOKING CESSATION AGENTS		d00746	SIMVASTATIN	METABOLIC AGENTS	ANTIHYPERLIPIDEMIC AGENTS	HMG-COA REDUCTASE INHIBITORS	0.1997	1.0761	19.6523	0.9443	2	12	305	0.057128	0.612458	14.2557	0.65431	1	7	231	0.799304		1	483	2289	0.0318889
d00070	FUROSEMIDE	CARDIOVASCULAR AGENTS	DIURETICS	LOOP DIURETICS	d04363	SEVELAMER	MISCELLANEOUS AGENTS	CHELATING AGENTS		0.1996	10.0494	0.2676	7.42223	4	169	7		10.4435	0.190374	0		175	2	3.71111
d04121	TAMSULOSIN	CARDIOVASCULAR AGENTS	ANTIADRENERGIC AGENTS, PERIPHERALLY ACTING		d05348	EZETIMIBE; SIMVASTATIN	METABOLIC AGENTS	ANTIHYPERLIPIDEMIC AGENTS	HMG-COA REDUCTASE INHIBITORS	0.1996	3.3291	1.5328	3.91154	2	61	25	0.0578396	3.41007	4.71717	0.35957	1	60	57	2.13555		0	272	494	0
d00345	POTASSIUM CHLORIDE	NUTRITIONAL PRODUCTS	MINERALS AND ELECTROLYTES		d04276	BUDESONIDE	HORMONES/HORMONE MODIFIERS	ADRENAL CORTICAL STEROIDS	GLUCOCORTICOIDS	0.1995	6.0296	0.6707	4.93317	2	93	7		6.48772	0.192133	0		100	4	2.46658		1	639	726	0.0759968
d00021	RANITIDINE	GASTROINTESTINAL AGENTS	H2 ANTAGONISTS		d00023	ALLOPURINOL	METABOLIC AGENTS	ANTIGOUT AGENTS		0.1994	3.0959	4.2888	1.50177	3	51	59		1.64261	3.62274	0		33	62	0.750885		1	335	364	0.289126
d00746	SIMVASTATIN	METABOLIC AGENTS	ANTIHYPERLIPIDEMIC AGENTS	HMG-COA REDUCTASE INHIBITORS	d04289	MONTELUKAST	RESPIRATORY AGENTS	LEUKOTRIENE MODIFIERS		0.1992	19.6523	2.4858	0.40776	3	305	29	0.162547	14.2557	1.77147	0.64366	3	231	27	0.52571		1	2289	299	0.0515129
d00048	VERAPAMIL	CARDIOVASCULAR AGENTS	ANTIARRHYTHMIC AGENTS	GROUP IV ANTIARRHYTHMICS	d00197	CLONAZEPAM	CENTRAL NERVOUS SYSTEM AGENTS	ANTICONVULSANTS	BENZODIAZEPINE ANTICONVULSANTS	0.1992	1.6446	1.2166	9.95592	2	26	17		1.09694	0.64969	0		16	10	4.97796		7	1270	329	0.590652
d04105	ATORVASTATIN	METABOLIC AGENTS	ANTIHYPERLIPIDEMIC AGENTS	HMG-COA REDUCTASE INHIBITORS	d04753	TRAVOPROST OPHTHALMIC	TOPICAL AGENTS	OPHTHALMIC PREPARATIONS	OPHTHALMIC GLAUCOMA AGENTS	0.1986	10.6506	0.6434	2.89817	3	156	14	0.201815	15.2683	0.844864	1.5645	3	224	13	2.23133		0	2188	4	0
d00732	LISINOPRIL	CARDIOVASCULAR AGENTS	ANGIOTENSIN CONVERTING ENZYME INHIBITORS		d04753	TRAVOPROST OPHTHALMIC	TOPICAL AGENTS	OPHTHALMIC PREPARATIONS	OPHTHALMIC GLAUCOMA AGENTS	0.1984	16.537	0.6434	1.86468	5	266	14	0.0546335	12.108	0.844864	0.53407	2	200	13	1.19938	None	0	423	4	0
d03821	LOSARTAN	CARDIOVASCULAR AGENTS	ANGIOTENSIN II INHIBITORS		d04851	ROSUVASTATIN	METABOLIC AGENTS	ANTIHYPERLIPIDEMIC AGENTS	HMG-COA REDUCTASE INHIBITORS	0.1983	4.1203	3.4402	1.39898	3	65	54	0.057432	3.64034	2.35789	0.6691	1	53	41	1.03404		5	1306	816	0.165413
d00021	RANITIDINE	GASTROINTESTINAL AGENTS	H2 ANTAGONISTS		d04899	MEMANTINE	CENTRAL NERVOUS SYSTEM AGENTS	MISCELLANEOUS CENTRAL NERVOUS SYSTEM AGENTS		0.198	3.0959	0.6915	9.24881	2	51	10		1.64261	0.612173	0		33	12	4.62441		0	335	424	0
d00134	METOPROLOL	CARDIOVASCULAR AGENTS	BETA-ADRENERGIC BLOCKING AGENTS	CARDIOSELECTIVE BETA BLOCKERS	d03830	HYDROCHLOROTHIAZIDE; LOSARTAN	CARDIOVASCULAR AGENTS	DIURETICS	THIAZIDE DIURETICS	0.1979	17.0806	0.8489	1.36485	2	267	14	0.168304	15.1741	0.803533	1.38034	2	237	16	1.3726		0	967	196	0
d00170	ASPIRIN	CENTRAL NERVOUS SYSTEM AGENTS	ANALGESICS	SALICYLATES	d03830	HYDROCHLOROTHIAZIDE; LOSARTAN	CARDIOVASCULAR AGENTS	DIURETICS	THIAZIDE DIURETICS	0.1979	4.726	0.8489	4.93282	2	88	14	0.0159391	2.99783	0.803533	0.66169	1	64	16	2.79725		1	7328	196	0.0245466
d00134	METOPROLOL	CARDIOVASCULAR AGENTS	BETA-ADRENERGIC BLOCKING AGENTS	CARDIOSELECTIVE BETA BLOCKERS	d01021	DOCUSATE	GASTROINTESTINAL AGENTS	LAXATIVES		0.1978	17.0806	0.5782	2.00283	4	267	12	0.264783	15.1741	0.61581	2.83361	3	237	12	2.41822		0	967	6	0
d00134	METOPROLOL	CARDIOVASCULAR AGENTS	BETA-ADRENERGIC BLOCKING AGENTS	CARDIOSELECTIVE BETA BLOCKERS	d03827	CETIRIZINE	RESPIRATORY AGENTS	ANTIHISTAMINES		0.1978	17.0806	0.5786	2.00145	3	267	10	0.353871	15.1741	1.48027	1.57544	3	237	18	1.78844		2	967	186	0.392034
d00280	LOVASTATIN	METABOLIC AGENTS	ANTIHYPERLIPIDEMIC AGENTS	HMG-COA REDUCTASE INHIBITORS	d04611	FLUTICASONE; SALMETEROL	RESPIRATORY AGENTS	BRONCHODILATORS	ADRENERGIC BRONCHODILATORS	0.1978	4.4137	2.8601	1.5669	3	72	38	0.0164899	3.2709	2.88902	0.1745	1	59	42	0.870701		0	529	623	0
d00070	FUROSEMIDE	CARDIOVASCULAR AGENTS	DIURETICS	LOOP DIURETICS	d05413	SOLIFENACIN	GENITOURINARY TRACT AGENTS	URINARY ANTISPASMODICS		0.1977	10.0494	0.7197	2.73347	2	169	10		10.4435	0.606256	0		175	5	1.36674
d04113	VALSARTAN	CARDIOVASCULAR AGENTS	ANGIOTENSIN II INHIBITORS		d05413	SOLIFENACIN	GENITOURINARY TRACT AGENTS	URINARY ANTISPASMODICS		0.1977	4.7043	0.7197	5.83929	2	74	10	0.187458	4.03487	0.606256	7.66333	2	69	5	6.75131
d00045	DILTIAZEM	CARDIOVASCULAR AGENTS	ANTIARRHYTHMIC AGENTS	GROUP IV ANTIARRHYTHMICS	d03821	LOSARTAN	CARDIOVASCULAR AGENTS	ANGIOTENSIN II INHIBITORS		0.1977	2.5981	4.1203	1.84681	2	39	65	0.228587	3.47885	3.64034	1.80499	3	58	53	1.8259		8	639	1306	0.337971
d00253	HYDROCHLOROTHIAZIDE	CARDIOVASCULAR AGENTS	DIURETICS	THIAZIDE DIURETICS	d03826	TRAMADOL	CENTRAL NERVOUS SYSTEM AGENTS	ANALGESICS	MISCELLANEOUS ANALGESICS	0.1977	8.7096	1.8395	1.23398	3	144	35	0.0599262	9.38642	1.62918	0.39187	1	148	25	0.812927		1	1091	528	0.0612032
d00210	DIGOXIN	CARDIOVASCULAR AGENTS	ANTIARRHYTHMIC AGENTS	GROUP V ANTIARRHYTHMICS	d04113	VALSARTAN	CARDIOVASCULAR AGENTS	ANGIOTENSIN II INHIBITORS		0.1975	2.3643	4.7043	1.7757	2	36	74		3.0303	4.03487	0		52	69	0.88785		4	707	763	0.261426
d00726	DOXAZOSIN	CARDIOVASCULAR AGENTS	ANTIADRENERGIC AGENTS, PERIPHERALLY ACTING		d04113	VALSARTAN	CARDIOVASCULAR AGENTS	ANGIOTENSIN II INHIBITORS		0.1974	1.252	4.7043	3.35157	3	27	74	0.136785	1.55728	4.03487	2.17692	3	25	69	2.76424		10	282	763	1.63855
d00170	ASPIRIN	CENTRAL NERVOUS SYSTEM AGENTS	ANALGESICS	SALICYLATES	d03821	LOSARTAN	CARDIOVASCULAR AGENTS	ANGIOTENSIN II INHIBITORS		0.1974	4.726	4.1203	1.01374	5	88	65	0.246321	2.99783	3.64034	2.25711	3	64	53	1.63542	Moderate	17	7328	1306	0.0626258
d04040	FEXOFENADINE	RESPIRATORY AGENTS	ANTIHISTAMINES		d04261	RALOXIFENE	ANTINEOPLASTICS	ANTINEOPLASTIC HORMONES		0.1973	1.8955	1.3966	7.453	2	28	21	0.17235	1.73332	1.86192	5.34038	1	20	20	6.39669		0	166	340	0
d00248	GLYBURIDE	METABOLIC AGENTS	ANTIDIABETIC AGENTS	SULFONYLUREAS	d04258	CLOPIDOGREL	COAGULATION MODIFIERS	ANTIPLATELET AGENTS	PLATELET AGGREGATION INHIBITORS	0.1973	2.0886	4.3349	2.17918	3	37	78	0.597331	2.26967	7.53579	3.49239	8	42	114	2.83579		1	830	4621	0.00919219
d00253	HYDROCHLOROTHIAZIDE	CARDIOVASCULAR AGENTS	DIURETICS	THIAZIDE DIURETICS	d00269	ISOSORBIDE MONONITRATE	CARDIOVASCULAR AGENTS	ANTIANGINAL AGENTS		0.197	8.7096	1.2547	1.80272	4	144	23	0.0637782	9.38642	1.11338	0.61028	2	148	21	1.2065		0	1091	59	0
d00265	IPRATROPIUM	RESPIRATORY AGENTS	BRONCHODILATORS	ANTICHOLINERGIC BRONCHODILATORS	d04829	TIOTROPIUM	RESPIRATORY AGENTS	BRONCHODILATORS	ANTICHOLINERGIC BRONCHODILATORS	0.197	0.4386	1.5529	28.9237	3	7	24	0.175302	0.703617	1.84971	13.4693	2	14	25	21.1965		95	293	314	36.4049
d00022	WARFARIN	COAGULATION MODIFIERS	ANTICOAGULANTS	COUMARINS AND INDANEDIONES	d00880	SERTRALINE	PSYCHOTHERAPEUTIC AGENTS	ANTIDEPRESSANTS	SSRI ANTIDEPRESSANTS	0.197	7.7629	3.1345	0.80961	3	116	40	0.283794	7.94499	2.82389	1.26491	5	114	36	1.03726		3	2162	846	0.0578267
d04017	LATANOPROST OPHTHALMIC	TOPICAL AGENTS	OPHTHALMIC PREPARATIONS	OPHTHALMIC GLAUCOMA AGENTS	d04245	HYDROCHLOROTHIAZIDE; IRBESARTAN	CARDIOVASCULAR AGENTS	DIURETICS	THIAZIDE DIURETICS	0.1969	0.7739	1.0744	23.6807	3	15	13		1.27841	0.914497	0		25	15	11.8404		0	5	77	0
d00031	PROBENECID	METABOLIC AGENTS	ANTIGOUT AGENTS		d00325	OMEPRAZOLE	GASTROINTESTINAL AGENTS	PROTON PUMP INHIBITORS		0.1968	0.1968	10.1584	9.84407	2	2	149		0.199884	6.99599	0		3	103	4.92204
d00170	ASPIRIN	CENTRAL NERVOUS SYSTEM AGENTS	ANALGESICS	SALICYLATES	d04113	VALSARTAN	CARDIOVASCULAR AGENTS	ANGIOTENSIN II INHIBITORS		0.1965	4.726	4.7043	0.88384	4	88	74	0.280827	2.99783	4.03487	2.32168	5	64	69	1.60276		14	7328	763	0.0882777
d03828	LANSOPRAZOLE	GASTROINTESTINAL AGENTS	PROTON PUMP INHIBITORS		d04105	ATORVASTATIN	METABOLIC AGENTS	ANTIHYPERLIPIDEMIC AGENTS	HMG-COA REDUCTASE INHIBITORS	0.1964	1.5329	10.6506	1.20297	5	23	156	0.971809	2.89287	15.2683	2.20019	13	40	224	1.70158	Moderate	0	588	2188	0
d00039	INDOMETHACIN	CENTRAL NERVOUS SYSTEM AGENTS	ANALGESICS	NONSTEROIDAL ANTI-INFLAMMATORY AGENTS	d00689	AMLODIPINE	CARDIOVASCULAR AGENTS	CALCIUM CHANNEL BLOCKING AGENTS		0.1963	0.4169	10.107	4.65871	2	6	170		0.186173	9.37892	0		4	159	2.32936
d00021	RANITIDINE	GASTROINTESTINAL AGENTS	H2 ANTAGONISTS		d03182	GABAPENTIN	CENTRAL NERVOUS SYSTEM AGENTS	ANTICONVULSANTS	GAMMA-AMINOBUTYRIC ACID ANALOGS	0.1963	3.0959	3.2797	1.9333	3	51	55	0.101274	1.64261	2.86941	2.14868	1	33	44	2.04099		2	335	866	0.243053
d00134	METOPROLOL	CARDIOVASCULAR AGENTS	BETA-ADRENERGIC BLOCKING AGENTS	CARDIOSELECTIVE BETA BLOCKERS	d04040	FEXOFENADINE	RESPIRATORY AGENTS	ANTIHISTAMINES		0.1957	17.0806	1.8955	0.60445	4	267	28	0.452915	15.1741	1.73332	1.72201	6	237	20	1.16323		0	967	166	0
d04332	CITALOPRAM	PSYCHOTHERAPEUTIC AGENTS	ANTIDEPRESSANTS	SSRI ANTIDEPRESSANTS	d04532	MELOXICAM	CENTRAL NERVOUS SYSTEM AGENTS	ANALGESICS	NONSTEROIDAL ANTI-INFLAMMATORY AGENTS	0.1956	1.8455	1.9949	5.31292	3	29	26		1.72819	1.20504	0		25	14	2.65646		1	1653	237	0.0899936
d04113	VALSARTAN	CARDIOVASCULAR AGENTS	ANGIOTENSIN II INHIBITORS		d04812	ESCITALOPRAM	PSYCHOTHERAPEUTIC AGENTS	ANTIDEPRESSANTS	SSRI ANTIDEPRESSANTS	0.1955	4.7043	1.4812	2.80568	2	74	18	0.0207082	4.03487	1.68988	0.30371	1	69	25	1.55469		0	763	1002	0
d00246	GLIPIZIDE	METABOLIC AGENTS	ANTIDIABETIC AGENTS	SULFONYLUREAS	d04851	ROSUVASTATIN	METABOLIC AGENTS	ANTIHYPERLIPIDEMIC AGENTS	HMG-COA REDUCTASE INHIBITORS	0.1955	4.5554	3.4402	1.24749	5	79	54	0.01423	3.52739	2.35789	0.17109	1	76	41	0.709291	None	0	170	816	0
d00325	OMEPRAZOLE	GASTROINTESTINAL AGENTS	PROTON PUMP INHIBITORS		d05350	POLYETHYLENE GLYCOL 3350	GASTROINTESTINAL AGENTS	LAXATIVES		0.1954	10.1584	0.4932	3.9001	2	149	6		6.99599	0.129658	0		103	2	1.95005
d00060	METHOTREXATE	ANTINEOPLASTICS	ANTIMETABOLITES		d03434	ACETAMINOPHEN; PROPOXYPHENE	CENTRAL NERVOUS SYSTEM AGENTS	ANALGESICS	MISCELLANEOUS ANALGESICS	0.1954	1.2719	0.7302	21.0392	2	15	12	0.110189	0.471929	1.28466	18.1749	1	5	17	19.6071
d00060	METHOTREXATE	ANTINEOPLASTICS	ANTIMETABOLITES		d04611	FLUTICASONE; SALMETEROL	RESPIRATORY AGENTS	BRONCHODILATORS	ADRENERGIC BRONCHODILATORS	0.1954	1.2719	2.8601	5.37144	2	15	38		0.471929	2.88902	0		5	42	2.68572
d03434	ACETAMINOPHEN; PROPOXYPHENE	CENTRAL NERVOUS SYSTEM AGENTS	ANALGESICS	MISCELLANEOUS ANALGESICS	d04611	FLUTICASONE; SALMETEROL	RESPIRATORY AGENTS	BRONCHODILATORS	ADRENERGIC BRONCHODILATORS	0.1954	0.7302	2.8601	9.35624	2	12	38		1.28466	2.88902	0		17	42	4.67812
d00048	VERAPAMIL	CARDIOVASCULAR AGENTS	ANTIARRHYTHMIC AGENTS	GROUP IV ANTIARRHYTHMICS	d00253	HYDROCHLOROTHIAZIDE	CARDIOVASCULAR AGENTS	DIURETICS	THIAZIDE DIURETICS	0.1953	1.6446	8.7096	1.36346	3	26	144	0.749737	1.09694	9.38642	7.28158	9	16	148	4.32252		29	1270	1091	0.737909
d00910	ZOLPIDEM	CENTRAL NERVOUS SYSTEM AGENTS	ANXIOLYTICS, SEDATIVES, AND HYPNOTICS	MISCELLANEOUS ANXIOLYTICS, SEDATIVES AND HYPNOTICS	d03181	VENLAFAXINE	PSYCHOTHERAPEUTIC AGENTS	ANTIDEPRESSANTS	SSNRI ANTIDEPRESSANTS	0.1952	2.3858	1.1581	7.0648	2	32	12	0.284487	1.77516	1.3717	11.6833	3	27	15	9.37405
d00022	WARFARIN	COAGULATION MODIFIERS	ANTICOAGULANTS	COUMARINS AND INDANEDIONES	d00048	VERAPAMIL	CARDIOVASCULAR AGENTS	ANTIARRHYTHMIC AGENTS	GROUP IV ANTIARRHYTHMICS	0.1952	7.7629	1.6446	1.52896	2	116	26	0.0774922	7.94499	1.09694	0.88916	1	114	16	1.20906		15	2162	1270	0.192604
d03807	METFORMIN	METABOLIC AGENTS	ANTIDIABETIC AGENTS	BIGUANIDES	d04878	HYDROCHLOROTHIAZIDE; OLMESARTAN	CARDIOVASCULAR AGENTS	DIURETICS	THIAZIDE DIURETICS	0.195	9.6251	0.905	2.23862	4	172	14	0.102853	8.29091	1.33636	0.92831	3	151	17	1.58346
d04105	ATORVASTATIN	METABOLIC AGENTS	ANTIHYPERLIPIDEMIC AGENTS	HMG-COA REDUCTASE INHIBITORS	d04743	NATEGLINIDE	METABOLIC AGENTS	ANTIDIABETIC AGENTS	MEGLITINIDES	0.1947	10.6506	0.4077	4.48385	3	156	6		15.2683	0.289998	0		224	4	2.24193
d03807	METFORMIN	METABOLIC AGENTS	ANTIDIABETIC AGENTS	BIGUANIDES	d04374	INSULIN ISOPHANE; INSULIN REGULAR	METABOLIC AGENTS	ANTIDIABETIC AGENTS	INSULIN	0.1945	9.6251	0.4996	4.04475	1	172	10	0.113103	8.29091	0.585109	2.3315	2	151	13	3.18813		0	1966	17	0
d03847	CARVEDILOL	CARDIOVASCULAR AGENTS	BETA-ADRENERGIC BLOCKING AGENTS	NON-CARDIOSELECTIVE BETA BLOCKERS	d04374	INSULIN ISOPHANE; INSULIN REGULAR	METABOLIC AGENTS	ANTIDIABETIC AGENTS	INSULIN	0.1945	4.7991	0.4996	8.11218	1	70	10		2.7038	0.585109	0		49	13	4.05609		0	580	17	0
d03258	ATENOLOL; CHLORTHALIDONE	CARDIOVASCULAR AGENTS	BETA-ADRENERGIC BLOCKING AGENTS	CARDIOSELECTIVE BETA BLOCKERS	d03821	LOSARTAN	CARDIOVASCULAR AGENTS	ANGIOTENSIN II INHIBITORS		0.1945	0.5824	4.1203	8.10531	1	7	65		0.604594	3.64034	0		9	53	4.05265
d00253	HYDROCHLOROTHIAZIDE	CARDIOVASCULAR AGENTS	DIURETICS	THIAZIDE DIURETICS	d04374	INSULIN ISOPHANE; INSULIN REGULAR	METABOLIC AGENTS	ANTIDIABETIC AGENTS	INSULIN	0.1945	8.7096	0.4996	4.46991	1	144	10	0.104073	9.38642	0.585109	1.89496	3	148	13	3.18243		0	1091	17	0
d00345	POTASSIUM CHLORIDE	NUTRITIONAL PRODUCTS	MINERALS AND ELECTROLYTES		d03258	ATENOLOL; CHLORTHALIDONE	CARDIOVASCULAR AGENTS	BETA-ADRENERGIC BLOCKING AGENTS	CARDIOSELECTIVE BETA BLOCKERS	0.1945	6.0296	0.5824	5.53872	1	93	7	0.0931854	6.48772	0.604594	2.3757	1	100	9	3.95721
d00329	OXYCODONE	CENTRAL NERVOUS SYSTEM AGENTS	ANALGESICS	NARCOTIC ANALGESICS	d00732	LISINOPRIL	CARDIOVASCULAR AGENTS	ANGIOTENSIN CONVERTING ENZYME INHIBITORS		0.1944	0.7801	16.537	1.50692	3	12	266	0.211002	0.738426	12.108	2.35996	2	8	200	1.93344		0	397	423	0
d00037	DOXYCYCLINE	ANTI-INFECTIVES	ANTIMALARIAL AGENTS	MISCELLANEOUS ANTIMALARIALS	d00689	AMLODIPINE	CARDIOVASCULAR AGENTS	CALCIUM CHANNEL BLOCKING AGENTS		0.1943	0.9731	10.107	1.97557	2	10	170		0.450717	9.37892	0		7	159	0.987785
d00144	NORTRIPTYLINE	PSYCHOTHERAPEUTIC AGENTS	ANTIDEPRESSANTS	TRICYCLIC ANTIDEPRESSANTS	d03182	GABAPENTIN	CENTRAL NERVOUS SYSTEM AGENTS	ANTICONVULSANTS	GAMMA-AMINOBUTYRIC ACID ANALOGS	0.1943	0.2414	3.2797	24.5415	2	5	55		0.206227	2.86941	0		2	44	12.2708
d00045	DILTIAZEM	CARDIOVASCULAR AGENTS	ANTIARRHYTHMIC AGENTS	GROUP IV ANTIARRHYTHMICS	d00386	TERAZOSIN	CARDIOVASCULAR AGENTS	ANTIADRENERGIC AGENTS, PERIPHERALLY ACTING		0.1943	2.5981	2.5573	2.92439	2	39	41		3.47885	2.17192	0		58	40	1.46219		1	639	141	0.391303
d00248	GLYBURIDE	METABOLIC AGENTS	ANTIDIABETIC AGENTS	SULFONYLUREAS	d00749	ALBUTEROL	RESPIRATORY AGENTS	BRONCHODILATORS	ADRENERGIC BRONCHODILATORS	0.1942	2.0886	3.0747	3.02407	3	37	52	0.141961	2.26967	3.58354	1.7454	4	42	54	2.38473		1	830	1193	0.0356053
d00345	POTASSIUM CHLORIDE	NUTRITIONAL PRODUCTS	MINERALS AND ELECTROLYTES		d03189	TORSEMIDE	CARDIOVASCULAR AGENTS	DIURETICS	LOOP DIURETICS	0.1941	6.0296	0.568	5.66746	2	93	5	0.165088	6.48772	0.480062	5.30062	2	100	7	5.48404
d00910	ZOLPIDEM	CENTRAL NERVOUS SYSTEM AGENTS	ANXIOLYTICS, SEDATIVES, AND HYPNOTICS	MISCELLANEOUS ANXIOLYTICS, SEDATIVES AND HYPNOTICS	d04261	RALOXIFENE	ANTINEOPLASTICS	ANTINEOPLASTIC HORMONES		0.194	2.3858	1.3966	5.82231	3	32	21	0.0928343	1.77516	1.86192	2.80874	1	27	20	4.31552		0	196	340	0
d00070	FUROSEMIDE	CARDIOVASCULAR AGENTS	DIURETICS	LOOP DIURETICS	d00563	FINASTERIDE	HORMONES/HORMONE MODIFIERS	5-ALPHA-REDUCTASE INHIBITORS		0.194	10.0494	1.5685	1.23077	4	169	28	0.166854	10.4435	1.52153	1.05005	3	175	23	1.14041		1	760	342	0.135642
d00325	OMEPRAZOLE	GASTROINTESTINAL AGENTS	PROTON PUMP INHIBITORS		d00726	DOXAZOSIN	CARDIOVASCULAR AGENTS	ANTIADRENERGIC AGENTS, PERIPHERALLY ACTING		0.1939	10.1584	1.252	1.52457	3	149	27	0.100543	6.99599	1.55728	0.92286	3	103	25	1.22372		0	1265	282	0
d00689	AMLODIPINE	CARDIOVASCULAR AGENTS	CALCIUM CHANNEL BLOCKING AGENTS		d04851	ROSUVASTATIN	METABOLIC AGENTS	ANTIHYPERLIPIDEMIC AGENTS	HMG-COA REDUCTASE INHIBITORS	0.1939	10.107	3.4402	0.55766	4	170	54	0.182779	9.37892	2.35789	0.82652	3	159	41	0.692088		2	1362	816	0.0634448
d00246	GLIPIZIDE	METABOLIC AGENTS	ANTIDIABETIC AGENTS	SULFONYLUREAS	d04289	MONTELUKAST	RESPIRATORY AGENTS	LEUKOTRIENE MODIFIERS		0.1937	4.5554	2.4858	1.71055	2	79	29	0.0994109	3.52739	1.77147	1.59092	2	76	27	1.65073		0	170	299	0
d00395	TRAZODONE	PSYCHOTHERAPEUTIC AGENTS	ANTIDEPRESSANTS	PHENYLPIPERAZINE ANTIDEPRESSANTS	d03807	METFORMIN	METABOLIC AGENTS	ANTIDIABETIC AGENTS	BIGUANIDES	0.1936	1.0069	9.6251	1.99762	3	18	172	0.096126	1.18053	8.29091	0.98211	2	19	151	1.48987		1	193	1966	0.0929164
d00253	HYDROCHLOROTHIAZIDE	CARDIOVASCULAR AGENTS	DIURETICS	THIAZIDE DIURETICS	d00310	NABUMETONE	CENTRAL NERVOUS SYSTEM AGENTS	ANALGESICS	NONSTEROIDAL ANTI-INFLAMMATORY AGENTS	0.1936	8.7096	0.6773	3.28191	2	144	10		9.38642	0.565676	0		148	6	1.64095
d00541	CONJUGATED ESTROGENS	HORMONES/HORMONE MODIFIERS	SEX HORMONES	ESTROGENS	d00746	SIMVASTATIN	METABOLIC AGENTS	ANTIHYPERLIPIDEMIC AGENTS	HMG-COA REDUCTASE INHIBITORS	0.1933	1.1174	19.6523	0.88026	2	12	305	0.235722	2.0883	14.2557	0.7918	3	20	231	0.83603		2	75	2289	0.41073
d00345	POTASSIUM CHLORIDE	NUTRITIONAL PRODUCTS	MINERALS AND ELECTROLYTES		d00653	ISOSORBIDE	MISCELLANEOUS AGENTS	MISCELLANEOUS UNCATEGORIZED AGENTS		0.1932	6.0296	1.0872	2.9472	4	93	17	0.241058	6.48772	1.09455	3.39464	3	100	16	3.17092		0	639	273	0
d00210	DIGOXIN	CARDIOVASCULAR AGENTS	ANTIARRHYTHMIC AGENTS	GROUP V ANTIARRHYTHMICS	d03826	TRAMADOL	CENTRAL NERVOUS SYSTEM AGENTS	ANALGESICS	MISCELLANEOUS ANALGESICS	0.1931	2.3643	1.8395	4.43997	3	36	35	0.0847592	3.0303	1.62918	1.71685	2	52	25	3.07841		0	707	528	0
d00325	OMEPRAZOLE	GASTROINTESTINAL AGENTS	PROTON PUMP INHIBITORS		d04048	BRIMONIDINE OPHTHALMIC	TOPICAL AGENTS	OPHTHALMIC PREPARATIONS	OPHTHALMIC GLAUCOMA AGENTS	0.193	10.1584	0.5872	3.23553	4	149	14	0.0367347	6.99599	0.858029	0.61196	1	103	17	1.92375		0	1265	1	0
d00004	ATENOLOL	CARDIOVASCULAR AGENTS	BETA-ADRENERGIC BLOCKING AGENTS	CARDIOSELECTIVE BETA BLOCKERS	d00497	OMEGA-3 POLYUNSATURATED FATTY ACIDS	ALTERNATIVE MEDICINES	NUTRACEUTICAL PRODUCTS		0.193	9.186	0.688	3.05381	2	129	8		9.3916	0.171518	0		141	3	1.5269		0	1005	38	0
d04105	ATORVASTATIN	METABOLIC AGENTS	ANTIHYPERLIPIDEMIC AGENTS	HMG-COA REDUCTASE INHIBITORS	d04283	FLUTICASONE NASAL	TOPICAL AGENTS	NASAL PREPARATIONS	NASAL STEROIDS	0.1929	10.6506	1.5375	1.17799	2	156	20		15.2683	0.674219	0		224	9	0.588995		0	2188	4	0
d00373	SPIRONOLACTONE	CARDIOVASCULAR AGENTS	DIURETICS	POTASSIUM-SPARING DIURETICS	d04258	CLOPIDOGREL	COAGULATION MODIFIERS	ANTIPLATELET AGENTS	PLATELET AGGREGATION INHIBITORS	0.1929	1.8439	4.3349	2.41332	5	30	78	0.377647	1.52925	7.53579	3.277	5	26	114	2.84516	None	2	589	4621	0.0259067
d00746	SIMVASTATIN	METABOLIC AGENTS	ANTIHYPERLIPIDEMIC AGENTS	HMG-COA REDUCTASE INHIBITORS	d04369	INSULIN REGULAR	METABOLIC AGENTS	ANTIDIABETIC AGENTS	INSULIN	0.1927	19.6523	0.2319	4.22832	2	305	3	0.0872626	14.2557	0.146412	4.18083	1	231	3	4.20457
d00070	FUROSEMIDE	CARDIOVASCULAR AGENTS	DIURETICS	LOOP DIURETICS	d00223	EPOETIN ALFA	BIOLOGICALS	RECOMBINANT HUMAN ERYTHROPOIETINS		0.1926	10.0494	0.2398	7.99221	2	169	3	0.153805	10.4435	0.153805	9.57533	2	175	2	8.78377
d00070	FUROSEMIDE	CARDIOVASCULAR AGENTS	DIURETICS	LOOP DIURETICS	d04364	TELMISARTAN	CARDIOVASCULAR AGENTS	ANGIOTENSIN II INHIBITORS		0.1926	10.0494	0.9042	2.11959	3	169	13	0.201397	10.4435	0.709575	2.71775	2	175	10	2.41867
d00016	LABETALOL	CARDIOVASCULAR AGENTS	BETA-ADRENERGIC BLOCKING AGENTS	NON-CARDIOSELECTIVE BETA BLOCKERS	d00070	FUROSEMIDE	CARDIOVASCULAR AGENTS	DIURETICS	LOOP DIURETICS	0.1926	0.6902	10.0494	2.77678	3	12	169		0.254711	10.4435	0		7	175	1.38839
d03807	METFORMIN	METABOLIC AGENTS	ANTIDIABETIC AGENTS	BIGUANIDES	d05529	EXENATIDE	METABOLIC AGENTS	ANTIDIABETIC AGENTS	INCRETIN MIMETICS	0.1925	9.6251	0.1925	10.3895	3	172	3		8.29091	0.0299132	0		151	1	5.19475
d04121	TAMSULOSIN	CARDIOVASCULAR AGENTS	ANTIADRENERGIC AGENTS, PERIPHERALLY ACTING		d04788	DUTASTERIDE	HORMONES/HORMONE MODIFIERS	5-ALPHA-REDUCTASE INHIBITORS		0.1925	3.3291	0.9008	6.41912	4	61	18	0.254628	3.41007	1.07747	6.93004	5	60	18	6.67458		75	272	273	35.6092
d04258	CLOPIDOGREL	COAGULATION MODIFIERS	ANTIPLATELET AGENTS	PLATELET AGGREGATION INHIBITORS	d04611	FLUTICASONE; SALMETEROL	RESPIRATORY AGENTS	BRONCHODILATORS	ADRENERGIC BRONCHODILATORS	0.1922	4.3349	2.8601	1.55022	5	78	38	0.0716565	7.53579	2.88902	0.32914	1	114	42	0.939678	None	0	4621	623	0
d00070	FUROSEMIDE	CARDIOVASCULAR AGENTS	DIURETICS	LOOP DIURETICS	d04497	ASPIRIN; DIPYRIDAMOLE	CENTRAL NERVOUS SYSTEM AGENTS	ANALGESICS	SALICYLATES	0.192	10.0494	1.3002	1.46944	4	169	17	0.0872626	10.4435	0.617287	1.35361	1	175	9	1.41153		0	760	437	0
d00299	METOLAZONE	CARDIOVASCULAR AGENTS	DIURETICS	THIAZIDE DIURETICS	d00345	POTASSIUM CHLORIDE	NUTRITIONAL PRODUCTS	MINERALS AND ELECTROLYTES		0.192	0.284	6.0296	11.2123	3	4	93	0.527567	0.685552	6.48772	11.8616	7	10	100	11.537		0	21	639	0
d00373	SPIRONOLACTONE	CARDIOVASCULAR AGENTS	DIURETICS	POTASSIUM-SPARING DIURETICS	d04215	ROPINIROLE	CENTRAL NERVOUS SYSTEM AGENTS	ANTIPARKINSON AGENTS	DOPAMINERGIC ANTIPARKINSONISM AGENTS	0.1917	1.8439	0.6949	14.9611	2	30	11		1.52925	0.359269	0		26	5	7.48053
d04233	TRIAMCINOLONE NASAL	TOPICAL AGENTS	NASAL PREPARATIONS	NASAL STEROIDS	d04380	CELECOXIB	CENTRAL NERVOUS SYSTEM AGENTS	ANALGESICS	COX-2 INHIBITORS	0.1916	0.1916	1.3904	71.9218	2	2	21	0.15392	0.398626	2.08985	18.4763	1	4	28	45.199
d00730	BENAZEPRIL	CARDIOVASCULAR AGENTS	ANGIOTENSIN CONVERTING ENZYME INHIBITORS		d04442	PIOGLITAZONE	METABOLIC AGENTS	ANTIDIABETIC AGENTS	THIAZOLIDINEDIONES	0.1916	1.2256	2.3105	6.76614	2	25	40	0.187261	0.507066	2.76239	13.3689	2	11	46	10.0675		0	146	1422	0
d00746	SIMVASTATIN	METABOLIC AGENTS	ANTIHYPERLIPIDEMIC AGENTS	HMG-COA REDUCTASE INHIBITORS	d03473	CARBIDOPA; LEVODOPA	CENTRAL NERVOUS SYSTEM AGENTS	ANTIPARKINSON AGENTS	DOPAMINERGIC ANTIPARKINSONISM AGENTS	0.1915	19.6523	0.8951	1.08864	3	305	12		14.2557	0.235344	0		231	6	0.54432
d00689	AMLODIPINE	CARDIOVASCULAR AGENTS	CALCIUM CHANNEL BLOCKING AGENTS		d04293	HYDROCHLOROTHIAZIDE; VALSARTAN	CARDIOVASCULAR AGENTS	DIURETICS	THIAZIDE DIURETICS	0.1912	10.107	1.3847	1.36619	5	170	22	0.269395	9.37892	1.28367	2.23761	4	159	19	1.8019	Minor	73	1362	157	12.0359
d00373	SPIRONOLACTONE	CARDIOVASCULAR AGENTS	DIURETICS	POTASSIUM-SPARING DIURETICS	d04812	ESCITALOPRAM	PSYCHOTHERAPEUTIC AGENTS	ANTIDEPRESSANTS	SSRI ANTIDEPRESSANTS	0.1911	1.8439	1.4812	6.99696	2	30	18		1.52925	1.68988	0		26	25	3.49848		1	589	1002	0.0597379
d00373	SPIRONOLACTONE	CARDIOVASCULAR AGENTS	DIURETICS	POTASSIUM-SPARING DIURETICS	d04851	ROSUVASTATIN	METABOLIC AGENTS	ANTIHYPERLIPIDEMIC AGENTS	HMG-COA REDUCTASE INHIBITORS	0.1911	1.8439	3.4402	3.01259	2	30	54	0.0362761	1.52925	2.35789	1.00605	1	26	41	2.00932		0	589	816	0
d00170	ASPIRIN	CENTRAL NERVOUS SYSTEM AGENTS	ANALGESICS	SALICYLATES	d04824	EZETIMIBE	METABOLIC AGENTS	ANTIHYPERLIPIDEMIC AGENTS	CHOLESTEROL ABSORPTION INHIBITORS	0.191	4.726	1.5913	2.53973	4	88	30	0.0609545	2.99783	3.72489	0.54587	2	64	47	1.5428		9	7328	846	0.0511823
d00021	RANITIDINE	GASTROINTESTINAL AGENTS	H2 ANTAGONISTS		d04258	CLOPIDOGREL	COAGULATION MODIFIERS	ANTIPLATELET AGENTS	PLATELET AGGREGATION INHIBITORS	0.1908	3.0959	4.3349	1.42171	4	51	78	0.125377	1.64261	7.53579	1.01287	3	33	114	1.21729		6	335	4621	0.136648
d00746	SIMVASTATIN	METABOLIC AGENTS	ANTIHYPERLIPIDEMIC AGENTS	HMG-COA REDUCTASE INHIBITORS	d04737	HYDROCHLOROTHIAZIDE; TELMISARTAN	CARDIOVASCULAR AGENTS	DIURETICS	THIAZIDE DIURETICS	0.1906	19.6523	0.2137	4.53842	2	305	3	0.101038	14.2557	0.400474	1.76979	1	231	4	3.1541
d00248	GLYBURIDE	METABOLIC AGENTS	ANTIDIABETIC AGENTS	SULFONYLUREAS	d00321	NITROGLYCERIN	CARDIOVASCULAR AGENTS	ANTIANGINAL AGENTS		0.1905	2.0886	1.0037	9.08732	3	37	17	0.0232098	2.26967	1.68559	0.60668	1	42	26	4.847		8	830	456	0.745212
d00181	BUPROPION	MISCELLANEOUS AGENTS	SMOKING CESSATION AGENTS		d00689	AMLODIPINE	CARDIOVASCULAR AGENTS	CALCIUM CHANNEL BLOCKING AGENTS		0.1901	1.0761	10.107	1.74786	1	12	170	0.0348255	0.612458	9.37892	0.60627	1	7	159	1.17707		2	483	1362	0.107186
d00181	BUPROPION	MISCELLANEOUS AGENTS	SMOKING CESSATION AGENTS		d04532	MELOXICAM	CENTRAL NERVOUS SYSTEM AGENTS	ANALGESICS	NONSTEROIDAL ANTI-INFLAMMATORY AGENTS	0.1901	1.0761	1.9949	8.8554	1	12	26		0.612458	1.20504	0		7	14	4.4277		0	483	237	0
d00181	BUPROPION	MISCELLANEOUS AGENTS	SMOKING CESSATION AGENTS		d04611	FLUTICASONE; SALMETEROL	RESPIRATORY AGENTS	BRONCHODILATORS	ADRENERGIC BRONCHODILATORS	0.1901	1.0761	2.8601	6.17658	1	12	38		0.612458	2.88902	0		7	42	3.08829		0	483	623	0
d00051	NIFEDIPINE	CARDIOVASCULAR AGENTS	CALCIUM CHANNEL BLOCKING AGENTS		d00749	ALBUTEROL	RESPIRATORY AGENTS	BRONCHODILATORS	ADRENERGIC BRONCHODILATORS	0.19	2.0235	3.0747	3.05385	2	36	52	0.0208725	1.26125	3.58354	0.46181	1	27	54	1.75783		5	1078	1193	0.13707
d00325	OMEPRAZOLE	GASTROINTESTINAL AGENTS	PROTON PUMP INHIBITORS		d00371	SOTALOL	CARDIOVASCULAR AGENTS	ANTIARRHYTHMIC AGENTS	GROUP III ANTIARRHYTHMICS	0.1898	10.1584	0.4748	3.93514	2	149	8	0.0506412	6.99599	1.15484	0.6268	2	103	15	2.28097		1	1265	354	0.0787298
d00395	TRAZODONE	PSYCHOTHERAPEUTIC AGENTS	ANTIDEPRESSANTS	PHENYLPIPERAZINE ANTIDEPRESSANTS	d03182	GABAPENTIN	CENTRAL NERVOUS SYSTEM AGENTS	ANTICONVULSANTS	GAMMA-AMINOBUTYRIC ACID ANALOGS	0.1897	1.0069	3.2797	5.74443	4	18	55	0.0943331	1.18053	2.86941	2.78481	2	19	44	4.26462		10	193	866	2.10939
d00236	FLUOXETINE	PSYCHOTHERAPEUTIC AGENTS	ANTIDEPRESSANTS	SSRI ANTIDEPRESSANTS	d03826	TRAMADOL	CENTRAL NERVOUS SYSTEM AGENTS	ANALGESICS	MISCELLANEOUS ANALGESICS	0.1896	1.6332	1.8395	6.31101	2	20	35	0.121	1.22819	1.62918	6.04715	1	19	25	6.17908		18	1400	528	0.858506
d00149	LORAZEPAM	CENTRAL NERVOUS SYSTEM AGENTS	ANTICONVULSANTS	BENZODIAZEPINE ANTICONVULSANTS	d00278	LEVOTHYROXINE	HORMONES/HORMONE MODIFIERS	THYROID HORMONES		0.1896	0.8775	15.9474	1.35488	4	14	219	0.27466	1.64152	15.5402	1.0767	3	20	208	1.21579		2	361	114	1.71337
d00280	LOVASTATIN	METABOLIC AGENTS	ANTIHYPERLIPIDEMIC AGENTS	HMG-COA REDUCTASE INHIBITORS	d04538	INSULIN GLARGINE	METABOLIC AGENTS	ANTIDIABETIC AGENTS	INSULIN	0.1895	4.4137	2.5685	1.67158	4	72	39	0.0732403	3.2709	1.78746	1.2527	2	59	33	1.46214		0	529	319	0
d00236	FLUOXETINE	PSYCHOTHERAPEUTIC AGENTS	ANTIDEPRESSANTS	SSRI ANTIDEPRESSANTS	d04289	MONTELUKAST	RESPIRATORY AGENTS	LEUKOTRIENE MODIFIERS		0.1894	1.6332	2.4858	4.66524	2	20	29		1.22819	1.77147	0		19	27	2.33262		0	1400	299	0
d00236	FLUOXETINE	PSYCHOTHERAPEUTIC AGENTS	ANTIDEPRESSANTS	SSRI ANTIDEPRESSANTS	d04105	ATORVASTATIN	METABOLIC AGENTS	ANTIHYPERLIPIDEMIC AGENTS	HMG-COA REDUCTASE INHIBITORS	0.1894	1.6332	10.6506	1.08885	2	20	156	0.107772	1.22819	15.2683	0.57471	2	19	224	0.831781		5	1400	2188	0.0575477
d00236	FLUOXETINE	PSYCHOTHERAPEUTIC AGENTS	ANTIDEPRESSANTS	SSRI ANTIDEPRESSANTS	d04829	TIOTROPIUM	RESPIRATORY AGENTS	BRONCHODILATORS	ANTICHOLINERGIC BRONCHODILATORS	0.1894	1.6332	1.5529	7.46788	2	20	24		1.22819	1.84971	0		19	25	3.73394		0	1400	314	0
d00345	POTASSIUM CHLORIDE	NUTRITIONAL PRODUCTS	MINERALS AND ELECTROLYTES		d03428	ACETAMINOPHEN; HYDROCODONE	CENTRAL NERVOUS SYSTEM AGENTS	ANALGESICS	MISCELLANEOUS ANALGESICS	0.1894	6.0296	2.0092	1.56339	4	93	37	0.330514	6.48772	2.95641	1.72319	3	100	34	1.64329		0	639	111	0
d00021	RANITIDINE	GASTROINTESTINAL AGENTS	H2 ANTAGONISTS		d00848	DICLOFENAC	CENTRAL NERVOUS SYSTEM AGENTS	ANALGESICS	NONSTEROIDAL ANTI-INFLAMMATORY AGENTS	0.1893	3.0959	0.8108	7.54136	2	51	15	0.0637613	1.64261	0.734885	5.28206	1	33	11	6.41171		15	335	1481	1.06592
d00006	CAPTOPRIL	CARDIOVASCULAR AGENTS	ANGIOTENSIN CONVERTING ENZYME INHIBITORS		d00134	METOPROLOL	CARDIOVASCULAR AGENTS	BETA-ADRENERGIC BLOCKING AGENTS	CARDIOSELECTIVE BETA BLOCKERS	0.1893	0.2412	17.0806	4.59484	3	5	267		0.319333	15.1741	0		7	237	2.29742
d00006	CAPTOPRIL	CARDIOVASCULAR AGENTS	ANGIOTENSIN CONVERTING ENZYME INHIBITORS		d00746	SIMVASTATIN	METABOLIC AGENTS	ANTIHYPERLIPIDEMIC AGENTS	HMG-COA REDUCTASE INHIBITORS	0.1893	0.2412	19.6523	3.99356	3	5	305	0.118782	0.319333	14.2557	2.60927	2	7	231	3.30141
d00325	OMEPRAZOLE	GASTROINTESTINAL AGENTS	PROTON PUMP INHIBITORS		d04754	BIMATOPROST OPHTHALMIC	TOPICAL AGENTS	OPHTHALMIC PREPARATIONS	OPHTHALMIC GLAUCOMA AGENTS	0.1892	10.1584	0.5485	3.39562	4	149	9		6.99599	0.57708	0		103	10	1.69781		0	1265	3	0
d00246	GLIPIZIDE	METABOLIC AGENTS	ANTIDIABETIC AGENTS	SULFONYLUREAS	d04611	FLUTICASONE; SALMETEROL	RESPIRATORY AGENTS	BRONCHODILATORS	ADRENERGIC BRONCHODILATORS	0.1892	4.5554	2.8601	1.45216	3	79	38	0.217235	3.52739	2.88902	2.13171	4	76	42	1.79193		0	170	623	0
d00134	METOPROLOL	CARDIOVASCULAR AGENTS	BETA-ADRENERGIC BLOCKING AGENTS	CARDIOSELECTIVE BETA BLOCKERS	d04878	HYDROCHLOROTHIAZIDE; OLMESARTAN	CARDIOVASCULAR AGENTS	DIURETICS	THIAZIDE DIURETICS	0.1891	17.0806	0.905	1.22332	2	267	14	0.19471	15.1741	1.33636	0.9602	3	237	17	1.09176
d00013	ENALAPRIL	CARDIOVASCULAR AGENTS	ANGIOTENSIN CONVERTING ENZYME INHIBITORS		d00689	AMLODIPINE	CARDIOVASCULAR AGENTS	CALCIUM CHANNEL BLOCKING AGENTS		0.1889	1.3987	10.107	1.33624	4	27	170	0.295703	2.99428	9.37892	1.05296	4	49	159	1.1946		78	678	1362	2.97797
d00023	ALLOPURINOL	METABOLIC AGENTS	ANTIGOUT AGENTS		d04749	ESOMEPRAZOLE	GASTROINTESTINAL AGENTS	PROTON PUMP INHIBITORS		0.1888	4.2888	3.8572	1.14128	2	59	65	0.716219	3.62274	4.69558	4.21037	10	62	69	2.67582		0	364	373	0
d00013	ENALAPRIL	CARDIOVASCULAR AGENTS	ANGIOTENSIN CONVERTING ENZYME INHIBITORS		d03052	HYDROCHLOROTHIAZIDE; TRIAMTERENE	CARDIOVASCULAR AGENTS	DIURETICS	POTASSIUM-SPARING DIURETICS	0.1888	1.3987	3.4784	3.88059	2	27	50		2.99428	3.3163	0		49	45	1.9403		0	678	20	0
d00253	HYDROCHLOROTHIAZIDE	CARDIOVASCULAR AGENTS	DIURETICS	THIAZIDE DIURETICS	d05350	POLYETHYLENE GLYCOL 3350	GASTROINTESTINAL AGENTS	LAXATIVES		0.1887	8.7096	0.4932	4.39289	2	144	6		9.38642	0.129658	0		148	2	2.19645
d00148	DIAZEPAM	CENTRAL NERVOUS SYSTEM AGENTS	ANTICONVULSANTS	BENZODIAZEPINE ANTICONVULSANTS	d00746	SIMVASTATIN	METABOLIC AGENTS	ANTIHYPERLIPIDEMIC AGENTS	HMG-COA REDUCTASE INHIBITORS	0.1886	0.5848	19.6523	1.64105	2	8	305		0.480959	14.2557	0		7	231	0.820525
d00732	LISINOPRIL	CARDIOVASCULAR AGENTS	ANGIOTENSIN CONVERTING ENZYME INHIBITORS		d04037	TIMOLOL OPHTHALMIC	TOPICAL AGENTS	OPHTHALMIC PREPARATIONS	OPHTHALMIC GLAUCOMA AGENTS	0.1886	16.537	0.4738	2.40708	4	266	10	0.07813	12.108	1.01607	0.63507	2	200	17	1.52107		0	423	1	0
d00360	PROPOXYPHENE	CENTRAL NERVOUS SYSTEM AGENTS	ANALGESICS	NARCOTIC ANALGESICS	d00746	SIMVASTATIN	METABOLIC AGENTS	ANTIHYPERLIPIDEMIC AGENTS	HMG-COA REDUCTASE INHIBITORS	0.1885	0.2933	19.6523	3.27029	3	5	305	0.149759	0.303327	14.2557	3.46332	2	5	231	3.36681
d00859	MECLIZINE	CENTRAL NERVOUS SYSTEM AGENTS	ANTIEMETIC/ANTIVERTIGO AGENTS	ANTICHOLINERGIC ANTIEMETICS	d03052	HYDROCHLOROTHIAZIDE; TRIAMTERENE	CARDIOVASCULAR AGENTS	DIURETICS	POTASSIUM-SPARING DIURETICS	0.1883	0.9867	3.4784	5.48638	2	18	50		1.3206	3.3163	0		18	45	2.74319		0	11	20	0
d00146	AMITRIPTYLINE	PSYCHOTHERAPEUTIC AGENTS	ANTIDEPRESSANTS	TRICYCLIC ANTIDEPRESSANTS	d00150	COLCHICINE	METABOLIC AGENTS	ANTIGOUT AGENTS		0.1881	0.9936	0.9131	20.7328	2	14	14		1.14191	0.570002	0		17	13	10.3664		1	681	370	0.139921
d04261	RALOXIFENE	ANTINEOPLASTICS	ANTINEOPLASTIC HORMONES		d04380	CELECOXIB	CENTRAL NERVOUS SYSTEM AGENTS	ANALGESICS	COX-2 INHIBITORS	0.1881	1.3966	1.3904	9.68673	2	21	21		1.86192	2.08985	0		20	28	4.84337		6	340	934	0.666129
d00048	VERAPAMIL	CARDIOVASCULAR AGENTS	ANTIARRHYTHMIC AGENTS	GROUP IV ANTIARRHYTHMICS	d00170	ASPIRIN	CENTRAL NERVOUS SYSTEM AGENTS	ANALGESICS	SALICYLATES	0.1879	1.6446	4.726	2.41754	3	26	88		1.09694	2.99783	0		16	64	1.20877		21	1270	7328	0.0795542
d00278	LEVOTHYROXINE	HORMONES/HORMONE MODIFIERS	THYROID HORMONES		d00541	CONJUGATED ESTROGENS	HORMONES/HORMONE MODIFIERS	SEX HORMONES	ESTROGENS	0.1879	15.9474	1.1174	1.05446	3	219	12	0.804315	15.5402	2.0883	2.47843	7	208	20	1.76645		1	114	75	4.12351
d00365	QUINAPRIL	CARDIOVASCULAR AGENTS	ANGIOTENSIN CONVERTING ENZYME INHIBITORS		d00749	ALBUTEROL	RESPIRATORY AGENTS	BRONCHODILATORS	ADRENERGIC BRONCHODILATORS	0.1876	1.0099	3.0747	6.0416	2	15	52	0.083491	1.35555	3.58354	1.71875	2	24	54	3.88018		0	96	1193	0
d03807	METFORMIN	METABOLIC AGENTS	ANTIDIABETIC AGENTS	BIGUANIDES	d04382	CILOSTAZOL	CARDIOVASCULAR AGENTS	MISCELLANEOUS CARDIOVASCULAR AGENTS		0.1872	9.6251	0.7379	2.63574	3	172	13	0.0663212	8.29091	0.224059	3.57015	3	151	5	3.10295
d03052	HYDROCHLOROTHIAZIDE; TRIAMTERENE	CARDIOVASCULAR AGENTS	DIURETICS	POTASSIUM-SPARING DIURETICS	d04040	FEXOFENADINE	RESPIRATORY AGENTS	ANTIHISTAMINES		0.1871	3.4784	1.8955	2.83773	2	50	28	0.0731958	3.3163	1.73332	1.27337	1	45	20	2.05555		0	20	166	0
d00910	ZOLPIDEM	CENTRAL NERVOUS SYSTEM AGENTS	ANXIOLYTICS, SEDATIVES, AND HYPNOTICS	MISCELLANEOUS ANXIOLYTICS, SEDATIVES AND HYPNOTICS	d04532	MELOXICAM	CENTRAL NERVOUS SYSTEM AGENTS	ANALGESICS	NONSTEROIDAL ANTI-INFLAMMATORY AGENTS	0.187	2.3858	1.9949	3.92904	2	32	26	0.305081	1.77516	1.20504	14.2619	3	27	14	9.09546		0	196	237	0
d00269	ISOSORBIDE MONONITRATE	CARDIOVASCULAR AGENTS	ANTIANGINAL AGENTS		d00345	POTASSIUM CHLORIDE	NUTRITIONAL PRODUCTS	MINERALS AND ELECTROLYTES		0.1867	1.2547	6.0296	2.46783	3	23	93	0.222154	1.11338	6.48772	3.07553	5	21	100	2.77168		0	59	639	0
d00013	ENALAPRIL	CARDIOVASCULAR AGENTS	ANGIOTENSIN CONVERTING ENZYME INHIBITORS		d00022	WARFARIN	COAGULATION MODIFIERS	ANTICOAGULANTS	COUMARINS AND INDANEDIONES	0.1866	1.3987	7.7629	1.71855	3	27	116	0.171469	2.99428	7.94499	0.72077	2	49	114	1.21966		11	678	2162	0.26457
d00278	LEVOTHYROXINE	HORMONES/HORMONE MODIFIERS	THYROID HORMONES		d04364	TELMISARTAN	CARDIOVASCULAR AGENTS	ANGIOTENSIN II INHIBITORS		0.1866	15.9474	0.9042	1.29407	3	219	13		15.5402	0.709575	0		208	10	0.647035
d00146	AMITRIPTYLINE	PSYCHOTHERAPEUTIC AGENTS	ANTIDEPRESSANTS	TRICYCLIC ANTIDEPRESSANTS	d03807	METFORMIN	METABOLIC AGENTS	ANTIDIABETIC AGENTS	BIGUANIDES	0.1866	0.9936	9.6251	1.95117	3	14	172	0.0175122	1.14191	8.29091	0.18497	1	17	151	1.06807		8	681	1966	0.210665
d00051	NIFEDIPINE	CARDIOVASCULAR AGENTS	CALCIUM CHANNEL BLOCKING AGENTS		d00732	LISINOPRIL	CARDIOVASCULAR AGENTS	ANGIOTENSIN CONVERTING ENZYME INHIBITORS		0.1865	2.0235	16.537	0.55734	4	36	266	0.164643	1.26125	12.108	1.07812	4	27	200	0.817732		15	1078	423	1.15975
d00278	LEVOTHYROXINE	HORMONES/HORMONE MODIFIERS	THYROID HORMONES		d00321	NITROGLYCERIN	CARDIOVASCULAR AGENTS	ANTIANGINAL AGENTS		0.1864	15.9474	1.0037	1.16453	4	219	17	0.311177	15.5402	1.68559	1.18796	4	208	26	1.17624		3	114	456	2.03463
d00373	SPIRONOLACTONE	CARDIOVASCULAR AGENTS	DIURETICS	POTASSIUM-SPARING DIURETICS	d04611	FLUTICASONE; SALMETEROL	RESPIRATORY AGENTS	BRONCHODILATORS	ADRENERGIC BRONCHODILATORS	0.1862	1.8439	2.8601	3.5307	3	30	38	0.1491	1.52925	2.88902	3.37479	3	26	42	3.45275		0	589	623	0
d00329	OXYCODONE	CENTRAL NERVOUS SYSTEM AGENTS	ANALGESICS	NARCOTIC ANALGESICS	d04105	ATORVASTATIN	METABOLIC AGENTS	ANTIHYPERLIPIDEMIC AGENTS	HMG-COA REDUCTASE INHIBITORS	0.1861	0.7801	10.6506	2.23987	2	12	156		0.738426	15.2683	0		8	224	1.11993		3	397	2188	0.121763
d00859	MECLIZINE	CENTRAL NERVOUS SYSTEM AGENTS	ANTIEMETIC/ANTIVERTIGO AGENTS	ANTICHOLINERGIC ANTIEMETICS	d04749	ESOMEPRAZOLE	GASTROINTESTINAL AGENTS	PROTON PUMP INHIBITORS		0.186	0.9867	3.8572	4.88715	3	18	65	0.14742	1.3206	4.69558	2.37738	2	18	69	3.63226		0	11	373	0
d00150	COLCHICINE	METABOLIC AGENTS	ANTIGOUT AGENTS		d04105	ATORVASTATIN	METABOLIC AGENTS	ANTIHYPERLIPIDEMIC AGENTS	HMG-COA REDUCTASE INHIBITORS	0.1859	0.9131	10.6506	1.91156	4	14	156	0.060151	0.570002	15.2683	0.69115	2	13	224	1.30136		5	370	2188	0.217748
d00358	PROPAFENONE	CARDIOVASCULAR AGENTS	ANTIARRHYTHMIC AGENTS	GROUP I ANTIARRHYTHMICS	d04121	TAMSULOSIN	CARDIOVASCULAR AGENTS	ANTIADRENERGIC AGENTS, PERIPHERALLY ACTING		0.1858	0.3575	3.3291	15.6114	1	3	61		0.133554	3.41007	0		1	60	7.80572
d03807	METFORMIN	METABOLIC AGENTS	ANTIDIABETIC AGENTS	BIGUANIDES	d07113	DESVENLAFAXINE	PSYCHOTHERAPEUTIC AGENTS	ANTIDEPRESSANTS	SSNRI ANTIDEPRESSANTS	0.1858	9.6251	0.1858	10.3895	1	172	1		8.29091				151
d00358	PROPAFENONE	CARDIOVASCULAR AGENTS	ANTIARRHYTHMIC AGENTS	GROUP I ANTIARRHYTHMICS	d04851	ROSUVASTATIN	METABOLIC AGENTS	ANTIHYPERLIPIDEMIC AGENTS	HMG-COA REDUCTASE INHIBITORS	0.1858	0.3575	3.4402	15.1073	1	3	54		0.133554	2.35789	0		1	41	7.55363
d00732	LISINOPRIL	CARDIOVASCULAR AGENTS	ANGIOTENSIN CONVERTING ENZYME INHIBITORS		d07113	DESVENLAFAXINE	PSYCHOTHERAPEUTIC AGENTS	ANTIDEPRESSANTS	SSNRI ANTIDEPRESSANTS	0.1858	16.537	0.1858	6.04705	1	266	1		12.108				200
d04538	INSULIN GLARGINE	METABOLIC AGENTS	ANTIDIABETIC AGENTS	INSULIN	d04749	ESOMEPRAZOLE	GASTROINTESTINAL AGENTS	PROTON PUMP INHIBITORS		0.1858	2.5685	3.8572	1.8754	2	39	65	0.025315	1.78746	4.69558	0.30162	1	33	69	1.08851		0	319	373	0
d00880	SERTRALINE	PSYCHOTHERAPEUTIC AGENTS	ANTIDEPRESSANTS	SSRI ANTIDEPRESSANTS	d03826	TRAMADOL	CENTRAL NERVOUS SYSTEM AGENTS	ANALGESICS	MISCELLANEOUS ANALGESICS	0.1856	3.1345	1.8395	3.21892	3	40	35	0.183334	2.82389	1.62918	3.98498	2	36	25	3.60195		11	846	528	0.868203
d00299	METOLAZONE	CARDIOVASCULAR AGENTS	DIURETICS	THIAZIDE DIURETICS	d00910	ZOLPIDEM	CENTRAL NERVOUS SYSTEM AGENTS	ANXIOLYTICS, SEDATIVES, AND HYPNOTICS	MISCELLANEOUS ANXIOLYTICS, SEDATIVES AND HYPNOTICS	0.1856	0.284	2.3858	27.3921	2	4	32		0.685552	1.77516	0		10	27	13.6961		0	21	196	0
d00039	INDOMETHACIN	CENTRAL NERVOUS SYSTEM AGENTS	ANALGESICS	NONSTEROIDAL ANTI-INFLAMMATORY AGENTS	d03821	LOSARTAN	CARDIOVASCULAR AGENTS	ANGIOTENSIN II INHIBITORS		0.1855	0.4169	4.1203	10.799	2	6	65		0.186173	3.64034	0		4	53	5.39949
d00045	DILTIAZEM	CARDIOVASCULAR AGENTS	ANTIARRHYTHMIC AGENTS	GROUP IV ANTIARRHYTHMICS	d05896	SITAGLIPTIN	METABOLIC AGENTS	ANTIDIABETIC AGENTS	DIPEPTIDYL PEPTIDASE 4 INHIBITORS	0.1855	2.5981	1.5499	4.60664	2	39	23		3.47885	1.07361	0		58	15	2.30332		1	639	370	0.149118
d00749	ALBUTEROL	RESPIRATORY AGENTS	BRONCHODILATORS	ADRENERGIC BRONCHODILATORS	d00910	ZOLPIDEM	CENTRAL NERVOUS SYSTEM AGENTS	ANXIOLYTICS, SEDATIVES, AND HYPNOTICS	MISCELLANEOUS ANXIOLYTICS, SEDATIVES AND HYPNOTICS	0.1855	3.0747	2.3858	2.52876	2	52	32	0.228845	3.58354	1.77516	3.59742	4	54	27	3.06309		0	1193	196	0
d00023	ALLOPURINOL	METABOLIC AGENTS	ANTIGOUT AGENTS		d03826	TRAMADOL	CENTRAL NERVOUS SYSTEM AGENTS	ANALGESICS	MISCELLANEOUS ANALGESICS	0.1852	4.2888	1.8395	2.3475	4	59	35	0.0680956	3.62274	1.62918	1.15375	1	62	25	1.75063		1	364	528	0.183442
d00022	WARFARIN	COAGULATION MODIFIERS	ANTICOAGULANTS	COUMARINS AND INDANEDIONES	d04215	ROPINIROLE	CENTRAL NERVOUS SYSTEM AGENTS	ANTIPARKINSON AGENTS	DOPAMINERGIC ANTIPARKINSONISM AGENTS	0.1852	7.7629	0.6949	3.43317	3	116	11		7.94499	0.359269	0		114	5	1.71659
d00070	FUROSEMIDE	CARDIOVASCULAR AGENTS	DIURETICS	LOOP DIURETICS	d03839	MYCOPHENOLATE MOFETIL	IMMUNOLOGIC AGENTS	IMMUNOSUPPRESSIVE AGENTS		0.1847	10.0494	0.3454	5.32114	2	169	6		10.4435	0.0163753	0		175	1	2.66057
d00732	LISINOPRIL	CARDIOVASCULAR AGENTS	ANGIOTENSIN CONVERTING ENZYME INHIBITORS		d04113	VALSARTAN	CARDIOVASCULAR AGENTS	ANGIOTENSIN II INHIBITORS		0.1845	16.537	4.7043	0.23716	3	266	74	0.212436	12.108	4.03487	0.43484	3	200	69	0.335998		21	423	763	2.29397
d00345	POTASSIUM CHLORIDE	NUTRITIONAL PRODUCTS	MINERALS AND ELECTROLYTES		d03828	LANSOPRAZOLE	GASTROINTESTINAL AGENTS	PROTON PUMP INHIBITORS		0.1845	6.0296	1.5329	1.99615	3	93	23	0.17333	6.48772	2.89287	0.92353	3	100	40	1.45984		0	639	588	0
d00321	NITROGLYCERIN	CARDIOVASCULAR AGENTS	ANTIANGINAL AGENTS		d04851	ROSUVASTATIN	METABOLIC AGENTS	ANTIHYPERLIPIDEMIC AGENTS	HMG-COA REDUCTASE INHIBITORS	0.1844	1.0037	3.4402	5.34039	2	17	54	0.122572	1.68559	2.35789	3.08403	2	26	41	4.21221		3	456	816	0.284249
d03434	ACETAMINOPHEN; PROPOXYPHENE	CENTRAL NERVOUS SYSTEM AGENTS	ANALGESICS	MISCELLANEOUS ANALGESICS	d04532	MELOXICAM	CENTRAL NERVOUS SYSTEM AGENTS	ANALGESICS	NONSTEROIDAL ANTI-INFLAMMATORY AGENTS	0.1843	0.7302	1.9949	12.6521	2	12	26		1.28466	1.20504	0		17	14	6.32604
d00732	LISINOPRIL	CARDIOVASCULAR AGENTS	ANGIOTENSIN CONVERTING ENZYME INHIBITORS		d04279	FLUNISOLIDE NASAL	TOPICAL AGENTS	NASAL PREPARATIONS	NASAL STEROIDS	0.1841	16.537	0.3539	3.14569	3	266	6	0.146544	12.108	0.314311	3.85066	1	200	4	3.49817
d00150	COLCHICINE	METABOLIC AGENTS	ANTIGOUT AGENTS		d04258	CLOPIDOGREL	COAGULATION MODIFIERS	ANTIPLATELET AGENTS	PLATELET AGGREGATION INHIBITORS	0.1841	0.9131	4.3349	4.65111	2	14	78		0.570002	7.53579	0		13	114	2.32556		3	370	4621	0.061861
d00746	SIMVASTATIN	METABOLIC AGENTS	ANTIHYPERLIPIDEMIC AGENTS	HMG-COA REDUCTASE INHIBITORS	d03434	ACETAMINOPHEN; PROPOXYPHENE	CENTRAL NERVOUS SYSTEM AGENTS	ANALGESICS	MISCELLANEOUS ANALGESICS	0.1841	19.6523	0.7302	1.28292	2	305	12	0.191145	14.2557	1.28466	1.04372	1	231	17	1.16332
d03428	ACETAMINOPHEN; HYDROCODONE	CENTRAL NERVOUS SYSTEM AGENTS	ANALGESICS	MISCELLANEOUS ANALGESICS	d03821	LOSARTAN	CARDIOVASCULAR AGENTS	ANGIOTENSIN II INHIBITORS		0.1838	2.0092	4.1203	2.22021	4	37	65		2.95641	3.64034	0		34	53	1.1101		0	111	1306	0
d00134	METOPROLOL	CARDIOVASCULAR AGENTS	BETA-ADRENERGIC BLOCKING AGENTS	CARDIOSELECTIVE BETA BLOCKERS	d04294	TOLTERODINE	GENITOURINARY TRACT AGENTS	URINARY ANTISPASMODICS		0.1838	17.0806	1.0144	1.0608	4	267	15	0.0927006	15.1741	1.3716	0.4454	3	237	19	0.753101		1	967	242	0.150658
d00689	AMLODIPINE	CARDIOVASCULAR AGENTS	CALCIUM CHANNEL BLOCKING AGENTS		d03181	VENLAFAXINE	PSYCHOTHERAPEUTIC AGENTS	ANTIDEPRESSANTS	SSNRI ANTIDEPRESSANTS	0.1834	10.107	1.1581	1.56686	2	170	12	0.264418	9.37892	1.3717	2.05531	2	159	15	1.81109
d00732	LISINOPRIL	CARDIOVASCULAR AGENTS	ANGIOTENSIN CONVERTING ENZYME INHIBITORS		d00910	ZOLPIDEM	CENTRAL NERVOUS SYSTEM AGENTS	ANXIOLYTICS, SEDATIVES, AND HYPNOTICS	MISCELLANEOUS ANXIOLYTICS, SEDATIVES AND HYPNOTICS	0.1834	16.537	2.3858	0.46485	4	266	32	0.143274	12.108	1.77516	0.66659	3	200	27	0.565719		0	423	196	0
d00253	HYDROCHLOROTHIAZIDE	CARDIOVASCULAR AGENTS	DIURETICS	THIAZIDE DIURETICS	d03157	PAROXETINE	PSYCHOTHERAPEUTIC AGENTS	ANTIDEPRESSANTS	SSRI ANTIDEPRESSANTS	0.1831	8.7096	0.8379	2.50898	2	144	14	0.3756	9.38642	0.996203	4.01678	5	148	15	3.26288		3	1091	1050	0.0923294
d00141	FAMOTIDINE	GASTROINTESTINAL AGENTS	H2 ANTAGONISTS		d00689	AMLODIPINE	CARDIOVASCULAR AGENTS	CALCIUM CHANNEL BLOCKING AGENTS		0.1831	1.1538	10.107	1.57013	2	16	170	0.110455	0.982514	9.37892	1.19865	3	14	159	1.38439
d00022	WARFARIN	COAGULATION MODIFIERS	ANTICOAGULANTS	COUMARINS AND INDANEDIONES	d00726	DOXAZOSIN	CARDIOVASCULAR AGENTS	ANTIADRENERGIC AGENTS, PERIPHERALLY ACTING		0.1831	7.7629	1.252	1.88391	4	116	27	0.244732	7.94499	1.55728	1.97802	4	114	25	1.93096		0	2162	282	0
d04113	VALSARTAN	CARDIOVASCULAR AGENTS	ANGIOTENSIN II INHIBITORS		d04824	EZETIMIBE	METABOLIC AGENTS	ANTIHYPERLIPIDEMIC AGENTS	CHOLESTEROL ABSORPTION INHIBITORS	0.1829	4.7043	1.5913	2.44324	4	74	30	0.214548	4.03487	3.72489	1.42752	3	69	47	1.93538		5	763	846	0.273091
d00021	RANITIDINE	GASTROINTESTINAL AGENTS	H2 ANTAGONISTS		d03075	HYDROCODONE	CENTRAL NERVOUS SYSTEM AGENTS	ANALGESICS	NARCOTIC ANALGESICS	0.1828	3.0959	0.8496	6.94984	2	51	16	0.0181726	1.64261	0.615177	1.79839	1	33	13	4.37411		1	335	254	0.414338
d00134	METOPROLOL	CARDIOVASCULAR AGENTS	BETA-ADRENERGIC BLOCKING AGENTS	CARDIOSELECTIVE BETA BLOCKERS	d00149	LORAZEPAM	CENTRAL NERVOUS SYSTEM AGENTS	ANTICONVULSANTS	BENZODIAZEPINE ANTICONVULSANTS	0.1828	17.0806	0.8775	1.21962	3	267	14	0.529446	15.1741	1.64152	2.12555	8	237	20	1.67259		2	967	361	0.20199
d00292	METHSUXIMIDE	CENTRAL NERVOUS SYSTEM AGENTS	ANTICONVULSANTS	SUCCINIMIDE ANTICONVULSANTS	d03833	DIVALPROEX SODIUM	CENTRAL NERVOUS SYSTEM AGENTS	ANTICONVULSANTS	FATTY ACID DERIVATIVE ANTICONVULSANTS	0.1828	0.1828	0.2005	498.753	1	1	2			0.3318				3
d03833	DIVALPROEX SODIUM	CENTRAL NERVOUS SYSTEM AGENTS	ANTICONVULSANTS	FATTY ACID DERIVATIVE ANTICONVULSANTS	d04050	OLANZAPINE	PSYCHOTHERAPEUTIC AGENTS	ANTIPSYCHOTICS	ATYPICAL ANTIPSYCHOTICS	0.1828	0.2005	0.2058	443.013	1	2	2		0.3318	0.195304	0		3	3	221.506
d00037	DOXYCYCLINE	ANTI-INFECTIVES	ANTIMALARIAL AGENTS	MISCELLANEOUS ANTIMALARIALS	d00350	PREDNISONE	HORMONES/HORMONE MODIFIERS	ADRENAL CORTICAL STEROIDS	GLUCOCORTICOIDS	0.1828	0.9731	1.9714	9.52893	1	10	36		0.450717	1.49771	0		7	24	4.76447
d00037	DOXYCYCLINE	ANTI-INFECTIVES	ANTIMALARIAL AGENTS	MISCELLANEOUS ANTIMALARIALS	d00817	HYDROXYCHLOROQUINE	ANTI-INFECTIVES	ANTIMALARIAL AGENTS	ANTIMALARIAL QUINOLINES	0.1828	0.9731	0.5359	35.0538	1	10	9		0.450717	0.432499	0		7	6	17.5269
d00037	DOXYCYCLINE	ANTI-INFECTIVES	ANTIMALARIAL AGENTS	MISCELLANEOUS ANTIMALARIALS	d03214	KETOROLAC OPHTHALMIC	TOPICAL AGENTS	OPHTHALMIC PREPARATIONS	OPHTHALMIC ANTI-INFLAMMATORY AGENTS	0.1828	0.9731	0.2652	70.8346	1	10	2		0.450717				7
d00350	PREDNISONE	HORMONES/HORMONE MODIFIERS	ADRENAL CORTICAL STEROIDS	GLUCOCORTICOIDS	d03214	KETOROLAC OPHTHALMIC	TOPICAL AGENTS	OPHTHALMIC PREPARATIONS	OPHTHALMIC ANTI-INFLAMMATORY AGENTS	0.1828	1.9714	0.2652	34.9646	1	36	2		1.49771				24
d00817	HYDROXYCHLOROQUINE	ANTI-INFECTIVES	ANTIMALARIAL AGENTS	ANTIMALARIAL QUINOLINES	d03214	KETOROLAC OPHTHALMIC	TOPICAL AGENTS	OPHTHALMIC PREPARATIONS	OPHTHALMIC ANTI-INFLAMMATORY AGENTS	0.1828	0.5359	0.2652	128.623	1	9	2		0.432499				6
d00037	DOXYCYCLINE	ANTI-INFECTIVES	ANTIMALARIAL AGENTS	MISCELLANEOUS ANTIMALARIALS	d03221	PREDNISOLONE OPHTHALMIC	TOPICAL AGENTS	OPHTHALMIC PREPARATIONS	OPHTHALMIC STEROIDS	0.1828	0.9731	0.5191	36.1883	1	10	9		0.450717	0.358281	0		7	5	18.0941
d00817	HYDROXYCHLOROQUINE	ANTI-INFECTIVES	ANTIMALARIAL AGENTS	ANTIMALARIAL QUINOLINES	d03221	PREDNISOLONE OPHTHALMIC	TOPICAL AGENTS	OPHTHALMIC PREPARATIONS	OPHTHALMIC STEROIDS	0.1828	0.5359	0.5191	65.7115	1	9	9		0.432499	0.358281	0		6	5	32.8558
d00292	METHSUXIMIDE	CENTRAL NERVOUS SYSTEM AGENTS	ANTICONVULSANTS	SUCCINIMIDE ANTICONVULSANTS	d04050	OLANZAPINE	PSYCHOTHERAPEUTIC AGENTS	ANTIPSYCHOTICS	ATYPICAL ANTIPSYCHOTICS	0.1828	0.1828	0.2058	485.909	1	1	2			0.195304				3
d00037	DOXYCYCLINE	ANTI-INFECTIVES	ANTIMALARIAL AGENTS	MISCELLANEOUS ANTIMALARIALS	d04349	LEFLUNOMIDE	MISCELLANEOUS AGENTS	ANTIRHEUMATICS		0.1828	0.9731	0.2037	92.2206	1	10	2		0.450717	0.0831899	0		7	1	46.1103
d03214	KETOROLAC OPHTHALMIC	TOPICAL AGENTS	OPHTHALMIC PREPARATIONS	OPHTHALMIC ANTI-INFLAMMATORY AGENTS	d04349	LEFLUNOMIDE	MISCELLANEOUS AGENTS	ANTIRHEUMATICS		0.1828	0.2652	0.2037	338.385	1	2	2			0.0831899				1
d03221	PREDNISOLONE OPHTHALMIC	TOPICAL AGENTS	OPHTHALMIC PREPARATIONS	OPHTHALMIC STEROIDS	d04349	LEFLUNOMIDE	MISCELLANEOUS AGENTS	ANTIRHEUMATICS		0.1828	0.5191	0.2037	172.876	1	9	2		0.358281	0.0831899	0		5	1	86.4379
d00037	DOXYCYCLINE	ANTI-INFECTIVES	ANTIMALARIAL AGENTS	MISCELLANEOUS ANTIMALARIALS	d04365	ETANERCEPT	MISCELLANEOUS AGENTS	ANTIRHEUMATICS		0.1828	0.9731	0.3357	55.9587	1	10	2		0.450717	0.0724099	0		7	1	27.9793
d00350	PREDNISONE	HORMONES/HORMONE MODIFIERS	ADRENAL CORTICAL STEROIDS	GLUCOCORTICOIDS	d04365	ETANERCEPT	MISCELLANEOUS AGENTS	ANTIRHEUMATICS		0.1828	1.9714	0.3357	27.6217	1	36	2		1.49771	0.0724099	0		24	1	13.8108
d00817	HYDROXYCHLOROQUINE	ANTI-INFECTIVES	ANTIMALARIAL AGENTS	ANTIMALARIAL QUINOLINES	d04365	ETANERCEPT	MISCELLANEOUS AGENTS	ANTIRHEUMATICS		0.1828	0.5359	0.3357	101.611	1	9	2		0.432499	0.0724099	0		6	1	50.8055
d03214	KETOROLAC OPHTHALMIC	TOPICAL AGENTS	OPHTHALMIC PREPARATIONS	OPHTHALMIC ANTI-INFLAMMATORY AGENTS	d04365	ETANERCEPT	MISCELLANEOUS AGENTS	ANTIRHEUMATICS		0.1828	0.2652	0.3357	205.329	1	2	2			0.0724099				1
d03221	PREDNISOLONE OPHTHALMIC	TOPICAL AGENTS	OPHTHALMIC PREPARATIONS	OPHTHALMIC STEROIDS	d04365	ETANERCEPT	MISCELLANEOUS AGENTS	ANTIRHEUMATICS		0.1828	0.5191	0.3357	104.9	1	9	2		0.358281	0.0724099	0		5	1	52.4498
d04349	LEFLUNOMIDE	MISCELLANEOUS AGENTS	ANTIRHEUMATICS		d04365	ETANERCEPT	MISCELLANEOUS AGENTS	ANTIRHEUMATICS		0.1828	0.2037	0.3357	267.321	1	2	2		0.0831899	0.0724099	0		1	1	133.661
d04267	REPAGLINIDE	METABOLIC AGENTS	ANTIDIABETIC AGENTS	MEGLITINIDES	d04442	PIOGLITAZONE	METABOLIC AGENTS	ANTIDIABETIC AGENTS	THIAZOLIDINEDIONES	0.1828	0.2211	2.3105	35.7834	1	2	40	0.0324297	0.197218	2.76239	5.95266	1	4	46	20.868
d04267	REPAGLINIDE	METABOLIC AGENTS	ANTIDIABETIC AGENTS	MEGLITINIDES	d04532	MELOXICAM	CENTRAL NERVOUS SYSTEM AGENTS	ANALGESICS	NONSTEROIDAL ANTI-INFLAMMATORY AGENTS	0.1828	0.2211	1.9949	41.4444	1	2	26		0.197218	1.20504	0		4	14	20.7222
d00051	NIFEDIPINE	CARDIOVASCULAR AGENTS	CALCIUM CHANNEL BLOCKING AGENTS		d04611	FLUTICASONE; SALMETEROL	RESPIRATORY AGENTS	BRONCHODILATORS	ADRENERGIC BRONCHODILATORS	0.1828	2.0235	2.8601	3.15858	1	36	38		1.26125	2.88902	0		27	42	1.57929		0	1078	623	0
d00037	DOXYCYCLINE	ANTI-INFECTIVES	ANTIMALARIAL AGENTS	MISCELLANEOUS ANTIMALARIALS	d04857	GATIFLOXACIN OPHTHALMIC	TOPICAL AGENTS	OPHTHALMIC PREPARATIONS	OPHTHALMIC ANTI-INFECTIVES	0.1828	0.9731	0.2184	86.0134	1	10	2		0.450717	0.0769249	0		7	1	43.0067
d00350	PREDNISONE	HORMONES/HORMONE MODIFIERS	ADRENAL CORTICAL STEROIDS	GLUCOCORTICOIDS	d04857	GATIFLOXACIN OPHTHALMIC	TOPICAL AGENTS	OPHTHALMIC PREPARATIONS	OPHTHALMIC ANTI-INFECTIVES	0.1828	1.9714	0.2184	42.4569	1	36	2		1.49771	0.0769249	0		24	1	21.2285
d00817	HYDROXYCHLOROQUINE	ANTI-INFECTIVES	ANTIMALARIAL AGENTS	ANTIMALARIAL QUINOLINES	d04857	GATIFLOXACIN OPHTHALMIC	TOPICAL AGENTS	OPHTHALMIC PREPARATIONS	OPHTHALMIC ANTI-INFECTIVES	0.1828	0.5359	0.2184	156.185	1	9	2		0.432499	0.0769249	0		6	1	78.0926
d03214	KETOROLAC OPHTHALMIC	TOPICAL AGENTS	OPHTHALMIC PREPARATIONS	OPHTHALMIC ANTI-INFLAMMATORY AGENTS	d04857	GATIFLOXACIN OPHTHALMIC	TOPICAL AGENTS	OPHTHALMIC PREPARATIONS	OPHTHALMIC ANTI-INFECTIVES	0.1828	0.2652	0.2184	315.609	1	2	2			0.0769249				1
d04349	LEFLUNOMIDE	MISCELLANEOUS AGENTS	ANTIRHEUMATICS		d04857	GATIFLOXACIN OPHTHALMIC	TOPICAL AGENTS	OPHTHALMIC PREPARATIONS	OPHTHALMIC ANTI-INFECTIVES	0.1828	0.2037	0.2184	410.897	1	2	2		0.0831899	0.0769249	0		1	1	205.448
d04365	ETANERCEPT	MISCELLANEOUS AGENTS	ANTIRHEUMATICS		d04857	GATIFLOXACIN OPHTHALMIC	TOPICAL AGENTS	OPHTHALMIC PREPARATIONS	OPHTHALMIC ANTI-INFECTIVES	0.1828	0.3357	0.2184	249.329	1	2	2		0.0724099	0.0769249	0		1	1	124.664
d04267	REPAGLINIDE	METABOLIC AGENTS	ANTIDIABETIC AGENTS	MEGLITINIDES	d05348	EZETIMIBE; SIMVASTATIN	METABOLIC AGENTS	ANTIHYPERLIPIDEMIC AGENTS	HMG-COA REDUCTASE INHIBITORS	0.1828	0.2211	1.5328	53.9389	1	2	25		0.197218	4.71717	0		4	57	26.9694
d00278	LEVOTHYROXINE	HORMONES/HORMONE MODIFIERS	THYROID HORMONES		d00817	HYDROXYCHLOROQUINE	ANTI-INFECTIVES	ANTIMALARIAL AGENTS	ANTIMALARIAL QUINOLINES	0.1828	15.9474	0.5359	2.13896	1	219	9		15.5402	0.432499	0		208	6	1.06948		2	114	225	2.74901
d00350	PREDNISONE	HORMONES/HORMONE MODIFIERS	ADRENAL CORTICAL STEROIDS	GLUCOCORTICOIDS	d03221	PREDNISOLONE OPHTHALMIC	TOPICAL AGENTS	OPHTHALMIC PREPARATIONS	OPHTHALMIC STEROIDS	0.1828	1.9714	0.5191	17.8628	1	36	9		1.49771	0.358281	0		24	5	8.93142
d00004	ATENOLOL	CARDIOVASCULAR AGENTS	BETA-ADRENERGIC BLOCKING AGENTS	CARDIOSELECTIVE BETA BLOCKERS	d04267	REPAGLINIDE	METABOLIC AGENTS	ANTIDIABETIC AGENTS	MEGLITINIDES	0.1828	9.186	0.2211	9.00038	1	129	2	0.078406	9.3916	0.197218	4.23315	2	141	4	6.61677
d00732	LISINOPRIL	CARDIOVASCULAR AGENTS	ANGIOTENSIN CONVERTING ENZYME INHIBITORS		d04267	REPAGLINIDE	METABOLIC AGENTS	ANTIDIABETIC AGENTS	MEGLITINIDES	0.1828	16.537	0.2211	4.99955	1	266	2	0.0166636	12.108	0.197218	0.69783	1	200	4	2.84869
d00278	LEVOTHYROXINE	HORMONES/HORMONE MODIFIERS	THYROID HORMONES		d04349	LEFLUNOMIDE	MISCELLANEOUS AGENTS	ANTIRHEUMATICS		0.1828	15.9474	0.2037	5.62724	1	219	2		15.5402	0.0831899	0		208	1	2.81362
d00278	LEVOTHYROXINE	HORMONES/HORMONE MODIFIERS	THYROID HORMONES		d04365	ETANERCEPT	MISCELLANEOUS AGENTS	ANTIRHEUMATICS		0.1828	15.9474	0.3357	3.41456	1	219	2	0.0724099	15.5402	0.0724099	6.43494	1	208	1	4.92475
d04267	REPAGLINIDE	METABOLIC AGENTS	ANTIDIABETIC AGENTS	MEGLITINIDES	d04749	ESOMEPRAZOLE	GASTROINTESTINAL AGENTS	PROTON PUMP INHIBITORS		0.1828	0.2211	3.8572	21.4346	1	2	65	0.0863821	0.197218	4.69558	9.32801	1	4	69	15.3813
d00051	NIFEDIPINE	CARDIOVASCULAR AGENTS	CALCIUM CHANNEL BLOCKING AGENTS		d04829	TIOTROPIUM	RESPIRATORY AGENTS	BRONCHODILATORS	ANTICHOLINERGIC BRONCHODILATORS	0.1828	2.0235	1.5529	5.81741	1	36	24		1.26125	1.84971	0		27	25	2.9087		0	1078	314	0
d00278	LEVOTHYROXINE	HORMONES/HORMONE MODIFIERS	THYROID HORMONES		d04857	GATIFLOXACIN OPHTHALMIC	TOPICAL AGENTS	OPHTHALMIC PREPARATIONS	OPHTHALMIC ANTI-INFECTIVES	0.1828	15.9474	0.2184	5.24848	1	219	2	0.0769249	15.5402	0.0769249	6.43494	1	208	1	5.84171
d04611	FLUTICASONE; SALMETEROL	RESPIRATORY AGENTS	BRONCHODILATORS	ADRENERGIC BRONCHODILATORS	d04878	HYDROCHLOROTHIAZIDE; OLMESARTAN	CARDIOVASCULAR AGENTS	DIURETICS	THIAZIDE DIURETICS	0.1828	2.8601	0.905	7.0623	1	38	14		2.88902	1.33636	0		42	17	3.53115
d00880	SERTRALINE	PSYCHOTHERAPEUTIC AGENTS	ANTIDEPRESSANTS	SSRI ANTIDEPRESSANTS	d05348	EZETIMIBE; SIMVASTATIN	METABOLIC AGENTS	ANTIHYPERLIPIDEMIC AGENTS	HMG-COA REDUCTASE INHIBITORS	0.1828	3.1345	1.5328	3.80472	1	40	25	0.227334	2.82389	4.71717	1.70661	3	36	57	2.75567		0	846	494	0
d00037	DOXYCYCLINE	ANTI-INFECTIVES	ANTIMALARIAL AGENTS	MISCELLANEOUS ANTIMALARIALS	d00278	LEVOTHYROXINE	HORMONES/HORMONE MODIFIERS	THYROID HORMONES		0.1828	0.9731	15.9474	1.17796	1	10	219	0.142066	0.450717	15.5402	2.02829	2	7	208	1.60313
d00292	METHSUXIMIDE	CENTRAL NERVOUS SYSTEM AGENTS	ANTICONVULSANTS	SUCCINIMIDE ANTICONVULSANTS	d00880	SERTRALINE	PSYCHOTHERAPEUTIC AGENTS	ANTIDEPRESSANTS	SSRI ANTIDEPRESSANTS	0.1828	0.1828	3.1345	31.903	1	1	40			2.82389				36
d00292	METHSUXIMIDE	CENTRAL NERVOUS SYSTEM AGENTS	ANTICONVULSANTS	SUCCINIMIDE ANTICONVULSANTS	d03182	GABAPENTIN	CENTRAL NERVOUS SYSTEM AGENTS	ANTICONVULSANTS	GAMMA-AMINOBUTYRIC ACID ANALOGS	0.1828	0.1828	3.2797	30.4906	1	1	55			2.86941				44
d00880	SERTRALINE	PSYCHOTHERAPEUTIC AGENTS	ANTIDEPRESSANTS	SSRI ANTIDEPRESSANTS	d03833	DIVALPROEX SODIUM	CENTRAL NERVOUS SYSTEM AGENTS	ANTICONVULSANTS	FATTY ACID DERIVATIVE ANTICONVULSANTS	0.1828	3.1345	0.2005	29.0866	1	40	2		2.82389	0.3318	0		36	3	14.5433
d03182	GABAPENTIN	CENTRAL NERVOUS SYSTEM AGENTS	ANTICONVULSANTS	GAMMA-AMINOBUTYRIC ACID ANALOGS	d03833	DIVALPROEX SODIUM	CENTRAL NERVOUS SYSTEM AGENTS	ANTICONVULSANTS	FATTY ACID DERIVATIVE ANTICONVULSANTS	0.1828	3.2797	0.2005	27.7989	1	55	2		2.86941	0.3318	0		44	3	13.8995
d00880	SERTRALINE	PSYCHOTHERAPEUTIC AGENTS	ANTIDEPRESSANTS	SSRI ANTIDEPRESSANTS	d04050	OLANZAPINE	PSYCHOTHERAPEUTIC AGENTS	ANTIPSYCHOTICS	ATYPICAL ANTIPSYCHOTICS	0.1828	3.1345	0.2058	28.3376	1	40	2	0.109249	2.82389	0.195304	19.8088	2	36	3	24.0732
d03182	GABAPENTIN	CENTRAL NERVOUS SYSTEM AGENTS	ANTICONVULSANTS	GAMMA-AMINOBUTYRIC ACID ANALOGS	d04050	OLANZAPINE	PSYCHOTHERAPEUTIC AGENTS	ANTIPSYCHOTICS	ATYPICAL ANTIPSYCHOTICS	0.1828	3.2797	0.2058	27.083	1	55	2		2.86941	0.195304	0		44	3	13.5415
d00880	SERTRALINE	PSYCHOTHERAPEUTIC AGENTS	ANTIDEPRESSANTS	SSRI ANTIDEPRESSANTS	d04267	REPAGLINIDE	METABOLIC AGENTS	ANTIDIABETIC AGENTS	MEGLITINIDES	0.1828	3.1345	0.2211	26.3766	1	40	2		2.82389	0.197218	0		36	4	13.1883
d04829	TIOTROPIUM	RESPIRATORY AGENTS	BRONCHODILATORS	ANTICHOLINERGIC BRONCHODILATORS	d04878	HYDROCHLOROTHIAZIDE; OLMESARTAN	CARDIOVASCULAR AGENTS	DIURETICS	THIAZIDE DIURETICS	0.1828	1.5529	0.905	13.0072	1	24	14		1.84971	1.33636	0		25	17	6.50361
d00245	GEMFIBROZIL	METABOLIC AGENTS	ANTIHYPERLIPIDEMIC AGENTS	FIBRIC ACID DERIVATIVES	d00689	AMLODIPINE	CARDIOVASCULAR AGENTS	CALCIUM CHANNEL BLOCKING AGENTS		0.1825	1.3073	10.107	1.38123	2	20	170	0.202696	1.0867	9.37892	1.98877	4	17	159	1.685		0	390	1362	0
d04514	PANTOPRAZOLE	GASTROINTESTINAL AGENTS	PROTON PUMP INHIBITORS		d04611	FLUTICASONE; SALMETEROL	RESPIRATORY AGENTS	BRONCHODILATORS	ADRENERGIC BRONCHODILATORS	0.1825	1.9642	2.8601	3.2486	3	34	38	0.110741	2.10076	2.88902	1.82465	3	34	42	2.53663		0	488	623	0
d00045	DILTIAZEM	CARDIOVASCULAR AGENTS	ANTIARRHYTHMIC AGENTS	GROUP IV ANTIARRHYTHMICS	d03752	TACROLIMUS	IMMUNOLOGIC AGENTS	IMMUNOSUPPRESSIVE AGENTS		0.1825	2.5981	0.471	14.9137	2	39	6		3.47885	0.119259	0		58	2	7.45686
d00045	DILTIAZEM	CARDIOVASCULAR AGENTS	ANTIARRHYTHMIC AGENTS	GROUP IV ANTIARRHYTHMICS	d03839	MYCOPHENOLATE MOFETIL	IMMUNOLOGIC AGENTS	IMMUNOSUPPRESSIVE AGENTS		0.1825	2.5981	0.3454	20.3369	2	39	6		3.47885	0.0163753	0		58	1	10.1684
d00197	CLONAZEPAM	CENTRAL NERVOUS SYSTEM AGENTS	ANTICONVULSANTS	BENZODIAZEPINE ANTICONVULSANTS	d03807	METFORMIN	METABOLIC AGENTS	ANTIDIABETIC AGENTS	BIGUANIDES	0.1824	1.2166	9.6251	1.55766	4	17	172		0.64969	8.29091	0		10	151	0.77883		0	329	1966	0
d00013	ENALAPRIL	CARDIOVASCULAR AGENTS	ANGIOTENSIN CONVERTING ENZYME INHIBITORS		d00278	LEVOTHYROXINE	HORMONES/HORMONE MODIFIERS	THYROID HORMONES		0.1823	1.3987	15.9474	0.81728	3	27	219	0.487093	2.99428	15.5402	1.0468	6	49	208	0.932041		0	678	114	0
d00134	METOPROLOL	CARDIOVASCULAR AGENTS	BETA-ADRENERGIC BLOCKING AGENTS	CARDIOSELECTIVE BETA BLOCKERS	d00328	OXYBUTYNIN	GENITOURINARY TRACT AGENTS	URINARY ANTISPASMODICS		0.1822	17.0806	1.0533	1.01273	2	267	14	0.248141	15.1741	1.18551	1.3794	4	237	19	1.19606		0	967	239	0
d00325	OMEPRAZOLE	GASTROINTESTINAL AGENTS	PROTON PUMP INHIBITORS		d04824	EZETIMIBE	METABOLIC AGENTS	ANTIHYPERLIPIDEMIC AGENTS	CHOLESTEROL ABSORPTION INHIBITORS	0.1822	10.1584	1.5913	1.12712	3	149	30	0.435798	6.99599	3.72489	1.67233	4	103	47	1.39973		3	1265	846	0.098831
d00348	PRAVASTATIN	METABOLIC AGENTS	ANTIHYPERLIPIDEMIC AGENTS	HMG-COA REDUCTASE INHIBITORS	d04258	CLOPIDOGREL	COAGULATION MODIFIERS	ANTIPLATELET AGENTS	PLATELET AGGREGATION INHIBITORS	0.1821	2.7847	4.3349	1.50852	3	47	78	0.34699	2.73226	7.53579	1.68526	5	40	114	1.59689		23	1054	4621	0.166489
d00314	NIACIN	NUTRITIONAL PRODUCTS	VITAMINS		d00350	PREDNISONE	HORMONES/HORMONE MODIFIERS	ADRENAL CORTICAL STEROIDS	GLUCOCORTICOIDS	0.1821	1.4395	1.9714	6.41687	2	20	36		1.53594	1.49771	0		18	24	3.20844		5	711	822	0.301621
d00210	DIGOXIN	CARDIOVASCULAR AGENTS	ANTIARRHYTHMIC AGENTS	GROUP V ANTIARRHYTHMICS	d00689	AMLODIPINE	CARDIOVASCULAR AGENTS	CALCIUM CHANNEL BLOCKING AGENTS		0.1819	2.3643	10.107	0.76122	3	36	170	0.143034	3.0303	9.37892	0.50327	3	52	159	0.632245		10	707	1362	0.366131
d00732	LISINOPRIL	CARDIOVASCULAR AGENTS	ANGIOTENSIN CONVERTING ENZYME INHIBITORS		d00848	DICLOFENAC	CENTRAL NERVOUS SYSTEM AGENTS	ANALGESICS	NONSTEROIDAL ANTI-INFLAMMATORY AGENTS	0.1818	16.537	0.8108	1.35589	4	266	15		12.108	0.734885	0		200	11	0.677945		1	423	1481	0.0562779
d00345	POTASSIUM CHLORIDE	NUTRITIONAL PRODUCTS	MINERALS AND ELECTROLYTES		d00395	TRAZODONE	PSYCHOTHERAPEUTIC AGENTS	ANTIDEPRESSANTS	PHENYLPIPERAZINE ANTIDEPRESSANTS	0.1818	6.0296	1.0069	2.99446	4	93	18	0.116793	6.48772	1.18053	1.52492	3	100	19	2.25969		0	639	193	0
d00248	GLYBURIDE	METABOLIC AGENTS	ANTIDIABETIC AGENTS	SULFONYLUREAS	d00386	TERAZOSIN	CARDIOVASCULAR AGENTS	ANTIADRENERGIC AGENTS, PERIPHERALLY ACTING		0.1817	2.0886	2.5573	3.40187	3	37	41	0.112795	2.26967	2.17192	2.28814	3	42	40	2.845		0	830	141	0
d03864	GLIMEPIRIDE	METABOLIC AGENTS	ANTIDIABETIC AGENTS	SULFONYLUREAS	d05896	SITAGLIPTIN	METABOLIC AGENTS	ANTIDIABETIC AGENTS	DIPEPTIDYL PEPTIDASE 4 INHIBITORS	0.1816	2.3113	1.5499	5.06939	3	36	23	0.108668	1.87923	1.07361	5.38607	1	33	15	5.22773		38	432	370	8.38168
d00371	SOTALOL	CARDIOVASCULAR AGENTS	ANTIARRHYTHMIC AGENTS	GROUP III ANTIARRHYTHMICS	d00732	LISINOPRIL	CARDIOVASCULAR AGENTS	ANGIOTENSIN CONVERTING ENZYME INHIBITORS		0.1816	0.4748	16.537	2.31286	3	8	266	0.217584	1.15484	12.108	1.55607	3	15	200	1.93447		0	354	423	0
d00070	FUROSEMIDE	CARDIOVASCULAR AGENTS	DIURETICS	LOOP DIURETICS	d04283	FLUTICASONE NASAL	TOPICAL AGENTS	NASAL PREPARATIONS	NASAL STEROIDS	0.1814	10.0494	1.5375	1.17404	2	169	20	0.141317	10.4435	0.674219	2.007	2	175	9	1.59052		0	760	4	0
d00910	ZOLPIDEM	CENTRAL NERVOUS SYSTEM AGENTS	ANXIOLYTICS, SEDATIVES, AND HYPNOTICS	MISCELLANEOUS ANXIOLYTICS, SEDATIVES AND HYPNOTICS	d04215	ROPINIROLE	CENTRAL NERVOUS SYSTEM AGENTS	ANTIPARKINSON AGENTS	DOPAMINERGIC ANTIPARKINSONISM AGENTS	0.1814	2.3858	0.6949	10.9416	2	32	11		1.77516	0.359269	0		27	5	5.4708
d00395	TRAZODONE	PSYCHOTHERAPEUTIC AGENTS	ANTIDEPRESSANTS	PHENYLPIPERAZINE ANTIDEPRESSANTS	d04332	CITALOPRAM	PSYCHOTHERAPEUTIC AGENTS	ANTIDEPRESSANTS	SSRI ANTIDEPRESSANTS	0.1814	1.0069	1.8455	9.76196	2	18	29		1.18053	1.72819	0		19	25	4.88098		23	193	1653	2.54174
d00134	METOPROLOL	CARDIOVASCULAR AGENTS	BETA-ADRENERGIC BLOCKING AGENTS	CARDIOSELECTIVE BETA BLOCKERS	d04222	IRBESARTAN	CARDIOVASCULAR AGENTS	ANGIOTENSIN II INHIBITORS		0.1813	17.0806	0.5853	1.81349	3	267	9	0.335155	15.1741	1.59818	1.38203	5	237	26	1.59776		10	967	413	0.882788
d04222	IRBESARTAN	CARDIOVASCULAR AGENTS	ANGIOTENSIN II INHIBITORS		d04258	CLOPIDOGREL	COAGULATION MODIFIERS	ANTIPLATELET AGENTS	PLATELET AGGREGATION INHIBITORS	0.1813	0.5853	4.3349	7.14562	3	9	78	0.24847	1.59818	7.53579	2.0631	3	26	114	4.60436		21	413	4621	0.387942
d00321	NITROGLYCERIN	CARDIOVASCULAR AGENTS	ANTIANGINAL AGENTS		d00345	POTASSIUM CHLORIDE	NUTRITIONAL PRODUCTS	MINERALS AND ELECTROLYTES		0.1813	1.0037	6.0296	2.99575	3	17	93	0.299563	1.68559	6.48772	2.73933	5	26	100	2.86754		7	456	639	0.846965
d00325	OMEPRAZOLE	GASTROINTESTINAL AGENTS	PROTON PUMP INHIBITORS		d04066	ALBUTEROL; IPRATROPIUM	RESPIRATORY AGENTS	BRONCHODILATORS	ADRENERGIC BRONCHODILATORS	0.1812	10.1584	0.617	2.891	3	149	9		6.99599	1.90931	0		103	25	1.4455		0	1265	214	0
d03864	GLIMEPIRIDE	METABOLIC AGENTS	ANTIDIABETIC AGENTS	SULFONYLUREAS	d04538	INSULIN GLARGINE	METABOLIC AGENTS	ANTIDIABETIC AGENTS	INSULIN	0.1812	2.3113	2.5685	3.05227	2	36	39	0.126998	1.87923	1.78746	3.78075	4	33	33	3.41651		29	432	319	7.41919
d00170	ASPIRIN	CENTRAL NERVOUS SYSTEM AGENTS	ANALGESICS	SALICYLATES	d03052	HYDROCHLOROTHIAZIDE; TRIAMTERENE	CARDIOVASCULAR AGENTS	DIURETICS	POTASSIUM-SPARING DIURETICS	0.1812	4.726	3.4784	1.10226	4	88	50	0.19221	2.99783	3.3163	1.93337	2	64	45	1.51782		0	7328	20	0
d00004	ATENOLOL	CARDIOVASCULAR AGENTS	BETA-ADRENERGIC BLOCKING AGENTS	CARDIOSELECTIVE BETA BLOCKERS	d04611	FLUTICASONE; SALMETEROL	RESPIRATORY AGENTS	BRONCHODILATORS	ADRENERGIC BRONCHODILATORS	0.1811	9.186	2.8601	0.6893	4	129	38	0.230149	9.3916	2.88902	0.84824	5	141	42	0.76877		0	1005	623	0
d00880	SERTRALINE	PSYCHOTHERAPEUTIC AGENTS	ANTIDEPRESSANTS	SSRI ANTIDEPRESSANTS	d03829	AMLODIPINE; BENAZEPRIL	CARDIOVASCULAR AGENTS	ANGIOTENSIN CONVERTING ENZYME INHIBITORS		0.181	3.1345	1.8688	3.08992	2	40	29		2.82389	1.53201	0		36	28	1.54496		0	846	79	0
d00170	ASPIRIN	CENTRAL NERVOUS SYSTEM AGENTS	ANALGESICS	SALICYLATES	d00350	PREDNISONE	HORMONES/HORMONE MODIFIERS	ADRENAL CORTICAL STEROIDS	GLUCOCORTICOIDS	0.1809	4.726	1.9714	1.94165	3	88	36	0.108927	2.99783	1.49771	2.42606	2	64	24	2.18386		110	7328	822	0.643826
d00002	AMIODARONE	CARDIOVASCULAR AGENTS	ANTIARRHYTHMIC AGENTS	GROUP III ANTIARRHYTHMICS	d00045	DILTIAZEM	CARDIOVASCULAR AGENTS	ANTIARRHYTHMIC AGENTS	GROUP IV ANTIARRHYTHMICS	0.1808	1.0994	2.5981	6.32975	2	14	39	0.215657	1.86306	3.47885	3.32736	2	26	58	4.82856		40	723	639	3.05249
d00732	LISINOPRIL	CARDIOVASCULAR AGENTS	ANGIOTENSIN CONVERTING ENZYME INHIBITORS		d05262	MOMETASONE	RESPIRATORY AGENTS	RESPIRATORY INHALANT PRODUCTS	INHALED CORTICOSTEROIDS	0.1807	16.537	0.5146	2.1234	3	266	7		12.108	0.095099	0		200	2	1.0617
d00134	METOPROLOL	CARDIOVASCULAR AGENTS	BETA-ADRENERGIC BLOCKING AGENTS	CARDIOSELECTIVE BETA BLOCKERS	d00730	BENAZEPRIL	CARDIOVASCULAR AGENTS	ANGIOTENSIN CONVERTING ENZYME INHIBITORS		0.1806	17.0806	1.2256	0.86271	4	267	25	0.047328	15.1741	0.507066	0.61511	1	237	11	0.738908		1	967	146	0.24972
d00278	LEVOTHYROXINE	HORMONES/HORMONE MODIFIERS	THYROID HORMONES		d04145	PRAMIPEXOLE	CENTRAL NERVOUS SYSTEM AGENTS	ANTIPARKINSON AGENTS	DOPAMINERGIC ANTIPARKINSONISM AGENTS	0.1805	15.9474	0.6757	1.67507	2	219	7	0.18766	15.5402	0.503145	2.40006	2	208	8	2.03757
d00371	SOTALOL	CARDIOVASCULAR AGENTS	ANTIARRHYTHMIC AGENTS	GROUP III ANTIARRHYTHMICS	d04332	CITALOPRAM	PSYCHOTHERAPEUTIC AGENTS	ANTIDEPRESSANTS	SSRI ANTIDEPRESSANTS	0.1804	0.4748	1.8455	20.5879	2	8	29		1.15484	1.72819	0		15	25	10.2939		3	354	1653	0.18075
d00146	AMITRIPTYLINE	PSYCHOTHERAPEUTIC AGENTS	ANTIDEPRESSANTS	TRICYCLIC ANTIDEPRESSANTS	d04369	INSULIN REGULAR	METABOLIC AGENTS	ANTIDIABETIC AGENTS	INSULIN	0.1803	0.9936	0.2319	78.2498	2	14	3		1.14191	0.146412	0		17	3	39.1249
d00146	AMITRIPTYLINE	PSYCHOTHERAPEUTIC AGENTS	ANTIDEPRESSANTS	TRICYCLIC ANTIDEPRESSANTS	d00732	LISINOPRIL	CARDIOVASCULAR AGENTS	ANGIOTENSIN CONVERTING ENZYME INHIBITORS		0.1803	0.9936	16.537	1.09731	2	14	266	0.200137	1.14191	12.108	1.4475	2	17	200	1.27241		4	681	423	0.48956
d00146	AMITRIPTYLINE	PSYCHOTHERAPEUTIC AGENTS	ANTIDEPRESSANTS	TRICYCLIC ANTIDEPRESSANTS	d04286	FENOFIBRATE	METABOLIC AGENTS	ANTIHYPERLIPIDEMIC AGENTS	FIBRIC ACID DERIVATIVES	0.1803	0.9936	1.8102	10.0244	2	14	26	0.148314	1.14191	2.29542	5.65832	2	17	31	7.84135		1	681	623	0.0830994
d04286	FENOFIBRATE	METABOLIC AGENTS	ANTIHYPERLIPIDEMIC AGENTS	FIBRIC ACID DERIVATIVES	d04369	INSULIN REGULAR	METABOLIC AGENTS	ANTIDIABETIC AGENTS	INSULIN	0.1803	1.8102	0.2319	42.9505	2	26	3		2.29542	0.146412	0		31	3	21.4753
d00146	AMITRIPTYLINE	PSYCHOTHERAPEUTIC AGENTS	ANTIDEPRESSANTS	TRICYCLIC ANTIDEPRESSANTS	d04370	INSULIN ISOPHANE	METABOLIC AGENTS	ANTIDIABETIC AGENTS	INSULIN	0.1803	0.9936	0.9116	19.9058	2	14	13		1.14191	0.566776	0		17	8	9.9529		0	681	340	0
d04286	FENOFIBRATE	METABOLIC AGENTS	ANTIHYPERLIPIDEMIC AGENTS	FIBRIC ACID DERIVATIVES	d04370	INSULIN ISOPHANE	METABOLIC AGENTS	ANTIDIABETIC AGENTS	INSULIN	0.1803	1.8102	0.9116	10.9261	2	26	13	0.0765597	2.29542	0.566776	5.88474	1	31	8	8.40541		0	623	340	0
d00350	PREDNISONE	HORMONES/HORMONE MODIFIERS	ADRENAL CORTICAL STEROIDS	GLUCOCORTICOIDS	d00732	LISINOPRIL	CARDIOVASCULAR AGENTS	ANGIOTENSIN CONVERTING ENZYME INHIBITORS		0.1802	1.9714	16.537	0.55274	4	36	266	0.218469	1.49771	12.108	1.20472	4	24	200	0.878732		12	822	423	1.21675
d04283	FLUTICASONE NASAL	TOPICAL AGENTS	NASAL PREPARATIONS	NASAL STEROIDS	d04300	RISEDRONATE	METABOLIC AGENTS	BONE RESORPTION INHIBITORS	BISPHOSPHONATES	0.1797	1.5375	1.4759	7.9191	1	20	22		0.674219	2.72898	0		9	37	3.95955		0	4	436	0
d00749	ALBUTEROL	RESPIRATORY AGENTS	BRONCHODILATORS	ADRENERGIC BRONCHODILATORS	d04215	ROPINIROLE	CENTRAL NERVOUS SYSTEM AGENTS	ANTIPARKINSON AGENTS	DOPAMINERGIC ANTIPARKINSONISM AGENTS	0.179	3.0747	0.6949	8.37776	2	52	11		3.58354	0.359269	0		54	5	4.18888
d00253	HYDROCHLOROTHIAZIDE	CARDIOVASCULAR AGENTS	DIURETICS	THIAZIDE DIURETICS	d04276	BUDESONIDE	HORMONES/HORMONE MODIFIERS	ADRENAL CORTICAL STEROIDS	GLUCOCORTICOIDS	0.179	8.7096	0.6707	3.06427	2	144	7	0.135364	9.38642	0.192133	7.5059	2	148	4	5.28508		1	1091	726	0.0445114
d04215	ROPINIROLE	CENTRAL NERVOUS SYSTEM AGENTS	ANTIPARKINSON AGENTS	DOPAMINERGIC ANTIPARKINSONISM AGENTS	d04276	BUDESONIDE	HORMONES/HORMONE MODIFIERS	ADRENAL CORTICAL STEROIDS	GLUCOCORTICOIDS	0.179	0.6949	0.6707	38.4063	2	11	7		0.359269	0.192133	0		5	4	19.2031
d00348	PRAVASTATIN	METABOLIC AGENTS	ANTIHYPERLIPIDEMIC AGENTS	HMG-COA REDUCTASE INHIBITORS	d00728	RAMIPRIL	CARDIOVASCULAR AGENTS	ANGIOTENSIN CONVERTING ENZYME INHIBITORS		0.1789	2.7847	2.166	2.96602	2	47	29		2.73226	2.33347	0		40	33	1.48301		1	1054	380	0.0880256
d03075	HYDROCODONE	CENTRAL NERVOUS SYSTEM AGENTS	ANALGESICS	NARCOTIC ANALGESICS	d03847	CARVEDILOL	CARDIOVASCULAR AGENTS	BETA-ADRENERGIC BLOCKING AGENTS	NON-CARDIOSELECTIVE BETA BLOCKERS	0.1789	0.8496	4.7991	4.38769	3	16	70	0.0397616	0.615177	2.7038	2.39051	2	13	49	3.3891		0	254	580	0
d00746	SIMVASTATIN	METABOLIC AGENTS	ANTIHYPERLIPIDEMIC AGENTS	HMG-COA REDUCTASE INHIBITORS	d04829	TIOTROPIUM	RESPIRATORY AGENTS	BRONCHODILATORS	ANTICHOLINERGIC BRONCHODILATORS	0.1788	19.6523	1.5529	0.58588	4	305	24	0.224339	14.2557	1.84971	0.85077	5	231	25	0.718325		0	2289	314	0
d00386	TERAZOSIN	CARDIOVASCULAR AGENTS	ANTIADRENERGIC AGENTS, PERIPHERALLY ACTING		d00395	TRAZODONE	PSYCHOTHERAPEUTIC AGENTS	ANTIDEPRESSANTS	PHENYLPIPERAZINE ANTIDEPRESSANTS	0.1784	2.5573	1.0069	6.9283	2	41	18		2.17192	1.18053	0		40	19	3.46415		0	141	193	0
d00345	POTASSIUM CHLORIDE	NUTRITIONAL PRODUCTS	MINERALS AND ELECTROLYTES		d04370	INSULIN ISOPHANE	METABOLIC AGENTS	ANTIDIABETIC AGENTS	INSULIN	0.1783	6.0296	0.9116	3.24383	3	93	13	0.0738284	6.48772	0.566776	2.0078	1	100	8	2.62581		0	639	340	0
d00328	OXYBUTYNIN	GENITOURINARY TRACT AGENTS	URINARY ANTISPASMODICS		d04105	ATORVASTATIN	METABOLIC AGENTS	ANTIHYPERLIPIDEMIC AGENTS	HMG-COA REDUCTASE INHIBITORS	0.1782	1.0533	10.6506	1.58848	2	14	156	0.284301	1.18551	15.2683	1.57065	5	19	224	1.57957		1	239	2188	0.0674199
d00253	HYDROCHLOROTHIAZIDE	CARDIOVASCULAR AGENTS	DIURETICS	THIAZIDE DIURETICS	d04332	CITALOPRAM	PSYCHOTHERAPEUTIC AGENTS	ANTIDEPRESSANTS	SSRI ANTIDEPRESSANTS	0.1782	8.7096	1.8455	1.10865	3	144	29	0.0782285	9.38642	1.72819	0.48225	2	148	25	0.79545		4	1091	1653	0.078198
d00298	METOCLOPRAMIDE	CENTRAL NERVOUS SYSTEM AGENTS	ANTIEMETIC/ANTIVERTIGO AGENTS	MISCELLANEOUS ANTIEMETICS	d04364	TELMISARTAN	CARDIOVASCULAR AGENTS	ANGIOTENSIN II INHIBITORS		0.1782	0.4135	0.9042	47.6615	2	6	13		0.604226	0.709575	0		11	10	23.8307
d00245	GEMFIBROZIL	METABOLIC AGENTS	ANTIHYPERLIPIDEMIC AGENTS	FIBRIC ACID DERIVATIVES	d04538	INSULIN GLARGINE	METABOLIC AGENTS	ANTIDIABETIC AGENTS	INSULIN	0.1782	1.3073	2.5685	5.30705	2	20	39		1.0867	1.78746	0		17	33	2.65353		0	390	319	0
d00051	NIFEDIPINE	CARDIOVASCULAR AGENTS	CALCIUM CHANNEL BLOCKING AGENTS		d00253	HYDROCHLOROTHIAZIDE	CARDIOVASCULAR AGENTS	DIURETICS	THIAZIDE DIURETICS	0.1781	2.0235	8.7096	1.01056	5	36	144	0.0866387	1.26125	9.38642	0.73183	3	27	148	0.871196	None	30	1078	1091	0.899313
d04105	ATORVASTATIN	METABOLIC AGENTS	ANTIHYPERLIPIDEMIC AGENTS	HMG-COA REDUCTASE INHIBITORS	d04812	ESCITALOPRAM	PSYCHOTHERAPEUTIC AGENTS	ANTIDEPRESSANTS	SSRI ANTIDEPRESSANTS	0.1781	10.6506	1.4812	1.12895	4	156	18	0.222479	15.2683	1.68988	0.86226	3	224	25	0.995607		1	2188	1002	0.0160812
d00278	LEVOTHYROXINE	HORMONES/HORMONE MODIFIERS	THYROID HORMONES		d00543	ESTROPIPATE	HORMONES/HORMONE MODIFIERS	SEX HORMONES	ESTROGENS	0.1779	15.9474	0.1779	6.27061	2	219	2		15.5402				208
d00543	ESTROPIPATE	HORMONES/HORMONE MODIFIERS	SEX HORMONES	ESTROGENS	d03826	TRAMADOL	CENTRAL NERVOUS SYSTEM AGENTS	ANALGESICS	MISCELLANEOUS ANALGESICS	0.1779	0.1779	1.8395	54.3626	2	2	35			1.62918				25
d03266	HYDROCHLOROTHIAZIDE; LISINOPRIL	CARDIOVASCULAR AGENTS	ANGIOTENSIN CONVERTING ENZYME INHIBITORS		d04258	CLOPIDOGREL	COAGULATION MODIFIERS	ANTIPLATELET AGENTS	PLATELET AGGREGATION INHIBITORS	0.1778	2.3259	4.3349	1.76344	2	31	78	0.0872626	1.56819	7.53579	0.73842	1	25	114	1.25093		0	58	4621	0
d03208	METRONIDAZOLE TOPICAL	TOPICAL AGENTS	DERMATOLOGICAL AGENTS	TOPICAL ACNE AGENTS	d03807	METFORMIN	METABOLIC AGENTS	ANTIDIABETIC AGENTS	BIGUANIDES	0.1777	0.1777	9.6251	10.3895	1	1	172		0.0933283	8.29091	0		1	151	5.19475
d03807	METFORMIN	METABOLIC AGENTS	ANTIDIABETIC AGENTS	BIGUANIDES	d04785	DESLORATADINE	RESPIRATORY AGENTS	ANTIHISTAMINES		0.1777	9.6251	0.3516	5.25089	1	172	3		8.29091	0.211167	0		151	4	2.62545
d00021	RANITIDINE	GASTROINTESTINAL AGENTS	H2 ANTAGONISTS		d03208	METRONIDAZOLE TOPICAL	TOPICAL AGENTS	DERMATOLOGICAL AGENTS	TOPICAL ACNE AGENTS	0.1777	3.0959	0.1777	32.3008	1	51	1		1.64261	0.0933283	0		33	1	16.1504
d03208	METRONIDAZOLE TOPICAL	TOPICAL AGENTS	DERMATOLOGICAL AGENTS	TOPICAL ACNE AGENTS	d04364	TELMISARTAN	CARDIOVASCULAR AGENTS	ANGIOTENSIN II INHIBITORS		0.1777	0.1777	0.9042	110.595	1	1	13		0.0933283	0.709575	0		1	10	55.2975
d03208	METRONIDAZOLE TOPICAL	TOPICAL AGENTS	DERMATOLOGICAL AGENTS	TOPICAL ACNE AGENTS	d04785	DESLORATADINE	RESPIRATORY AGENTS	ANTIHISTAMINES		0.1777	0.1777	0.3516	284.414	1	1	3		0.0933283	0.211167	0		1	4	142.207
d04364	TELMISARTAN	CARDIOVASCULAR AGENTS	ANGIOTENSIN II INHIBITORS		d04785	DESLORATADINE	RESPIRATORY AGENTS	ANTIHISTAMINES		0.1777	0.9042	0.3516	55.8951	1	13	3		0.709575	0.211167	0		10	4	27.9476
d00253	HYDROCHLOROTHIAZIDE	CARDIOVASCULAR AGENTS	DIURETICS	THIAZIDE DIURETICS	d03208	METRONIDAZOLE TOPICAL	TOPICAL AGENTS	DERMATOLOGICAL AGENTS	TOPICAL ACNE AGENTS	0.1777	8.7096	0.1777	11.4816	1	144	1		9.38642	0.0933283	0		148	1	5.74079
d00253	HYDROCHLOROTHIAZIDE	CARDIOVASCULAR AGENTS	DIURETICS	THIAZIDE DIURETICS	d04785	DESLORATADINE	RESPIRATORY AGENTS	ANTIHISTAMINES		0.1777	8.7096	0.3516	5.80284	1	144	3		9.38642	0.211167	0		148	4	2.90142
d00246	GLIPIZIDE	METABOLIC AGENTS	ANTIDIABETIC AGENTS	SULFONYLUREAS	d03208	METRONIDAZOLE TOPICAL	TOPICAL AGENTS	DERMATOLOGICAL AGENTS	TOPICAL ACNE AGENTS	0.1777	4.5554	0.1777	21.952	1	79	1		3.52739	0.0933283	0		76	1	10.976
d00246	GLIPIZIDE	METABOLIC AGENTS	ANTIDIABETIC AGENTS	SULFONYLUREAS	d04785	DESLORATADINE	RESPIRATORY AGENTS	ANTIHISTAMINES		0.1777	4.5554	0.3516	11.0946	1	79	3		3.52739	0.211167	0		76	4	5.5473
d00236	FLUOXETINE	PSYCHOTHERAPEUTIC AGENTS	ANTIDEPRESSANTS	SSRI ANTIDEPRESSANTS	d03827	CETIRIZINE	RESPIRATORY AGENTS	ANTIHISTAMINES		0.1777	1.6332	0.5786	18.8048	2	20	10		1.22819	1.48027	0		19	18	9.40242		3	1400	186	0.406175
d00269	ISOSORBIDE MONONITRATE	CARDIOVASCULAR AGENTS	ANTIANGINAL AGENTS		d04105	ATORVASTATIN	METABOLIC AGENTS	ANTIHYPERLIPIDEMIC AGENTS	HMG-COA REDUCTASE INHIBITORS	0.1776	1.2547	10.6506	1.32901	3	23	156	0.181315	1.11338	15.2683	1.06659	4	21	224	1.1978		2	59	2188	0.546215
d00314	NIACIN	NUTRITIONAL PRODUCTS	VITAMINS		d04824	EZETIMIBE	METABOLIC AGENTS	ANTIHYPERLIPIDEMIC AGENTS	CHOLESTEROL ABSORPTION INHIBITORS	0.1776	1.4395	1.5913	7.75317	4	20	30	0.225801	1.53594	3.72489	3.94674	1	18	47	5.84996		160	711	846	9.37806
d00024	AZATHIOPRINE	MISCELLANEOUS AGENTS	ANTIRHEUMATICS		d00134	METOPROLOL	CARDIOVASCULAR AGENTS	BETA-ADRENERGIC BLOCKING AGENTS	CARDIOSELECTIVE BETA BLOCKERS	0.1774	0.1774	17.0806	5.8546	2	2	267	0.110697	0.110697	15.1741	6.59018	2	2	237	6.22239
d00024	AZATHIOPRINE	MISCELLANEOUS AGENTS	ANTIRHEUMATICS		d03829	AMLODIPINE; BENAZEPRIL	CARDIOVASCULAR AGENTS	ANGIOTENSIN CONVERTING ENZYME INHIBITORS		0.1774	0.1774	1.8688	53.5103	2	2	29		0.110697	1.53201	0		2	28	26.7551
d00022	WARFARIN	COAGULATION MODIFIERS	ANTICOAGULANTS	COUMARINS AND INDANEDIONES	d04611	FLUTICASONE; SALMETEROL	RESPIRATORY AGENTS	BRONCHODILATORS	ADRENERGIC BRONCHODILATORS	0.1771	7.7629	2.8601	0.79765	3	116	38	0.53817	7.94499	2.88902	2.34463	8	114	42	1.57114		0	2162	623	0
d03849	ALENDRONATE	METABOLIC AGENTS	BONE RESORPTION INHIBITORS	BISPHOSPHONATES	d04303	DORZOLAMIDE; TIMOLOL OPHTHALMIC	TOPICAL AGENTS	OPHTHALMIC PREPARATIONS	OPHTHALMIC GLAUCOMA AGENTS	0.177	3.8058	0.6016	7.73071	2	51	8		4.80434	0.968386	0		61	15	3.86536
d03434	ACETAMINOPHEN; PROPOXYPHENE	CENTRAL NERVOUS SYSTEM AGENTS	ANALGESICS	MISCELLANEOUS ANALGESICS	d03847	CARVEDILOL	CARDIOVASCULAR AGENTS	BETA-ADRENERGIC BLOCKING AGENTS	NON-CARDIOSELECTIVE BETA BLOCKERS	0.1768	0.7302	4.7991	5.04523	2	12	70		1.28466	2.7038	0		17	49	2.52262
d03826	TRAMADOL	CENTRAL NERVOUS SYSTEM AGENTS	ANALGESICS	MISCELLANEOUS ANALGESICS	d04749	ESOMEPRAZOLE	GASTROINTESTINAL AGENTS	PROTON PUMP INHIBITORS		0.1766	1.8395	3.8572	2.48896	3	35	65	0.307952	1.62918	4.69558	4.02554	3	25	69	3.25725		0	528	373	0
d00746	SIMVASTATIN	METABOLIC AGENTS	ANTIHYPERLIPIDEMIC AGENTS	HMG-COA REDUCTASE INHIBITORS	d04382	CILOSTAZOL	CARDIOVASCULAR AGENTS	MISCELLANEOUS CARDIOVASCULAR AGENTS		0.1763	19.6523	0.7379	1.21574	2	305	13	0.0374391	14.2557	0.224059	1.17212	2	231	5	1.19393
[truncated: 7,125 more rows]
