# Supplementary material for: Co-Prescription Trends in a Large Cohort of Subjects Predict Substantial Drug-Drug Interactions
Source: PLoS One. 2015 Mar 4;10(3):e0118991. doi: 10.1371/journal.pone.0118991 (PMC4349653; doi:10.1371/journal.pone.0118991)
Supplement: S2 Dataset — (XLS) [file pone.0118991.s005.xls]

## Sheet: Dataset S2
Supporting Information Dataset S2. Subjects analyzed from 2009-2010 survey with results of drugs.com search for each individual subject aged 65 years or more taking between 5 and 10 drugs
SEQN (subject ID)	WTINT2YR (subject weight)	RIDAGEYR (subject age)	Number of drugs taken	Major alerts on drugs.com	Moderate alerts on drugs.com	Minor alerts on drugs.com	Total alerts on drugs.com
51624	80100.5	34	3
51625	53901.1	4	0
51626	13953.1	16	0
51627	11664.9	10	0
51628	20090.3	60	6
51629	22537.8	26	0
51630	74212.3	49	5
51631	23306.4	1	0
51632	8056.94	10	1
51633	11998.4	80	1
51634	9805.51	10	0
51635	21806.9	80	5	1	2	0	3
51636	11466.7	4	0
51637	70234.2	35	0
51638	29727.8	9	0
51639	9011.46	4	0
51640	11445.2	17	4
51641	14703.7	13	0
51642	8120.21	7	0
51643	39087	42	15
51644	24620.9	0	1
51645	9286.36	66	2
51646	39300	8	1
51647	86635.8	45	2
51648	23137.1	28	0
51649	14322.9	8	0
51650	10278.8	11	0
51651	18878.3	19	0
51652	10555.1	1	0
51653	90639.8	44	0
51654	56052.8	66	1
51655	18366.6	49	0
51656	99572.4	58	1
51657	16965.2	54	0
51658	16111.9	26	1
51659	36919.2	10	0
51660	23610.8	32	0
51661	6017.79	60	8
51662	17546.5	44	0
51663	13887.9	18	0
51664	78599.2	53	1
51665	13382.5	3	0
51666	9520.3	58	0
51667	77981.1	50	3
51668	12778.3	70	2
51669	6068.27	65	0
51670	28070.5	22	0
51671	10960.8	9	0
51672	88886	27	0
51673	21345.8	30	1
51674	74719.6	40	0
51675	22147.7	80	5	0	0	0	0
51676	18673.3	27	3
51677	18545.3	33	0
51678	63539.5	60	1
51679	52064.6	16	3
51680	17546.5	60	2
51681	14863.8	5	1
51682	21081.6	11	1
51683	60492.4	35	0
51684	10846.8	4	0
51685	105176	56	2
51686	9554.68	1	0
51687	42345.2	78	4
51688	26264.8	0	2
51689	8509.54	8	0
51690	5370.01	63	4
51691	92463.5	57	0
51692	14464.5	54	2
51693	19766.9	70	3
51694	17999.3	38	0
51695	56706.6	8	2
51696	20512	54	0
51697	23988	27	0
51698	8056.94	7	0
51699	17111.9	26	0
51700	7778.33	6	0
51701	14569	36	0
51702	62356	44	8
51703	12734.8	17	0
51704	12390.3	54	0
51705	19336.9	25	0
51706	7031.57	2	0
51707	20619.5	64	6
51708	22013.4	39	1
51709	18314.7	40	0
51710	66791	26	0
51711	20238.5	59	4
51712	8684.63	74	0
51713	14436.4	80	17
51714	66406.4	58	6
51715	19237.8	49	0
51716	16490.6	7	0
51717	24549.2	0	1
51718	12257.3	51	0
51719	52387	17	0
51720	66268.8	12	0
51721	13973	40	2
51722	58253.2	16	0
51723	26081.8	28	0
51724	24826.1	37	1
51725	8625.4	8	1
51726	28539.9	26	1
51727	24983.3	14	1
51728	110972	55	7
51729	11369.6	14	0
51730	18895	68	3
51731	35417.3	28	0
51732	52528.5	32	1
51733	33045.3	35	1
51734	94934.9	25	0
51735	18907.8	55	3
51736	6878.79	60	0
51737	87287	52	0
51738	31310.7	37	0
51739	8636.8	1	0
51740	14309.2	50	1
51741	34425.8	21	0
51742	23678.3	17	2
51743	10315	8	1
51744	14288.5	44	0
51745	80058.2	44	1
51746	27045.2	40	0
51747	6536.55	77	4
51748	10114.5	56	0
51749	21842.2	80	9	0	5	3	8
51750	17308.3	37	0
51751	12351.8	3	0
51752	10352	78	6	0	1	0	1
51753	41475.6	3	0
51754	93958.5	58	5
51755	26150.9	1	0
51756	25341.5	23	0
51757	27259.8	28	2
51758	58368.5	13	0
51759	18314.7	40	0
51760	21281.1	27	1
51761	30844.5	31	0
51762	34192.3	22	0
51763	13248.8	3	2
51764	62514	29	0
51765	43928.1	11	0
51766	56943	17	3
51767	47349.2	6	0
51768	106656	56	0
51769	29691.1	80	8	2	10	1	13
51770	65849.7	60	2
51771	43064.8	16	1
51772	28600.3	30	0
51773	36245.7	6	0
51774	98271	26	0
51775	33335.7	25	0
51776	25173.1	30	0
51777	28458.3	22	0
51778	13130.9	72	4
51779	22833.9	36	0
51780	91527.5	54	2
51781	89317.9	29	0
51782	26752	23	0
51783	20746.6	42	1
51784	5848.9	61	0
51785	18578.5	5	2
51786	7117.47	0	1
51787	24051.6	22	1
51788	30144.4	17	0
51789	12241.1	9	0
51790	24849.9	80	1
51791	17768	31	0
51792	50893.3	35	1
51793	17662.9	31	1
51794	12887.9	13	0
51795	22588.6	32	1
51796	61516.1	62	2
51797	11470.8	2	0
51798	6582.06	62	0
51799	12390.3	50	0
51800	8918.62	1	1
51801	80259.3	26	0
51802	9888.95	2	0
51803	17158.9	58	2
51804	15520	80	7	0	4	0	4
51805	25579.6	42	0
51806	20723.5	53	6
51807	13703.9	78	0
51808	26030.8	43	0
51809	52723.3	35	0
51810	44315.7	7	0
51811	11870.1	5	2
51812	15050.8	12	0
51813	40958.5	8	0
51814	19752.9	12	0
51815	18092.1	44	0
51816	34425.8	20	0
51817	25027.5	80	4
51818	8877.49	56	0
51819	18794.7	80	5	1	3	0	4
51820	24807.6	80	10	4	11	0	15
51821	9070.83	70	5	0	4	1	5
51822	101815	21	0
51823	19796.5	80	5	0	1	1	2
51824	26318.6	23	1
51825	32231	22	0
51826	13929.1	13	0
51827	6276.19	1	0
51828	13992.5	66	3
51829	57403.8	34	0
51830	84008.2	42	0
51831	28471.8	41	0
51832	65489.6	38	0
51833	20007.3	48	1
51834	7050.96	66	5	0	5	1	6
51835	10495	9	0
51836	20544.8	51	0
51837	9237.37	14	0
51838	47195.6	3	0
51839	31857.2	36	0
51840	7739.79	2	0
51841	27067.4	12	0
51842	15924.2	19	0
51843	16402.6	27	0
51844	16944.7	61	7
51845	27951.3	50	4
51846	67585.7	43	2
51847	10210.1	4	0
51848	12391.4	52	0
51849	35750.1	41	0
51850	87373.2	27	0
51851	15302.7	46	3
51852	10450.6	6	0
51853	12887.9	17	0
51854	10928	75	5	0	5	1	6
51855	12001.4	63	0
51856	5133.48	61	1
51857	153810	44	0
51858	14288.5	44	0
51859	14456	7	3
51860	14322.9	11	0
51861	20593.7	80	7	1	9	0	10
51862	54772.4	15	0
51863	14145.3	76	8	2	7	2	11
51864	11711.7	3	0
51865	29736.2	40	0
51866	33006.3	74	2
51867	55004.6	35	0
51868	87373.2	29	0
51869	48173.4	7	0
51870	8509.54	6	0
51871	17111.9	23	0
51872	8849.62	10	0
51873	16706.3	17	0
51874	99572.4	56	1
51875	7691.33	63	1
51876	4136.65	0	1
51877	21166.7	55	0
51878	33722.5	75	3
51879	10877	4	0
51880	17990.1	47	0
51881	9246.57	11	0
51882	25256.5	25	0
51883	5911.15	63	1
51884	13799.9	9	0
51885	19584.7	43	4
51886	20881.6	30	0
51887	102481	22	0
51888	53058.4	63	0
51889	9326.2	66	7	0	5	1	6
51890	9494.05	3	0
51891	11983.6	76	3
51892	77981.1	50	0
51893	36390.4	70	7	1	1	0	2
51894	12275.5	5	0
51895	8526.03	61	6
51896	10472.6	16	0
51897	27067.4	15	0
51898	21495	31	1
51899	59017.8	30	0
51900	18190.2	70	5	0	7	2	9
51901	75962.9	12	1
51902	66874.9	46	7
51903	32280.3	21	0
51904	27381.8	23	1
51905	18478.8	52	4
51906	93459.8	46	0
51907	21128.1	22	1
51908	16227.8	43	0
51909	20544.8	55	4
51910	8272.36	6	0
51911	62356	48	0
51912	18578.4	27	4
51913	12972.7	5	1
51914	9995.86	10	0
51915	13875.4	33	7
51916	5033.76	66	2
51917	19480.5	16	0
51918	30152.9	21	0
51919	64451.2	64	2
51920	35045.4	9	0
51921	18685.6	55	1
51922	23943.7	46	1
51923	18836.2	24	2
51924	12056.9	18	0
51925	9070.83	80	11
51926	6984.36	7	0
51927	16321.2	7	0
51928	22447.2	62	0
51929	33429.8	80	6	0	4	1	5
51930	32231	25	0
51931	16413.4	19	0
51932	9732.06	1	0
51933	99572.4	54	0
51934	19522.8	13	0
51935	52973.4	14	2
51936	12341	51	1
51937	13636	11	0
51938	41673.4	9	1
51939	6904.37	1	0
51940	14719.8	31	0
51941	24706.6	28	1
51942	80953.8	57	1
51943	69292.8	39	0
51944	24209.5	42	0
51945	16665.7	46	2
51946	10023.7	4	0
51947	3279.93	0	0
51948	16310.3	70	0
51949	12675.2	15	0
51950	13864.2	9	0
51951	94204.3	56	1
51952	62342.2	46	1
51953	26668.3	2	0
51954	51660.1	14	0
51955	15923.1	4	0
51956	15573	4	0
51957	18069.4	40	2
51958	70998	29	0
51959	20881.6	31	0
51960	6276.19	1	0
51961	48657.5	36	2
51962	3882.49	0	0
51963	66796.4	49	0
51964	65849.7	60	2
51965	8553.64	10	3
51966	68566.4	28	0
51967	5913.06	61	8
51968	17322.2	45	0
51969	8616.72	2	0
51970	39607.8	8	0
51971	31857.2	32	0
51972	12257.3	53	3
51973	92825.8	46	1
51974	18907.8	55	2
51975	20103.6	57	5
51976	34940.3	79	4
51977	29431.7	2	0
51978	12821.5	6	3
51979	11089.8	9	0
51980	37053.8	11	1
51981	32645.3	53	0
51982	26641.9	46	1
51983	84140.9	22	1
51984	20342.1	7	1
51985	80372.4	60	2
51986	11827.4	7	1
51987	9094.57	5	0
51988	8314.47	0	0
51989	30642.9	30	0
51990	12685.3	5	3
51991	52528.5	35	0
51992	9899.04	2	1
51993	24835.6	49	4
51994	63823	15	0
51995	10296	72	0
51996	74761.6	29	1
51997	38596.5	74	0
51998	11445.2	13	0
51999	23982.4	40	0
52000	10223.6	12	0
52001	4252.93	0	0
52002	38596.5	74	3
52003	10540.6	2	0
52004	14836.8	12	0
52005	16005.8	46	3
52006	7649.94	2	0
52007	23531.5	49	0
52008	14925.8	62	0
52009	75341.3	44	0
52010	20349	49	3
52011	20927.3	18	0
52012	13992.5	66	2
52013	76854.6	36	0
52014	16706.3	17	1
52015	10968.7	6	0
52016	14719.2	18	1
52017	78196.1	31	1
52018	12821.5	6	0
52019	52723.3	32	1
52020	21023.6	32	0
52021	85284	27	1
52022	13297.4	16	0
52023	71045	65	6	0	3	0	3
52024	22243.5	9	0
52025	18054.5	29	0
52026	12508.7	19	0
52027	19113.1	55	0
52028	13185.8	8	1
52029	21317.3	43	0
52030	10031.4	9	0
52031	32292.6	77	2
52032	14280	40	0
52033	15339.7	45	2
52034	5758.66	0	1
52035	10776.9	12	2
52036	8705.75	2	0
52037	10977.2	19	2
52038	38585.9	11	1
52039	13619.5	43	5
52040	9270.35	11	0
52041	31583.6	80	0
52042	60764.1	61	0
52043	60764.1	62	1
52044	64020.9	26	2
52045	9888.95	2	0
52046	46168.2	18	0
52047	30390	34	1
52048	10186.7	4	0
52049	14579.4	18	0
52050	76354.7	39	0
52051	9695.22	56	1
52052	28769.3	43	2
52053	24478.8	80	9	1	5	1	7
52054	13020.6	68	2
52055	48707.3	14	1
52056	9753.51	1	0
52057	29777.3	56	7
52058	20457.8	49	1
52059	16383.5	4	0
52060	37053.8	9	1
52061	10031.4	10	1
52062	20029.1	38	0
52063	80724.3	47	1
52064	29325.9	26	0
52065	7492.22	66	4
52066	7290.76	0	0
52067	38792.2	80	3
52068	33722.5	72	0
52069	84008.2	40	1
52070	12592.2	1	0
52071	16499.2	41	1
52072	18371.3	32	3
52073	34155.1	80	0
52074	12734.8	17	0
52075	14942.5	18	1
52076	14925.8	60	1
52077	21094	18	3
52078	21842.2	80	10
52079	8120.21	6	0
52080	57954.7	30	1
52081	46496.9	65	9	2	16	3	21
52082	11958.5	5	3
52083	25468.4	20	0
52084	10915.1	72	3
52085	68227.8	61	5
52086	19817.3	68	4
52087	9270.35	9	0
52088	33552	79	0
52089	7716.14	2	0
52090	110972	52	6
52091	18267	4	0
52092	21166.2	35	0
52093	10472.6	15	0
52094	5428.92	61	0
52095	8182.59	7	0
52096	5911.15	67	19
52097	22338.3	27	0
52098	13480	6	2
52099	98237.7	56	7
52100	19113.1	56	0
52101	9616.03	10	0
52102	58009.4	12	0
52103	5482.66	62	0
52104	32273	74	12
52105	13584.3	16	1
52106	18545.4	50	0
52107	35750.1	48	0
52108	7830.04	2	0
52109	6766.95	66	9	0	7	4	11
52110	73338.8	48	0
52111	24426.2	52	0
52112	5370.01	63	0
52113	20565.7	58	6
52114	12750.6	13	0
52115	71551.1	43	0
52116	23137.1	29	0
52117	13870	40	0
52118	15752.5	10	0
52119	70738.1	67	4
52120	24146.6	25	4
52121	12409.6	6	0
52122	60764.1	67	3
52123	12114.7	18	0
52124	20268.4	45	1
52125	20723.5	56	1
52126	29777.3	55	8
52127	25842.1	50	10
52128	15282	13	0
52129	10428	74	0
52130	72601.4	30	2
52131	59848.2	38	1
52132	8509.46	3	0
52133	12251.4	17	0
52134	73323.9	61	11
52135	29315	74	2
52136	10987.6	6	0
52137	105176	55	2
52138	55016.1	46	1
52139	9493.55	5	3
52140	26199.6	23	0
52141	64356.1	12	0
52142	11570.8	10	0
52143	11562.2	8	0
52144	34192.3	21	0
52145	24508.9	29	3
52146	18762.6	62	0
52147	9873.73	0	0
52148	95086.5	42	0
52149	63057.6	60	0
52150	15444.4	14	0
52151	14429.2	31	1
52152	39403.9	70	4
52153	20884	38	1
52154	22553.1	56	2
52155	22324.9	12	0
52156	58368.5	12	0
52157	123702	53	2
52158	16601.6	12	0
52159	18894.5	45	3
52160	32779	73	8	0	8	2	10
52161	24849.9	80	5	0	5	0	5
52162	8412.93	61	2
52163	43609.2	9	0
52164	22799.1	74	0
52165	14567.6	3	0
52166	5370.01	60	5
52167	80724.3	47	0
52168	33722.5	73	6	0	1	1	2
52169	13952.2	5	0
52170	11188	5	0
52171	10314.6	0	0
52172	23323.4	58	1
52173	94108.6	54	0
52174	12079.2	69	6	1	7	1	9
52175	6280.38	64	0
52176	9414.29	11	0
52177	51541.2	17	0
52178	11994.7	5	1
52179	74566.8	40	0
52180	21444.2	29	0
52181	20137	44	0
52182	102928	58	2
52183	25468.4	28	0
52184	35750.1	49	1
52185	22469.8	33	0
52186	19633	12	0
52187	33921.5	44	2
52188	25389.1	80	1
52189	58009.4	13	0
52190	19336.9	28	0
52191	29022.5	51	0
52192	13905.8	73	4
52193	90960.2	55	3
52194	61480.8	16	1
52195	77784.8	46	2
52196	11894.5	12	0
52197	78196.1	39	2
52198	17634.5	45	4
52199	10433.8	2	0
52200	4807.75	0	1
52201	18039	22	0
52202	66289.1	65	5	1	2	1	4
52203	10595.4	75	2
52204	24684.6	20	0
52205	56787.5	48	1
52206	16844.6	42	0
52207	46496.9	67	1
52208	19683.5	40	7
52209	11645.1	3	0
52210	48787.9	15	0
52211	13224	80	0
52212	7469.39	65	0
52213	17158.9	53	5
52214	20881.6	38	0
52215	5370.01	63	0
52216	61516.1	64	3
52217	71310.7	48	3
52218	40375.4	11	6
52219	66125.3	12	0
52220	12231.1	7	0
52221	54601.4	65	11
52222	59017.8	39	1
52223	33016	21	0
52224	8402.06	6	0
52225	12333.2	17	0
52226	57388.7	63	4
52227	14331.1	57	0
52228	6793.89	2	0
52229	72901.9	54	10
52230	16026.7	6	1
52231	99164.4	56	2
52232	20881.6	36	0
52233	42732.9	72	3
52234	11105.6	80	0
52235	29489.4	21	0
52236	15602.9	8	3
52237	10898.4	5	0
52238	16703.7	8	0
52239	15057.7	17	1
52240	11700.4	10	0
52241	18917.9	43	0
52242	38901.2	33	0
52243	40574.7	76	2
52244	15929	19	0
52245	15035.7	43	0
52246	8106	7	0
52247	55016.1	45	0
52248	23784.9	60	7
52249	24209.5	43	5
52250	44978	76	0
52251	79849.2	43	0
52252	17612.6	0	0
52253	56058.5	18	0
52254	11812.6	14	0
52255	41095.2	80	5	0	0	1	1
52256	19793.6	34	0
52257	21456.3	69	1
52258	8899.09	3	0
52259	25213.2	25	1
52260	14175	5	0
52261	16281.5	20	0
52262	10725.4	76	3
52263	23981.9	17	1
52264	12015.2	4	0
52265	81580.9	25	0
52266	27240.1	54	1
52267	12078.5	80	3
52268	89317.9	29	0
52269	53259.7	7	0
52270	16206.2	9	0
52271	8895.76	80	3
52272	19712.4	46	0
52273	7492.22	61	5
52274	62144.1	33	1
52275	11334.5	53	0
52276	94988.2	50	0
52277	14087	1	0
52278	9692.91	9	0
52279	11877.1	5	0
52280	22733.5	20	0
52281	13272.4	12	0
52282	99572.4	54	0
52283	6554.44	67	0
52284	33556.4	80	2
52285	16101.9	16	0
52286	36908.4	3	1
52287	16972.9	9	0
52288	56466.7	39	0
52289	27123.4	80	6	1	3	3	7
52290	65524.4	32	0
52291	26081.8	29	0
52292	20385.4	19	0
52293	103474	56	1
52294	7537.26	1	0
52295	24826.1	37	0
52296	10364.7	73	5	1	2	1	4
52297	56255.3	17	3
52298	33875.1	18	0
52299	20589	71	1
52300	9739.3	0	0
52301	15891.4	15	0
52302	67422.3	16	2
52303	15407.5	78	4
52304	9938.61	80	5	2	1	0	3
52305	33045.3	39	2
52306	22930	19	0
52307	18842.3	51	0
52308	70738.1	67	8	0	9	0	9
52309	68566.4	29	1
52310	63057.6	69	6	2	9	0	11
52311	25770.2	11	0
52312	20030.2	24	0
52313	12157	2	0
52314	67568.1	25	2
52315	27307	52	6
52316	25397.8	75	4
52317	13073.6	13	1
52318	15784.6	42	0
52319	74145	18	2
52320	18966.3	39	0
52321	32202.9	80	8	0	4	1	5
52322	8742.77	60	2
52323	28070.5	22	3
52324	62415.5	41	0
52325	13451	17	0
52326	101815	28	0
52327	11414.8	0	1
52328	11281.4	2	2
52329	18467.3	8	0
52330	12984.1	13	0
52331	24638.6	21	0
52332	73338.8	40	0
52333	12328.5	51	4
52334	94108.6	56	4
52335	25859	20	3
52336	38651.6	16	0
52337	12785.5	72	4
52338	21424.6	10	0
52339	16544.8	65	1
52340	77296.9	59	0
52341	20851.6	54	5
52342	12666.4	19	0
52343	34155.1	80	5	0	4	1	5
52344	16944.3	31	1
52345	72221.2	24	1
52346	8402.06	10	0
52347	11613.1	18	0
52348	23882	57	0
52349	21177.6	45	0
52350	56052.8	69	5	0	2	1	3
52351	33195.9	80	7	2	3	1	6
52352	13017.5	19	0
52353	4732.95	0	0
52354	10758.1	9	0
52355	57693.1	36	0
52356	24006.6	28	1
52357	39300	8	1
52358	5883.19	1	0
52359	11456.9	17	0
52360	32231	28	0
52361	17072.9	36	0
52362	59083.8	29	0
52363	58197.8	49	1
52364	19442.8	33	0
52365	24535.8	22	1
52366	94308.3	49	5
52367	11050.4	11	0
52368	45810	34	1
52369	65849.7	69	6	0	2	2	4
52370	68001.9	33	0
52371	59880	31	0
52372	71913.5	62	3
52373	12203.2	0	0
52374	9494.05	5	0
52375	18895	67	20
52376	35354.2	46	3
52377	22676.7	54	0
52378	31375.4	7	0
52379	7622.62	1	0
52380	9367.05	11	0
52381	58168.5	61	4
52382	23441.8	28	3
52383	8459.05	2	0
52384	11334.5	59	2
52385	18617.1	12	0
52386	80929.4	32	2
52387	26266.6	22	0
52388	12887.9	15	0
52389	24261.1	24	0
52390	35500.1	20	0
52391	14930.7	75	9	0	7	4	11
52392	13973	47	0
52393	38657.8	2	0
52394	14629.7	6	0
52395	20985.4	35	2
52396	14449.9	6	0
52397	10114.5	55	0
52398	22013.4	34	1
52399	23937.9	80	4
52400	29417.2	78	0
52401	32336	20	0
52402	38585.9	8	0
52403	32231	27	0
52404	10957.9	0	1
52405	11762.6	14	0
52406	33563.4	28	0
52407	29971.9	35	3
52408	73374.2	54	0
52409	16638.6	4	0
52410	27284.1	24	0
52411	87287	56	2
52412	38596.5	78	11
52413	11743.6	80	3
52414	88557.9	30	3
52415	36499	34	1
52416	20742.6	56	0
52417	17995	73	10	0	7	1	8
52418	28070.5	23	0
52419	14763.3	11	0
52420	16601.6	12	0
52421	61275.3	30	0
52422	7996.9	70	8	1	4	1	6
52423	10047.8	80	1
52424	16408.5	42	0
52425	25256.5	29	0
52426	33335.7	21	0
52427	25355.8	33	0
52428	65256.6	33	0
52429	8625.4	7	0
52430	15302.7	45	1
52431	32360.6	41	0
52432	9029.67	2	0
52433	81815.2	45	0
52434	21459.3	80	6	0	1	2	3
52435	19465.2	0	0
52436	21350	49	3
52437	28397.2	42	0
52438	24011.5	13	0
52439	23160.6	59	1
52440	7283.06	1	1
52441	22588	54	1
52442	19109.5	0	0
52443	17169.1	3	0
52444	11612.7	71	6	0	0	0	0
52445	63919.9	44	2
52446	68777.5	65	7	0	4	0	4
52447	67996	24	1
52448	15231.7	8	2
52449	9372.5	2	0
52450	61672.4	63	0
52451	20962.2	22	0
52452	8174.34	2	0
52453	27725.1	80	2
52454	9988.92	4	0
52455	16026.7	7	0
52456	9114.61	0	0
52457	21395.6	36	0
52458	12897.3	64	5
52459	20864.4	0	1
52460	39052.4	10	0
52461	7261.79	0	0
52462	99572.4	58	4
52463	23145.8	0	2
52464	36919.2	7	0
52465	11573.5	11	0
52466	21023.9	67	8	0	6	2	8
52467	22276.5	38	1
52468	15747	9	0
52469	66918.4	61	5
52470	49606.4	8	1
52471	21317.3	46	0
52472	12347.2	2	0
52473	21672.1	67	0
52474	11879.8	3	0
52475	22182.7	21	1
52476	14792	3	0
52477	19959.6	36	0
52478	19862.6	17	3
52479	14189.5	19	0
52480	18720.9	39	0
52481	6391.81	1	0
52482	34513.6	42	0
52483	62440.7	20	0
52484	69292.8	31	1
52485	18863.8	47	2
52486	14019.9	3	1
52487	16206.2	11	0
52488	11218.2	1	2
52489	23590.7	15	0
52490	9326.2	68	5	0	3	1	4
52491	58253.2	16	1
52492	23061.1	80	1
52493	16777.8	42	0
52494	37776.8	78	4
52495	40319	3	0
52496	63057.6	60	1
52497	20419.6	78	6	0	2	1	3
52498	16999.5	13	4
52499	12838.2	54	0
52500	32262.5	8	0
52501	46345.3	38	0
52502	14049.4	11	0
52503	13893.6	75	3
52504	8264.79	0	0
52505	19950.8	11	0
52506	9877.17	8	0
52507	12087.1	7	1
52508	6253.27	2	0
52509	88102.8	54	0
52510	25397.8	77	1
52511	68346.5	27	1
52512	49606.4	7	2
52513	8779.9	73	8	0	11	3	14
52514	11312.4	12	0
52515	46771	10	0
52516	109228	50	1
52517	14059.1	54	0
52518	38194.4	8	2
52519	22930	16	0
52520	13167.9	5	1
52521	6498.26	0	0
52522	6952.87	1	0
52523	111888	52	0
52524	105915	54	3
52525	10549.8	65	1
52526	11946.1	4	0
52527	9689.46	14	0
52528	12188	6	0
52529	23175.5	19	1
52530	16146.9	51	0
52531	10678.7	5	3
52532	23504	80	10	2	14	4	20
52533	64356.1	14	0
52534	10173.6	9	1
52535	95086.5	43	2
52536	31992.5	6	0
52537	105176	52	4
52538	62814.8	37	0
52539	29777.3	59	9
52540	17250.4	13	0
52541	18685.6	51	0
52542	12398.8	19	0
52543	94988.2	59	4
52544	7865.36	0	0
52545	102928	58	0
52546	16703.7	9	6
52547	23061.1	80	1
52548	23988	24	1
52549	8526.03	64	2
52550	62347.4	68	1
52551	12056.9	15	0
52552	75460.3	29	1
52553	15735.8	75	8	1	7	3	11
52554	32998.6	31	0
52555	12232.4	17	2
52556	55004.6	39	0
52557	57388.7	62	2
52558	50721.4	17	1
52559	12462.6	8	0
52560	29022.5	52	2
52561	6609.43	65	5	0	3	0	3
52562	28278	30	0
52563	16944.3	35	2
52564	14556	70	0
52565	14216.4	51	2
52566	19213.6	70	2
52567	18836.2	25	0
52568	15573	4	0
52569	22556.5	26	0
52570	23617.7	32	0
52571	19283.6	71	4
52572	6390	62	0
52573	25097.6	29	0
52574	4919.09	0	0
52575	24209.5	49	2
52576	11230.8	72	8	0	10	2	12
52577	33131.4	78	2
52578	48707.3	15	0
52579	8526.03	69	5	0	0	0	0
52580	28394.6	11	0
52581	14216.4	59	0
52582	4878.26	0	1
52583	65849.7	64	3
52584	55336.7	39	2
52585	48003.6	36	2
52586	61516.1	64	1
52587	15407.5	72	10	0	18	4	22
52588	5040.06	0	0
52589	10101.3	52	3
52590	40299.1	9	1
52591	10187.9	63	0
52592	14216.4	54	1
52593	10352	72	1
52594	8421.71	1	0
52595	18917.9	48	1
52596	9651.59	2	0
52597	4577.18	69	3
52598	8816.31	2	0
52599	71582.6	24	0
52600	45105.8	4	1
52601	8780.33	0	1
52602	16785.6	64	1
52603	24676	80	7	1	3	1	5
52604	15747	7	0
52605	5370.01	60	5
52606	12788	75	5	0	0	0	0
52607	10114.5	52	0
52608	8026.95	60	11
52609	12839.6	51	0
52610	11165.6	10	0
52611	17662.5	50	1
52612	10497.9	18	0
52613	11459.9	1	0
52614	75460.3	25	2
52615	12196.2	5	0
52616	11080.6	16	1
52617	13905.8	70	7	2	8	0	10
52618	13753.2	6	0
52619	10077.3	78	5	0	2	1	3
52620	47246.7	8	2
52621	27288.9	35	0
52622	7842.81	2	2
52623	21514.1	18	1
52624	20036.8	66	8	1	7	0	8
52625	5555.18	61	3
52626	21824.2	64	4
52627	20951.6	48	0
52628	14449.9	6	2
52629	18049	67	6	2	2	1	5
52630	12778.3	72	0
52631	88745.8	44	1
52632	5848.9	61	6
52633	10987.6	11	4
52634	69594.4	48	2
52635	48909.2	76	3
52636	33385.7	20	0
52637	40958.5	7	0
52638	35604.4	77	0
52639	56372.7	18	0
52640	23372.2	41	0
52641	10932.4	9	0
52642	18314.7	42	0
52643	72069.5	61	1
52644	42596.3	4	1
52645	6605.61	80	4
52646	28168.3	42	0
52647	18468.3	43	0
52648	65524.4	39	3
52649	33605.7	23	2
52650	25679.2	36	1
52651	5101.72	0	0
52652	12438.8	71	4
52653	18987.4	80	7	1	3	2	6
52654	44837.8	4	0
52655	41876.2	76	6	1	6	1	8
52656	21363.9	53	2
52657	29459.4	23	0
52658	18371.2	60	0
52659	7738.95	2	2
52660	4997.01	62	7
52661	31929	71	9	1	2	0	3
52662	19960.9	66	19
52663	89928.5	21	1
52664	56877.2	25	1
52665	19548	77	2
52666	4482.13	0	1
52667	75692.5	14	0
52668	9536.04	9	0
52669	6081.31	0	0
52670	10110.4	2	0
52671	21456.3	61	0
52672	56365.2	14	0
52673	6732.99	0	0
52674	27725.1	80	4
52675	55173.3	34	0
52676	39052.4	8	0
52677	19232.5	19	0
52678	30844.5	36	2
52679	9938.61	80	4
52680	11682.7	13	1
52681	7787.71	0	0
52682	5913.06	64	8
52683	15468.7	9	3
52684	15775.4	10	0
52685	25067.4	21	2
52686	23524.7	36	0
52687	12778.3	77	3
52688	6050.58	67	6	0	5	2	7
52689	87227.5	44	2
52690	12257.3	58	0
52691	21378.3	80	7	1	3	0	4
52692	5229.67	0	0
52693	15319.9	44	0
52694	14429.2	31	0
52695	66406.4	56	2
52696	31560.4	28	0
52697	32666.5	10	0
52698	6375.77	1	0
52699	12398	5	0
52700	59047.1	67	2
52701	13185.8	10	2
52702	24835.6	46	3
52703	34632.1	38	0
52704	12472	1	0
52705	13615.5	4	0
52706	40977.4	5	0
52707	15841.3	14	0
52708	17672.9	51	0
52709	11402.8	15	0
52710	9488.24	10	0
52711	12158	16	0
52712	43354.2	6	1
52713	31248.5	1	0
52714	22909.3	66	2
52715	11105.6	70	6	0	5	0	5
52716	18321.9	30	3
52717	21450.9	63	2
52718	87147.8	52	2
52719	39990.3	73	2
52720	6623.35	1	0
52721	12001.4	60	6
52722	27259.8	29	1
52723	24008.3	58	4
52724	10173.6	10	0
52725	83444.3	68	2
52726	9743.18	56	1
52727	29905.3	35	0
52728	5848.9	65	0
52729	54772.4	12	0
52730	86310.2	53	0
52731	78653.7	47	0
52732	8108.55	2	0
52733	26641.9	42	1
52734	31346.3	28	0
52735	13161	5	0
52736	10616.4	12	3
52737	62144.1	34	0
52738	50721.4	14	0
52739	36056.5	71	2
52740	11639.6	19	0
52741	30302.3	73	5	0	3	0	3
52742	50297.7	18	0
52743	15050.8	15	0
52744	19256.2	9	0
52745	6068.27	62	3
52746	21603.7	26	1
52747	80929.4	31	4
52748	7299.6	11	0
52749	22276.5	34	2
52750	35477.2	37	0
52751	69524.6	67	4
52752	17242.1	17	1
52753	38081.9	5	0
52754	39905.8	36	4
52755	27333.6	0	0
52756	20916	80	5	0	0	0	0
52757	10358.9	17	0
52758	9692.91	8	0
52759	20723.8	67	2
52760	8143.67	1	0
52761	17158.9	53	2
52762	13392.9	13	0
52763	23617.7	33	0
52764	8932.39	74	6	0	2	0	2
52765	40750.4	74	14
52766	101310	52	0
52767	12758.2	10	3
52768	9591.26	2	0
52769	56466.7	35	0
52770	10637.3	3	0
52771	11582.7	16	0
52772	46168.2	12	0
52773	65849.7	64	4
52774	36061.2	80	6	1	2	0	3
52775	14821.8	51	8
52776	32205.3	9	0
52777	12675.2	19	1
52778	20067.8	34	0
52779	12087.1	11	0
52780	29150.3	25	0
52781	12609.7	17	0
52782	69777.4	38	1
52783	9636.65	1	0
52784	24471.4	26	0
52785	11370.3	1	0
52786	9747.92	71	7	0	5	3	8
52787	18833.2	7	0
52788	9612.28	9	0
52789	22950.5	34	0
52790	10335.1	6	2
52791	38306.6	1	0
52792	22569.8	0	0
52793	33556.4	80	5	0	2	0	2
52794	14464.5	51	0
52795	14371.7	61	6
52796	12481.4	17	0
52797	25441	2	0
52798	10893.8	5	0
52799	9194.78	1	0
52800	17962.7	31	0
52801	18676.4	42	0
52802	15573	5	0
52803	73454.7	20	1
52804	19125.1	19	3
52805	15171	15	0
52806	10334	12	0
52807	34425.8	26	1
52808	21459.3	80	11
52809	7945.88	2	1
52810	19143.6	33	2
52811	74329.5	29	0
52812	14810.3	3	0
52813	55161.2	65	3
52814	44599.5	76	3
52815	57793.1	67	1
52816	48787.9	18	1
52817	4772.3	0	1
52818	13112.9	16	0
52819	14906.4	44	1
52820	14495.3	16	0
52821	8780.33	0	0
52822	18769.8	67	5	0	2	1	3
52823	12839.2	41	0
52824	41475.6	4	0
52825	24930.5	39	3
52826	32725.4	9	0
52827	11403.1	80	8	1	9	2	12
52828	39300	7	0
52829	84729.3	23	0
52830	41078.2	9	0
52831	6984.36	9	1
52832	24930.5	30	3
52833	20301.2	32	2
52834	50206.7	17	0
52835	8895.76	72	7	0	4	1	5
52836	105126	45	0
52837	27843.4	36	0
52838	64451.2	67	2
52839	35221.9	79	5	0	6	1	7
52840	10870	8	0
52841	40274.8	80	10	2	6	1	9
52842	33211.5	77	6	1	2	0	3
52843	65489.6	31	1
52844	12114.7	17	8
52845	24835.6	53	1
52846	14838.8	47	0
52847	34155.1	80	14
52848	8593.83	73	12
52849	98068.8	50	0
52850	8068.64	9	0
52851	15752.5	6	0
52852	23943.7	46	2
52853	8895.76	70	3
52854	11573.5	7	0
52855	40704.4	19	2
52856	34155.1	80	2
52857	80724.3	40	2
52858	43741.6	70	3
52859	7560.54	3	0
52860	5771.88	0	0
52861	16141.3	11	0
52862	16570.1	39	0
52863	8320.07	1	0
52864	101310	55	3
52865	61179.5	68	3
52866	9733.43	75	1
52867	8656.67	1	0
52868	10776.9	12	0
52869	20561.7	49	2
52870	35500.1	26	2
52871	10047.8	79	4
52872	19494.9	17	0
52873	12821.5	10	0
52874	12839.6	50	0
52875	25865.9	2	0
52876	8681.3	0	0
52877	32946.3	10	0
52878	20776.5	51	4
52879	14193.4	9	4
52880	15566	5	0
52881	6609.43	69	2
52882	23784.9	68	9	0	13	2	15
52883	10680.5	73	10	2	7	1	10
52884	34749.3	44	0
52885	7976.7	11	0
52886	85149.5	48	0
52887	9144.13	6	0
52888	54656.8	16	0
52889	9616.03	7	0
52890	8402.06	6	0
52891	8422.92	2	0
52892	7035.92	1	0
52893	28084	48	0
52894	28920.6	43	1
52895	23607	50	2
52896	21164.5	16	0
52897	16701.7	9	0
52898	30104.8	22	0
52899	12655.5	19	0
52900	21520.4	0	0
52901	12795.6	3	0
52902	5033.76	61	4
52903	20512	51	2
52904	74236.5	12	0
52905	5913.06	64	2
52906	12981.6	73	4
52907	11952	40	0
52908	9633.28	12	0
52909	26555	71	4
52910	5624.74	0	0
52911	11958.5	3	0
52912	19143.6	35	1
52913	8182.59	8	0
52914	51291	10	1
52915	66791	27	1
52916	11029.8	1	0
52917	16667.2	36	1
52918	51419.8	15	0
52919	42413.5	80	3
52920	13732.2	5	0
52921	24661.4	79	5	0	1	0	1
52922	43536.5	12	0
52923	10205	9	1
52924	30347.4	40	0
52925	11530.3	5	0
52926	29526.4	39	3
52927	22421.9	35	1
52928	21722.4	20	1
52929	11743.6	80	9	1	6	3	10
52930	64172.2	18	1
52931	33722.5	70	4
52932	27569	34	0
52933	12774.8	12	0
52934	5991.58	2	0
52935	36056.5	72	7	0	0	1	1
52936	38596.5	73	10	1	6	4	11
52937	4716.52	0	0
52938	20341.2	12	0
52939	10144.9	6	0
52940	25934.7	32	1
52941	29128.3	20	1
52942	13168.6	68	9	1	5	0	6
52943	11258.4	7	0
52944	12478.1	10	0
52945	21378.3	80	3
52946	14430.9	17	1
52947	13799.9	8	0
52948	70991.6	36	0
52949	18568.4	41	0
52950	12333.2	12	0
52951	17718.9	11	2
52952	12276.1	58	0
52953	90676.8	28	2
52954	43140.6	6	1
52955	31945.2	3	0
52956	87373.2	23	0
52957	8040.47	11	2
52958	8120.21	6	0
52959	29459.4	28	0
52960	85149.5	44	0
52961	43741.6	73	3
52962	102481	27	0
52963	8509.54	8	0
52964	36061.2	80	2
52965	70234.2	36	0
52966	8873.45	0	0
52967	14833.4	61	0
52968	39357.5	24	0
52969	18542.2	3	0
52970	31331.6	3	0
52971	23504	80	3
52972	9177.48	5	0
52973	9710.69	2	0
52974	41078.2	6	0
52975	15308.8	37	0
52976	7213.94	67	5	0	3	0	3
52977	32706.9	80	4
52978	47349.2	9	0
52979	71450.2	42	0
52980	76854.6	38	0
52981	24282.2	0	0
52982	12314.5	17	0
52983	38585.9	10	0
52984	16052.3	13	0
52985	7024.75	0	1
52986	36114.5	16	0
52987	33120.1	9	0
52988	24471.4	29	0
52989	113141	52	1
52990	41579.8	11	1
52991	65398.7	14	0
52992	55996.9	31	0
52993	11926.6	8	1
52994	3748.38	0	0
52995	25481.2	20	0
52996	90676.8	26	0
52997	15007.9	15	0
52998	24369.3	0	0
52999	72828.5	29	0
53000	14486.7	53	0
53001	13872.9	2	0
53002	26230.2	1	0
53003	18260.4	49	2
53004	29597.9	46	0
53005	24209.5	46	0
53006	8498.03	68	3
53007	11666.7	19	0
53008	30691.1	80	9	4	5	1	10
53009	40750.4	73	2
53010	20544.8	51	0
53011	20197.7	80	1
53012	70650.9	65	1
53013	41314.8	5	0
53014	8700.19	2	0
53015	36525.7	9	0
53016	4686.34	0	0
53017	12966.1	10	0
53018	23441.8	21	0
53019	16844.6	44	0
53020	18881.2	35	0
53021	11638.8	18	0
53022	48707.3	14	0
53023	27075.8	2	0
53024	33068	1	0
53025	6052.51	65	0
53026	24849.9	80	3
53027	111888	55	3
53028	18045.5	48	5
53029	19643.1	15	0
53030	11135.8	15	0
53031	18359.2	17	0
53032	16402.6	23	0
53033	6860.89	10	0
53034	26583.7	1	0
53035	10115.5	77	7	0	8	2	10
53036	14569.6	16	0
53037	10433.8	1	0
53038	63430.5	66	2
53039	8939.66	16	0
53040	21121.3	46	0
53041	4997.01	60	4
53042	22032.4	56	0
53043	33722.5	78	7	2	14	0	16
53044	107354	53	0
53045	15419.8	42	0
53046	16335.3	22	0
53047	18893.4	16	0
53048	18863.8	45	3
53049	39874.4	13	0
53050	10834.2	5	0
53051	105915	59	3
53052	7312.3	0	1
53053	40574.7	74	0
53054	9217.77	66	2
53055	26539.7	41	5
53056	12933.9	5	0
53057	13847.1	6	1
53058	61179.5	69	0
53059	13937.1	8	0
53060	14517.4	4	1
53061	12241.1	10	1
53062	16154.2	15	0
53063	24128	20	0
53064	21970.4	2	0
53065	29882.3	21	0
53066	62440.7	28	4
53067	10495.5	10	0
53068	106656	55	1
53069	13269.4	13	0
53070	52973.4	13	1
53071	15573	4	2
53072	72221.2	22	0
53073	5913.77	0	0
53074	4770.89	0	0
53075	47006.7	72	8	3	0	1	4
53076	5973.54	0	0
53077	22939.8	21	0
53078	57954.7	33	0
53079	27569	31	0
53080	12480.5	4	0
53081	39856.9	2	0
53082	9028.8	1	0
53083	22518.6	1	0
53084	12778.3	80	2
53085	72596.4	44	3
53086	25259.5	33	0
53087	32998.6	32	0
53088	35045.4	9	1
53089	34530	25	0
53090	12716.8	2	0
53091	9414.29	8	0
53092	32645.3	53	0
53093	25489.9	63	8
53094	19654.5	22	1
53095	22865.4	52	6
53096	18907.8	56	0
53097	10356.1	10	4
53098	37919.9	73	1
53099	31865.4	2	1
53100	92463.5	57	0
53101	10680.5	78	7	0	6	1	7
53102	40574.7	75	2
53103	71913.5	66	5	0	4	1	5
53104	88745.8	47	8
53105	11266.4	0	0
53106	59848.2	33	2
53107	17316.6	4	1
53108	9689.46	17	0
53109	88886	27	1
53110	20238.5	55	2
53111	8825.18	1	0
53112	12750.4	42	1
53113	22490	7	2
53114	6554.44	66	8	1	2	0	3
53115	27284.1	23	0
53116	8577.51	63	7
53117	55644.5	36	0
53118	21850.7	22	0
53119	31248.5	2	0
53120	35085.2	4	0
53121	11351.3	64	2
53122	15686.4	8	0
53123	8408.86	2	0
53124	90960.2	52	14
53125	9591.1	53	3
53126	12480.5	5	0
53127	42095.5	39	1
53128	17037.3	19	0
53129	12524.1	12	1
53130	80724.3	43	2
53131	25679.2	39	0
53132	15519.5	59	3
53133	12734.8	16	0
53134	14381.3	36	0
53135	77024.9	26	0
53136	38053.2	5	0
53137	13112.9	13	1
53138	26282.7	2	0
53139	19960.9	65	0
53140	11675.8	9	1
53141	47518.5	14	0
53142	9559.78	80	4
53143	98237.7	53	2
53144	27381.8	26	0
53145	65207.8	15	0
53146	31857.2	30	0
53147	11700.4	7	0
53148	14668.9	1	0
53149	40161.6	3	0
53150	17185.6	16	0
53151	90010.4	43	1
53152	16890.7	8	0
53153	105936	27	0
53154	23640.2	55	3
53155	48651	23	4
53156	4560.71	0	1
53157	42505.2	7	0
53158	9912.23	6	1
53159	31825.7	32	0
53160	20853.7	36	3
53161	24142.1	49	0
53162	8258.44	1	0
53163	26752	28	1
53164	13929.1	17	0
53165	24193.4	51	1
53166	24051.6	20	1
53167	50242.4	11	1
53168	23783.2	80	6	0	4	1	5
53169	31795	73	1
53170	14449.9	10	2
53171	18879.5	65	5	0	3	0	3
53172	15171	15	0
53173	20972.7	14	0
53174	16930.8	34	0
53175	51347.4	42	1
53176	23542.8	68	4
53177	24008.3	55	6
53178	17261.5	80	0
53179	39129.1	11	2
53180	23870.7	50	8
53181	52723.3	37	1
53182	56052.8	62	2
53183	7016.78	0	0
53184	15848.4	66	6	0	4	0	4
53185	11671	2	0
53186	21378.3	80	4
53187	42444.2	4	0
53188	10352	71	1
53189	7802.24	68	2
53190	17411	47	0
53191	88102.8	59	4
53192	46067.4	12	1
53193	8230.86	77	5	1	0	0	1
53194	3621.67	0	0
53195	21842.2	80	4
53196	4365.98	0	0
53197	21444.2	24	0
53198	22553.1	53	4
53199	11334.5	54	0
53200	35661	1	0
53201	21182.6	44	0
53202	38901.2	34	3
53203	11093.2	4	0
53204	10977.6	1	2
53205	43536.5	18	0
53206	65849.7	68	2
53207	35148.3	80	4
53208	15101.9	4	0
53209	8496.96	10	1
53210	51422	30	5
53211	28540	45	2
53212	6670.98	1	0
53213	9627.07	1	0
53214	22865.4	55	0
53215	76378.7	55	2
53216	26318.6	22	0
53217	26030.8	47	0
53218	24951	2	1
53219	21378.3	80	1
53220	6390	66	3
53221	68001.9	39	0
53222	7307.38	63	9
53223	22270.7	67	4
53224	8509.54	10	0
53225	16631.5	12	0
53226	39764.7	72	0
53227	9183.42	51	2
53228	22544.3	39	1
53229	18136.9	21	0
53230	6391.81	2	0
53231	13246.6	16	0
53232	6275.37	0	0
53233	39209.6	6	0
53234	11014.1	53	0
53235	35108.5	9	0
53236	12079.2	60	1
53237	33722.5	74	3
53238	16844.6	40	0
53239	79229.9	66	4
53240	6904.37	1	0
53241	9326.2	60	8
53242	78041.1	57	14
53243	20148	43	3
53244	10416.9	8	0
53245	9612.28	8	0
53246	12950.9	3	1
53247	75341.3	44	1
53248	33811.6	5	0
53249	15859.2	33	10
53250	13903.7	15	0
53251	8981.53	72	7	1	4	2	7
53252	16856.1	4	0
53253	38596.5	70	5	0	2	0	2
53254	21220.8	29	0
53255	17662.9	30	0
53256	11734	10	0
53257	35045.4	6	0
53258	33335.7	23	0
53259	12701.7	57	2
53260	101815	24	3
53261	21842.2	80	6	0	4	0	4
53262	10324.4	80	3
53263	10806.1	80	0
53264	20775.3	35	0
53265	27569	38	2
53266	15319.9	45	0
53267	16026.7	11	0
53268	46439	71	3
53269	8135.5	67	1
53270	19522.8	18	0
53271	13694.2	1	2
53272	17473.1	58	0
53273	8102.44	56	0
53274	20962.2	21	1
53275	10278.8	6	0
53276	62085.9	60	5
53277	7222.94	2	0
53278	6578.32	62	0
53279	35556.1	24	0
53280	9264.93	2	0
53281	46758.7	3	0
53282	8577.51	65	3
53283	11520.2	1	0
53284	3499.03	0	1
53285	21370.1	22	0
53286	6280.38	67	1
53287	27272.1	44	1
53288	20452.6	79	8	0	12	1	13
53289	41159.8	71	8	1	9	2	12
53290	51419.8	15	0
53291	99164.4	52	0
53292	12785.9	4	0
53293	84729.3	23	0
53294	10595.4	74	6	0	6	1	7
53295	18836.2	24	2
53296	21900.2	18	0
53297	24032.8	0	0
53298	7755.05	8	0
53299	43064.8	16	0
53300	10987.6	11	0
53301	14943.8	74	8	1	6	1	8
53302	97552.1	51	0
53303	10514.9	11	0
53304	22583	23	0
53305	13399.2	31	0
53306	21182.6	41	8
53307	7325.3	0	0
53308	27725.1	80	2
53309	60162.9	16	0
53310	14703.7	14	0
53311	39387.1	5	0
53312	17798.2	20	0
53313	6003.97	2	1
53314	8183.39	1	3
53315	24484.2	1	0
53316	26933.6	52	7
53317	34682	77	3
53318	89881.4	26	8
53319	52029.6	30	0
53320	14584.6	9	0
53321	16402.6	23	0
53322	76854.6	32	1
53323	56943	17	0
53324	16999.5	12	0
53325	21158.6	37	2
53326	61361.2	16	0
53327	32231	27	0
53328	27005.2	53	0
53329	32231	25	0
53330	11743.6	80	2
53331	8081.4	71	7	2	5	0	7
53332	48324.9	6	0
53333	89928.5	25	0
53334	17411	48	0
53335	16701.7	11	0
53336	21084.1	27	0
53337	8396.71	1	0
53338	20742.6	54	6
53339	9042.71	17	0
53340	24789.8	0	0
53341	6256.35	60	0
53342	68055.5	52	4
53343	13929.1	16	2
53344	47349.2	9	0
53345	25859	23	0
53346	85149.5	46	2
53347	46591.1	9	0
53348	12306.4	9	0
53349	48173.4	10	0
53350	10756.9	17	0
53351	74642.3	27	2
53352	24437	56	1
53353	36225.9	74	9	1	5	0	6
53354	27797.8	25	0
53355	10932.9	18	0
53356	10005.8	57	4
53357	90106.9	55	1
53358	20951.6	44	0
53359	53127.7	46	0
53360	17322.2	45	1
53361	5370.01	61	1
53362	21987.9	80	5	1	6	0	7
53363	10081.7	19	0
53364	5586.88	0	0
53365	13297.4	14	2
53366	65037.5	41	0
53367	13918.6	5	0
53368	56943	15	0
53369	69292.8	39	2
53370	8427.94	1	1
53371	59804.1	68	0
53372	12869.3	61	5
53373	37776.8	77	1
53374	8180.82	14	0
53375	70234.2	37	1
53376	10709.5	6	0
53377	62085.9	68	9	4	10	1	15
53378	14476.3	4	2
53379	16005	80	4
53380	11394.2	4	0
53381	20690.4	59	0
53382	30302.3	72	2
53383	18176.4	36	2
53384	17622.1	10	0
53385	41159.8	77	5	0	3	1	4
53386	77279.4	25	0
53387	38953.4	4	1
53388	8726.53	17	0
53389	26641.9	47	5
53390	9612.28	7	0
53391	10356.1	11	0
53392	21164.5	14	4
53393	13530.9	17	0
53394	13112.9	15	0
53395	98116	40	0
53396	105126	43	0
53397	24864.8	43	0
53398	18467.3	6	0
53399	5083.84	0	2
53400	58461.4	25	0
53401	16706.3	17	1
53402	51428.5	28	0
53403	5242.59	0	0
53404	79387.9	54	1
53405	43140.6	7	1
53406	9633.28	19	0
53407	32280.3	21	0
53408	9484.03	79	5	0	2	0	2
53409	14637.7	19	1
53410	33670.8	5	0
53411	26713.1	53	0
53412	29412.4	27	1
53413	80259.3	23	0
53414	34232.3	4	0
53415	18550	80	8	0	13	2	15
53416	21722.4	23	2
53417	54507.2	17	0
53418	61180.5	39	2
53419	17111.9	28	0
53420	13020.6	62	5
53421	10773.8	2	0
53422	10615.4	10	0
53423	8750.06	2	0
53424	13367.2	3	0
53425	39990.3	70	0
53426	12538.1	15	0
53427	81258.9	53	2
53428	25239.4	80	0
53429	8509.46	5	1
53430	23590.7	18	0
53431	12314.5	19	0
53432	4518.72	0	0
53433	29361.7	1	1
53434	92967.9	42	0
53435	63823	16	1
53436	38596.5	70	2
53437	12251.7	19	0
53438	109974	59	11
53439	92825.8	46	2
53440	32666.5	8	1
53441	13194.2	18	0
53442	13965.8	7	0
53443	17158.9	51	5
53444	13788.7	75	5	0	3	0	3
53445	15282	17	1
53446	25468.4	24	0
53447	77279.4	25	0
53448	10710.3	4	2
53449	15752.5	6	1
53450	17796.4	37	3
53451	9968.71	1	0
53452	7541.17	0	0
53453	33377.3	33	0
53454	26633.9	21	0
53455	17798.2	25	0
53456	21919.2	28	0
53457	19793.6	30	0
53458	58325.1	13	0
53459	8895.76	80	3
53460	5502.34	68	2
53461	93958.5	55	0
53462	8684.63	80	3
53463	11628.4	3	3
53464	10987.6	9	1
53465	23531.5	47	0
53466	23308.1	68	4
53467	65815	41	0
53468	26752	21	0
53469	32569.7	8	0
53470	15747	11	0
53471	21317.3	49	0
53472	78691.6	50	4
53473	14035.3	46	0
53474	14406.9	59	7
53475	9259.91	5	0
53476	55154	35	0
53477	22813.3	80	2
53478	25298.1	30	0
53479	22588.6	30	0
53480	25579.6	41	0
53481	55586.5	66	0
53482	4483.28	0	0
53483	10092.3	9	0
53484	28197.5	71	2
53485	33335.7	28	0
53486	23169.9	32	0
53487	80724.3	47	0
53488	13457.5	5	0
53489	27007.9	22	1
53490	10040.9	2	1
53491	7632.89	6	8
53492	88745.8	44	3
53493	12984.1	17	0
53494	36960	77	1
53495	68001.9	31	2
53496	21363.9	59	0
53497	19153.2	28	1
53498	54270.8	4	0
53499	40299.1	7	0
53500	27037.3	32	0
53501	65689.7	44	1
53502	26699.3	80	4
53503	25183.6	22	0
53504	33006.3	70	3
53505	19712.4	48	0
53506	78315.9	30	0
53507	34192.3	28	0
53508	27951.3	54	4
53509	11664.9	10	0
53510	9256.7	5	0
53511	19126.5	17	1
53512	41622	10	0
53513	8939.6	2	0
53514	84140.9	27	0
53515	66796.4	41	0
53516	14821.8	59	8
53517	12365.2	11	1
53518	9326.2	63	3
53519	8671.68	8	0
53520	84729.3	27	1
53521	21514.1	13	0
53522	64876.3	33	1
53523	67568.1	26	1
53524	69292.8	39	1
53525	43928.1	8	0
53526	66289.1	62	0
53527	10096.8	10	0
53528	84008.2	44	3
53529	28825.6	57	3
53530	61684.6	62	3
53531	12981.6	73	6	0	5	3	8
53532	72987.5	51	3
53533	28769.3	42	0
53534	66406.4	56	0
53535	16343.2	40	0
53536	11443.9	13	0
53537	22421.9	36	0
53538	18655.4	40	0
53539	12688.6	3	1
53540	102928	55	2
53541	9813.62	1	0
53542	33335.7	20	0
53543	14430.9	14	0
53544	99572.4	50	1
53545	53073.6	18	0
53546	62510.5	66	4
53547	71651.8	19	1
53548	13973	49	1
53549	11516.5	16	0
53550	75341.3	43	1
53551	61631.3	34	0
53552	12513.6	15	0
53553	17037.3	17	0
53554	25259.5	31	0
53555	72987.5	50	2
53556	9988.18	4	0
53557	17662.9	36	1
53558	26641.9	49	4
53559	13702.5	54	0
53560	9573.62	0	0
53561	9100.75	0	3
53562	29022.5	56	4
53563	75824.5	30	0
53564	11465	12	0
53565	12701.7	51	1
53566	8553.64	6	0
53567	59083.8	27	1
53568	9988.92	4	1
53569	82398.1	40	7
53570	16417.9	8	1
53571	25579.6	49	3
53572	104940	59	8
53573	98116	43	1
53574	38300.8	74	11
53575	19914	46	3
53576	33556.4	80	4
53577	35221.9	75	6	0	1	1	2
53578	11369.3	16	0
53579	11826.4	4	0
53580	10549.8	60	15
53581	11561.2	17	0
53582	22676.7	56	1
53583	33006.3	77	4
53584	5766.4	0	0
53585	71469.7	43	4
53586	24968.4	80	3
53587	24706.6	29	0
53588	34192.3	26	0
53589	14731.4	75	6	0	5	0	5
53590	37154.1	2	1
53591	72601.4	38	2
53592	38300.8	72	5	0	2	0	2
53593	34322.3	8	2
53594	20561.7	49	2
53595	38549.2	73	4
53596	32280.3	25	0
53597	21006.2	43	3
53598	29526.4	30	0
53599	11476	1	0
53600	77907.7	23	0
53601	12481.4	18	2
53602	24706.6	28	0
53603	6041.51	1	0
53604	64451.2	63	8
53605	21110	46	4
53606	66874.9	45	2
53607	17730.2	80	7	1	4	2	7
53608	27122.4	34	0
53609	45491.3	79	2
53610	25489.9	67	1
53611	24826.1	39	1
53612	18883.8	4	0
53613	17260.4	24	0
53614	14470	14	1
53615	11520.2	1	0
53616	21833.9	80	4
53617	35750.1	48	4
53618	73349.5	41	2
53619	9660.89	0	0
53620	24930.5	31	1
53621	23372.2	40	0
[truncated: 8,539 more rows]
